# Supplementary material for: The impact of digital finance on household participation in risky financial markets: Evidence-based study from China
Source: PLoS One. 2022 Apr 7;17(4):e0265606. doi: 10.1371/journal.pone.0265606 (PMC8989194; doi:10.1371/journal.pone.0265606)
Supplement: S1 Table — (XLSX) [file pone.0265606.s001.xlsx]

## Sheet: Sheet1
household id in 2017	household community id in 2017	asset	ln_asset	RECODE of asset (asset)	income	ln_income	age2	edu_year	RECODE of edu_year (edu_year)	marriage	health	industry	insurance	gender	popul	self_emplpoyment	f_care	risk_high	risk_mid	risk_low	province	rural	risk_ratio	same_city	same_county	if_lack_invest	if_risk	index_aggregate	coverage_breadth	usage_depth	digitization_level	per_GDP	GDP_rate	Inter_penetr	per_bank	index_aggregate0	coverage_breadth0	usage_depth0	digitization_level0	ln_perGDP	ln_distance_miles	ln_distance_sphere
2017000008	com2017000865	34400	10.4458	low_asset	19920	9.89948	28.09	6	low_edu	1	0	7777	1	1	5	0	0	0	0	1	hebei	0	0	53	104		0	199.53	172.78	151.45	375.2	45387	0.067	0.54	6.15211	1.9953	1.7278	1.5145	3.752	10.723	6.45563	6.93296
2017000011	com2017000423	474890	13.0708	low_asset	122213	11.7135	34.81	12	mid_edu	1	1	16	1	1	3	0	0	0	0	1	hubei	0	0	75	144	0	0	226.75	199.53	189.08	385.07	60199	0.078	0.53	4.15	2.2675	1.9953	1.8908	3.8507	11.0054	5.73841	6.21239
2017000015	com2017000960	696792	13.4542	low_asset	166175	12.0208	22.09	16	high_edu	1	1	16	1	1	4	0	0	0	0	1	ningxia	0	0	122	226	0	0	214.7	190.35	134.87	440.18	50765	0.078	0.51	2.05	2.147	1.9035	1.3487	4.4018	10.835	6.85333	7.32871
2017000016	com2017001195	415913	12.9382	low_asset	12400	9.42545	16.81	9	low_edu	0	1	10	1	1	3	0	0	0	0	1	sichuan	0	0	151	291	0	0	215.48	182.08	176.54	396.51	44651	0.081	0.45	2.90796	2.1548	1.8208	1.7654	3.9651	10.7066	6.83497	7.30884
2017000028	com2017001156	429457	12.9703	low_asset	96935	11.4818	17.64	12	mid_edu	0	1	13	1	0	3	0	0	0	0	1	liaoning	0	0	115	215	0	0	226.4	194.17	178.41	420.06	53527	0.042	0.62	6.262	2.264	1.9417	1.7841	4.2006	10.8879	6.76299	7.24069
2017000031	com2017001314	242341	12.3981	low_asset	88635	11.3923	46.24	9	low_edu	1	1	7	1	1	4	0	0	0	0	1	hubei	0	0	76	147	0	0	226.75	199.53	189.08	385.07	60199	0.078	0.53	4.15	2.2675	1.9953	1.8908	3.8507	11.0054	5.73841	6.21239
2017000032	com2017000040	6861615	15.7415	high_asset	216390	12.2848	32.49	15	high_edu	1	1	7777	1	1	2	0	0	0	0	1	beijing	0	0.5	10	14	0	1	276.38	268.39	234.17	379.48	128994	0.067	0.78	27.3353	2.7638	2.6839	2.3417	3.7948	11.7675	6.59274	7.07059
2017000033	com2017001445	328147	12.7012	low_asset	57600	10.9613	14.44	9	low_edu	1	1	3	1	1	1	0	0	0	0	1	shandong	0	0	132	246	0	0	220.66	192.11	178.15	392.16	72807	0.074	0.55	9.6125	2.2066	1.9211	1.7815	3.9216	11.1956	6.17844	6.65649
2017000034	com2017001428	120660	11.7007	low_asset	22135	10.0049	26.01	9	low_edu	1	1	5	1	1	5	0	0	0	1	0	sichuan	0	0	151	296	0	0	215.48	182.08	176.54	396.51	44651	0.081	0.45	2.90796	2.1548	1.8208	1.7654	3.9651	10.7066	6.83497	7.30884
2017000040	com2017000773	697037	13.4546	low_asset	190050	12.155	19.36	9	low_edu	1	1	5	0	1	2	0	0	0	1	0	hunan	0	0	78	151	0	0	206.38	170.07	174.47	384.24	49558	0.08	0.46	4.67667	2.0638	1.7007	1.7447	3.8424	10.8109	5.98936	6.4637
2017000047	com2017001256	9110648	16.025	high_asset	656229	13.3943	19.36	16	high_edu	1	1	11	1	0	6	0	0	0	0	1	guangdong	0	0.333333	33	61	0	1	240.95	225.52	195.87	373.79	80932	0.075	0.75	9.60389	2.4095	2.2552	1.9587	3.7379	11.3014	6.36544	6.84271
2017000049	com2017000065	40445	10.6077	low_asset	31059.4	10.3437	17.64	6	low_edu	1	0	15	0	0	2	0	0	0	0	1	shandong	0	0	130	239	0	0	220.66	192.11	178.15	392.16	72807	0.074	0.55	9.6125	2.2066	1.9211	1.7815	3.9216	11.1956	6.17844	6.65649
2017000054	com2017000136	864360	13.6697	low_asset	181920	12.1113	36	13	mid_edu	1	0	17	1	1	5	0	0	0	1	0	shaanxi	0	0	147	278	0	0	216.12	194.92	157.95	391.85	57266	0.08	0.53	3.44143	2.1612	1.9492	1.5795	3.9185	10.9555	6.53697	7.0116
2017000058	com2017001252	245627	12.4116	low_asset	162035	11.9956	11.56	22	high_edu	1	1	16	1	1	4	0	0	0	0	1	shaanxi	0	0	147	273	0	0	216.12	194.92	157.95	391.85	57266	0.08	0.53	3.44143	2.1612	1.9492	1.5795	3.9185	10.9555	6.53697	7.0116
2017000059	com2017001342	1465682	14.1978	middle_asset	37910	10.543	40.96	12	mid_edu	1	1	4	1	1	5	0	0	0	0	1	shanghai	1	0	150	285		0	278.11	258.98	259.81	374.54	126634	0.069	0.73	64.653	2.7811	2.5898	2.5981	3.7454	11.7491	5.0154	5.49112
2017000064	com2017000232	346227	12.7548	low_asset	21395	9.97091	43.56	6	low_edu	1	1	3	1	1	6	0	0	0	0	1	zhejiang	1	0	165	324		0	264.85	239.33	251.29	373.77	92057	0.078	0.65	12.581	2.6485	2.3933	2.5129	3.7377	11.4302
2017000067	com2017001317	26960	10.2021	low_asset	16392	9.70455	6.76	16	high_edu	0	1	17	1	0	3	0	0	0	1	0	guangxi	0	0	40	74	0	0	207.23	176.33	153.46	406.94	38102	0.073	0.48	2.62375	2.0723	1.7633	1.5346	4.0694	10.548	6.71914	7.19492
2017000071	com2017000393	201800	12.215	low_asset	69600	11.1505	34.81	6	low_edu	1	1	10	0	1	2	0	0	0	0	1	liaoning	0	0	111	210	0	0	226.4	194.17	178.41	420.06	53527	0.042	0.62	6.262	2.264	1.9417	1.7841	4.2006	10.8879	6.76299	7.24069
2017000080	com2017000150	1814811	14.4115	middle_asset	187740	12.1428	19.36	12	mid_edu	1	1	8	1	0	3	0	0	0	0	1	sichuan	0	0.333333	151	294	0	1	215.48	182.08	176.54	396.51	44651	0.081	0.45	2.90796	2.1548	1.8208	1.7654	3.9651	10.7066	6.83497	7.30884
2017000083	com2017000832	307500	12.6362	low_asset	110070	11.6089	36	6	low_edu	1	1	7777	1	1	3	0	0	0	0	1	jiangsu	0	0	94	183	0	0	244.01	215.94	218.62	382.84	107150	0.072	0.57	14.297	2.4401	2.1594	2.1862	3.8284	11.582	4.97363	5.45208
2017000089	com2017000084	669000	13.4135	low_asset	73480	11.2048	27.04	12	mid_edu	1	1	3	1	1	3	0	0	0	0	1	hebei	0	0	54	106	1	0	199.53	172.78	151.45	375.2	45387	0.067	0.54	6.15211	1.9953	1.7278	1.5145	3.752	10.723	6.45563	6.93296
2017000090	com2017001176	552654	13.2225	low_asset	151770	11.9301	16	16	high_edu	1	1	16	1	1	3	0	0	0	0	1	heilongjiang	0	0	66	130	0	0	209.93	174.68	164.06	409.72	41916	0.064	0.49	1.44065	2.0993	1.7468	1.6406	4.0972	10.6434	7.07239	7.54939
2017000091	com2017000256	973425	13.7886	low_asset	52983	10.8777	21.16	12	mid_edu	1	1	19	1	1	3	0	0	1	0	0	zhejiang	1	0	165	324		0	264.85	239.33	251.29	373.77	92057	0.078	0.65	12.581	2.6485	2.3933	2.5129	3.7377	11.4302
2017000092	com2017000844	395147	12.887	low_asset	72084.5	11.1856	14.44	16	high_edu	1	1	7	1	1	2	0	0	0	0	1	qinghai	0	0	126	232	0	0	195.15	159.59	136.5	419.14	44047	0.073	0.51	0.155278	1.9515	1.5959	1.365	4.1914	10.693	7.04262	7.51714
2017000095	com2017001399	8366233	15.9397	high_asset	312612	12.6527	15.21	16	high_edu	1	1	6	1	1	5	0	0	0	0	1	tianjin	0	0.5	158	312	0	1	237.53	211.89	195.46	398.62	118944	0.036	0.65	26.075	2.3753	2.1189	1.9546	3.9862	11.6864	6.49037	6.96839
2017000100	com2017000621	1002900	13.8184	middle_asset	153775	11.9432	13.69	13	mid_edu	1	1	3	1	1	3	0	0	0	0	1	liaoning	0	0	109	207	1	0	226.4	194.17	178.41	420.06	53527	0.042	0.62	6.262	2.264	1.9417	1.7841	4.2006	10.8879	6.76299	7.24069
2017000105	com2017000160	1797200	14.4017	middle_asset	110000	11.6082	14.44	13	mid_edu	1	1	14	1	1	3	0	0	0	1	0	shandong	0	0.333333	136	253	0	1	220.66	192.11	178.15	392.16	72807	0.074	0.55	9.6125	2.2066	1.9211	1.7815	3.9216	11.1956	6.17844	6.65649
2017000107	com2017000798	223806	12.3185	low_asset	73669	11.2073	9	15	high_edu	1	1	9	1	1	3	0	0	0	1	0	shaanxi	0	0	147	273	0	0	216.12	194.92	157.95	391.85	57266	0.08	0.53	3.44143	2.1612	1.9492	1.5795	3.9185	10.9555	6.53697	7.0116
2017000116	com2017000658	749875	13.5277	low_asset	111740	11.6239	16.81	15	high_edu	1	1	19	1	1	3	0	0	0	0	1	henan	0	0	57	112	0	0	205.34	181.5	151.05	382.73	46674	0.078	0.45	7.68882	2.0534	1.815	1.5105	3.8273	10.7509	6.17154	6.64753
2017000123	com2017001304	759640	13.5406	low_asset	241710	12.3955	6.25	16	high_edu	0	1	17	0	1	3	0	1	0	1	0	hainan	0	0.333333	48	87	0	1	230.33	192.26	184.91	438.59	48430	0.07	0.51	4.72941	2.3033	1.9226	1.8491	4.3859	10.7879	6.79724	7.27466
2017000129	com2017000703	352418	12.7726	low_asset	41433	10.6318	24.01	9	low_edu	1	1	7	0	1	3	0	0	0	0	1	hebei	1	0	52	103		0	199.53	172.78	151.45	375.2	45387	0.067	0.54	6.15211	1.9953	1.7278	1.5145	3.752	10.723	6.45563	6.93296
2017000135	com2017001280	1254324	14.0421	middle_asset	43634.7	10.6836	21.16	9	low_edu	1	1	7	0	1	2	1	0	0	1	0	yunnan	0	0	162	319	0	0	203.76	167.96	158.79	403.67	34221	0.095	0.41	1.44641	2.0376	1.6796	1.5879	4.0367	10.4406	6.96877	7.44321
2017000137	com2017000248	926650	13.7393	low_asset	194910	12.1803	29.16	9	low_edu	1	1	5	1	1	6	0	0	0	0	1	shandong	0	0	131	243	0	0	220.66	192.11	178.15	392.16	72807	0.074	0.55	9.6125	2.2066	1.9211	1.7815	3.9216	11.1956	6.17844	6.65649
2017000140	com2017000480	142000	11.8636	low_asset	56131	10.9354	37.21	12	mid_edu	1	0	15	1	0	4	0	0	0	0	1	jilin	0	0	92	177	0	0	208.2	175.49	154.68	413.47	54838	0.053	0.52	2.68526	2.082	1.7549	1.5468	4.1347	10.9121	6.96292	7.44022
2017000144	com2017000787	3477420	15.0618	high_asset	153338	11.9404	26.01	15	high_edu	1	1	5	1	0	2	0	0	0	1	0	shanghai	0	0	150	288	0	0	278.11	258.98	259.81	374.54	126634	0.069	0.73	64.653	2.7811	2.5898	2.5981	3.7454	11.7491	5.0154	5.49112
2017000145	com2017000569	258462	12.4625	low_asset	50237.5	10.8245	28.09	9	low_edu	1	1	8	1	0	2	0	0	0	0	1	shandong	0	0.25	136	254	0	1	220.66	192.11	178.15	392.16	72807	0.074	0.55	9.6125	2.2066	1.9211	1.7815	3.9216	11.1956	6.17844	6.65649
2017000152	com2017000433	521018	13.1635	low_asset	113375	11.6385	12.25	16	high_edu	1	1	19	1	1	5	0	0	0	0	1	liaoning	0	0	110	209	0	0	226.4	194.17	178.41	420.06	53527	0.042	0.62	6.262	2.264	1.9417	1.7841	4.2006	10.8879	6.76299	7.24069
2017000154	com2017000964	316617	12.6654	low_asset	38252.5	10.552	22.09	12	mid_edu	1	1	19	1	0	7	0	0	0	0	1	liaoning	0	0	115	216	0	0	226.4	194.17	178.41	420.06	53527	0.042	0.62	6.262	2.264	1.9417	1.7841	4.2006	10.8879	6.76299	7.24069
2017000155	com2017000773	1596229	14.2832	middle_asset	123915	11.7274	30.25	6	low_edu	1	1	3	0	1	4	0	0	0	0	1	hunan	0	0.333333	78	151	1	1	206.38	170.07	174.47	384.24	49558	0.08	0.46	4.67667	2.0638	1.7007	1.7447	3.8424	10.8109	5.98936	6.4637
2017000163	com2017001396	840702	13.642	low_asset	69535	11.1496	16	9	low_edu	1	1	3	1	1	3	0	0	0	1	0	sichuan	0	0	151	293	0	0	215.48	182.08	176.54	396.51	44651	0.081	0.45	2.90796	2.1548	1.8208	1.7654	3.9651	10.7066	6.83497	7.30884
2017000166	com2017000781	1720125	14.3579	middle_asset	169333	12.0396	19.36	16	high_edu	1	1	4	1	1	2	0	0	1	0	0	gansu	0	0.4	21	38	1	1	199.78	169.67	125.25	434.64	28497	0.036	0.44	1.21488	1.9978	1.6967	1.2525	4.3464	10.2576	6.92497	7.39958
2017000173	com2017001187	615027	13.3294	low_asset	40367.5	10.6058	26.01	13	mid_edu	1	0	6	1	1	3	0	1	0	1	0	guangxi	0	0.4	39	73	0	1	207.23	176.33	153.46	406.94	38102	0.073	0.48	2.62375	2.0723	1.7633	1.5346	4.0694	10.548	6.71914	7.19492
2017000174	com2017001333	521476	13.1644	low_asset	91061	11.4193	7.29	15	high_edu	1	1	18	1	0	4	0	0	0	0	1	liaoning	0	0	109	206	0	0	226.4	194.17	178.41	420.06	53527	0.042	0.62	6.262	2.264	1.9417	1.7841	4.2006	10.8879	6.76299	7.24069
2017000175	com2017000661	865183	13.6707	low_asset	173070	12.0615	8.41	12	mid_edu	1	1	3	0	1	5	1	0	0	1	0	hunan	0	0.333333	79	153	0	1	206.38	170.07	174.47	384.24	49558	0.08	0.46	4.67667	2.0638	1.7007	1.7447	3.8424	10.8109	5.98936	6.4637
2017000182	com2017000993	1133586	13.9409	middle_asset	321828	12.6818	5.29	12	mid_edu	0	1	7777	1	1	6	0	0	0	0	1	guangdong	0	0.666667	33	62	1	1	240.95	225.52	195.87	373.79	80932	0.075	0.75	9.60389	2.4095	2.2552	1.9587	3.7379	11.3014	6.36544	6.84271
2017000183	com2017000316	6742513	15.7239	high_asset	135202	11.8145	32.49	16	high_edu	1	1	19	1	1	2	0	0	0	0	1	jiangsu	0	0	94	185	0	0	244.01	215.94	218.62	382.84	107150	0.072	0.57	14.297	2.4401	2.1594	2.1862	3.8284	11.582	4.97363	5.45208
2017000184	com2017001133	1010000	13.8255	middle_asset	42314	10.6529	14.44	6	low_edu	1	1	3	0	0	4	0	0	0	0	1	zhejiang	0	0	168	334	1	0	264.85	239.33	251.29	373.77	92057	0.078	0.65	12.581	2.6485	2.3933	2.5129	3.7377	11.4302
2017000194	com2017000761	234292	12.3643	low_asset	150288	11.9203	31.36	6	low_edu	1	1	5	1	1	1	0	1	0	0	1	guangdong	1	0	35	69		0	240.95	225.52	195.87	373.79	80932	0.075	0.75	9.60389	2.4095	2.2552	1.9587	3.7379	11.3014	6.36544	6.84271
2017000198	com2017001040	410000	12.9239	low_asset	121050	11.704	16.81	15	high_edu	1	1	10	0	1	3	0	0	0	0	1	jilin	0	0.25	92	178	1	1	208.2	175.49	154.68	413.47	54838	0.053	0.52	2.68526	2.082	1.7549	1.5468	4.1347	10.9121	6.96292	7.44022
2017000203	com2017000778	1665274	14.3255	middle_asset	25868.3	10.1608	22.09	9	low_edu	0	1	19	1	0	2	0	0	0	1	0	beijing	0	0.5	11	20	0	1	276.38	268.39	234.17	379.48	128994	0.067	0.78	27.3353	2.7638	2.6839	2.3417	3.7948	11.7675	6.59274	7.07059
2017000208	com2017000711	350700	12.7677	low_asset	43375	10.6776	26.01	9	low_edu	1	1	17	0	1	4	0	0	0	0	1	hunan	1	0	81	155		0	206.38	170.07	174.47	384.24	49558	0.08	0.46	4.67667	2.0638	1.7007	1.7447	3.8424	10.8109	5.98936	6.4637
2017000212	com2017000116	2483160	14.725	middle_asset	217052	12.2879	7.84	15	high_edu	1	1	7	1	1	3	0	1	0	1	0	guangxi	0	0.333333	40	74	0	1	207.23	176.33	153.46	406.94	38102	0.073	0.48	2.62375	2.0723	1.7633	1.5346	4.0694	10.548	6.71914	7.19492
2017000216	com2017001168	344397	12.7495	low_asset	84059	11.3393	23.04	12	mid_edu	1	1	3	1	1	1	0	0	0	0	1	shanxi	0	0	141	263	0	0	206.3	186.14	141.52	390.57	42060	0.07	0.56	4.57313	2.063	1.8614	1.4152	3.9057	10.6469	6.53735	7.01401
2017000226	com2017001195	102500	11.5376	low_asset	60835	11.0159	5.76	15	high_edu	0	1	11	1	1	4	0	0	1	0	0	sichuan	0	0.333333	151	291	1	1	215.48	182.08	176.54	396.51	44651	0.081	0.45	2.90796	2.1548	1.8208	1.7654	3.9651	10.7066	6.83497	7.30884
2017000229	com2017000527	862293	13.6674	low_asset	95748	11.4695	10.89	9	low_edu	1	1	7	0	0	5	1	0	0	0	1	qinghai	1	0	127	234		0	195.15	159.59	136.5	419.14	44047	0.073	0.51	0.155278	1.9515	1.5959	1.365	4.1914	10.693	7.04262	7.51714
2017000235	com2017001003	63300	11.0556	low_asset	40017.5	10.5971	19.36	9	low_edu	1	0	5	0	1	3	0	0	0	0	1	jilin	0	0	87	165	1	0	208.2	175.49	154.68	413.47	54838	0.053	0.52	2.68526	2.082	1.7549	1.5468	4.1347	10.9121	6.96292	7.44022
2017000237	com2017000661	2958100	14.9001	middle_asset	166672	12.0238	8.41	16	high_edu	1	1	16	1	0	2	1	0	0	0	1	hunan	0	0.5	79	153	0	1	206.38	170.07	174.47	384.24	49558	0.08	0.46	4.67667	2.0638	1.7007	1.7447	3.8424	10.8109	5.98936	6.4637
2017000239	com2017000144	471300	13.0633	low_asset	123340	11.7227	14.44	15	high_edu	1	1	19	1	1	2	0	0	1	0	0	guizhou	0	0	46	84	1	0	193.29	160.98	132.74	410.01	37956	0.102	0.45	2.96667	1.9329	1.6098	1.3274	4.1001	10.5442	6.69075	7.16505
2017000241	com2017001346	303185	12.6221	low_asset	45375	10.7227	27.04	9	low_edu	1	1	3	0	1	3	0	0	0	0	1	zhejiang	0	0	170	343	0	0	264.85	239.33	251.29	373.77	92057	0.078	0.65	12.581	2.6485	2.3933	2.5129	3.7377	11.4302
2017000246	com2017001378	4248210	15.262	high_asset	96703.3	11.4794	23.04	9	low_edu	1	1	16	1	1	3	0	0	0	1	0	fujian	0	0	12	21		0	245.21	226.6	198.23	392.01	82677	0.081	0.65	5.44917	2.4521	2.266	1.9823	3.9201	11.3227	5.58252	6.06171
2017000255	com2017000215	576387	13.2645	low_asset	62113	11.0367	20.25	6	low_edu	1	1	5	1	1	1	0	0	1	0	0	fujian	1	0	19	35		0	245.21	226.6	198.23	392.01	82677	0.081	0.65	5.44917	2.4521	2.266	1.9823	3.9201	11.3227	5.58252	6.06171
2017000256	com2017000928	1687981	14.339	middle_asset	166790	12.0245	11.56	15	high_edu	1	1	19	1	1	5	0	0	0	1	0	guangdong	0	0.333333	28	52	0	1	240.95	225.52	195.87	373.79	80932	0.075	0.75	9.60389	2.4095	2.2552	1.9587	3.7379	11.3014	6.36544	6.84271
2017000263	com2017000314	109002	11.5991	low_asset	96804.8	11.4805	5.76	12	mid_edu	0	1	7	0	1	4	0	0	0	1	0	jiangsu	0	0	98	192	1	0	244.01	215.94	218.62	382.84	107150	0.072	0.57	14.297	2.4401	2.1594	2.1862	3.8284	11.582	4.97363	5.45208
2017000264	com2017000114	2092032	14.5536	middle_asset	130124	11.7762	24.01	19	high_edu	1	1	5	1	1	3	0	1	0	1	0	guangxi	0	0.333333	40	74	1	1	207.23	176.33	153.46	406.94	38102	0.073	0.48	2.62375	2.0723	1.7633	1.5346	4.0694	10.548	6.71914	7.19492
2017000266	com2017000304	461900	13.0431	low_asset	28803.5	10.2683	13.69	9	low_edu	1	1	19	1	0	5	0	0	0	0	1	shanxi	0	0	141	263	1	0	206.3	186.14	141.52	390.57	42060	0.07	0.56	4.57313	2.063	1.8614	1.4152	3.9057	10.6469	6.53735	7.01401
2017000268	com2017000209	97150	11.484	low_asset	32620.5	10.3927	28.09	12	mid_edu	1	1	3	1	1	4	0	0	0	0	1	guangxi	1	0	40	75		0	207.23	176.33	153.46	406.94	38102	0.073	0.48	2.62375	2.0723	1.7633	1.5346	4.0694	10.548	6.71914	7.19492
2017000270	com2017000414	234784	12.3664	low_asset	80835	11.3002	29.16	9	low_edu	1	1	7	1	1	4	0	0	1	0	0	shanxi	0	0	137	255	0	0	206.3	186.14	141.52	390.57	42060	0.07	0.56	4.57313	2.063	1.8614	1.4152	3.9057	10.6469	6.53735	7.01401
2017000273	com2017000107	902700	13.7131	low_asset	75000	11.2252	34.81	12	mid_edu	1	1	5	0	1	3	0	0	0	0	1	shanghai	0	0	150	286		0	278.11	258.98	259.81	374.54	126634	0.069	0.73	64.653	2.7811	2.5898	2.5981	3.7454	11.7491	5.0154	5.49112
2017000274	com2017000150	2480600	14.724	middle_asset	143904	11.8769	14.44	16	high_edu	1	1	19	1	1	5	0	0	1	0	0	sichuan	0	0.5	151	294	0	1	215.48	182.08	176.54	396.51	44651	0.081	0.45	2.90796	2.1548	1.8208	1.7654	3.9651	10.7066	6.83497	7.30884
2017000277	com2017000309	1152600	13.9575	middle_asset	116350	11.6644	12.25	15	high_edu	1	1	3	1	1	7	0	0	0	0	1	shanghai	0	0	150	285	0	0	278.11	258.98	259.81	374.54	126634	0.069	0.73	64.653	2.7811	2.5898	2.5981	3.7454	11.7491	5.0154	5.49112
2017000282	com2017000381	243825	12.4042	low_asset	19533.8	9.8799	9	15	high_edu	1	1	6	1	1	6	0	0	1	0	0	guangdong	0	0.5	33	60	0	1	240.95	225.52	195.87	373.79	80932	0.075	0.75	9.60389	2.4095	2.2552	1.9587	3.7379	11.3014	6.36544	6.84271
2017000284	com2017000472	3681000	15.1187	high_asset	152476	11.9348	42.25	15	high_edu	1	1	3	1	1	6	0	0	0	0	1	tianjin	0	0	158	311	0	0	237.53	211.89	195.46	398.62	118944	0.036	0.65	26.075	2.3753	2.1189	1.9546	3.9862	11.6864	6.49037	6.96839
2017000286	com2017000613	182111	12.1124	low_asset	48175	10.7826	10.24	16	high_edu	1	1	3	1	1	2	0	1	0	1	0	shandong	0	0	130	240	0	0	220.66	192.11	178.15	392.16	72807	0.074	0.55	9.6125	2.2066	1.9211	1.7815	3.9216	11.1956	6.17844	6.65649
2017000288	com2017000916	6704803	15.7183	high_asset	162644	11.9993	23.04	15	high_edu	1	1	7777	1	0	5	0	0	1	0	0	beijing	0	0.333333	10	14	0	1	276.38	268.39	234.17	379.48	128994	0.067	0.78	27.3353	2.7638	2.6839	2.3417	3.7948	11.7675	6.59274	7.07059
2017000290	com2017000687	963322	13.7781	low_asset	81017.2	11.3024	24.01	13	mid_edu	1	1	7	0	1	2	0	0	0	0	1	guangdong	0	0	28	49	0	0	240.95	225.52	195.87	373.79	80932	0.075	0.75	9.60389	2.4095	2.2552	1.9587	3.7379	11.3014	6.36544	6.84271
2017000291	com2017000771	525327	13.1718	low_asset	69530.5	11.1495	38.44	6	low_edu	1	1	16	1	0	3	0	0	0	0	1	liaoning	0	0	109	204	1	0	226.4	194.17	178.41	420.06	53527	0.042	0.62	6.262	2.264	1.9417	1.7841	4.2006	10.8879	6.76299	7.24069
2017000296	com2017000790	2734127	14.8213	middle_asset	440449	12.9956	19.36	16	high_edu	1	1	17	1	0	3	0	0	0	1	0	jiangxi	0	0.333333	104	198	1	1	208.35	170.86	182.48	379.14	43424	0.089	0.47	4.23235	2.0835	1.7086	1.8248	3.7914	10.6788	5.41824	5.8929
2017000303	com2017000719	5159000	15.4563	high_asset	113335	11.6381	16	15	high_edu	1	1	19	1	1	3	0	1	0	1	0	shanghai	0	0.6	150	282	0	1	278.11	258.98	259.81	374.54	126634	0.069	0.73	64.653	2.7811	2.5898	2.5981	3.7454	11.7491	5.0154	5.49112
2017000307	com2017000726	338950	12.7336	low_asset	45357	10.7223	26.01	6	low_edu	1	1	15	0	1	3	0	0	0	1	0	anhui	1	0	2	3		0	211.28	171.65	189.78	381.23	43401	0.085	0.47	6.05214	2.1128	1.7165	1.8978	3.8123	10.6782	5.19091	5.66727
2017000311	com2017001242	372483	12.8279	low_asset	25070	10.1294	26.01	0	low_edu	1	1	14	1	0	4	0	0	0	0	1	qinghai	0	0	127	233	0	0	195.15	159.59	136.5	419.14	44047	0.073	0.51	0.155278	1.9515	1.5959	1.365	4.1914	10.693	7.04262	7.51714
2017000314	com2017000311	346138	12.7546	low_asset	40200	10.6016	30.25	12	mid_edu	1	1	5	1	1	4	0	0	0	1	0	hubei	0	0	76	148		0	226.75	199.53	189.08	385.07	60199	0.078	0.53	4.15	2.2675	1.9953	1.8908	3.8507	11.0054	5.73841	6.21239
2017000319	com2017000788	1610500	14.2921	middle_asset	56000	10.9331	16.81	15	high_edu	1	1	7777	1	1	2	0	0	0	0	1	jiangsu	0	0	94	185	0	0	244.01	215.94	218.62	382.84	107150	0.072	0.57	14.297	2.4401	2.1594	2.1862	3.8284	11.582	4.97363	5.45208
2017000320	com2017000531	494572	13.1114	low_asset	286908	12.5669	6.76	15	high_edu	1	1	3	0	1	4	0	0	0	1	0	hunan	0	0.5	86	164	1	1	206.38	170.07	174.47	384.24	49558	0.08	0.46	4.67667	2.0638	1.7007	1.7447	3.8424	10.8109	5.98936	6.4637
2017000323	com2017000442	444930	13.0057	low_asset	119330	11.6896	39.69	15	high_edu	1	1	5	1	1	3	0	0	0	0	1	heilongjiang	0	0	65	124	0	0	209.93	174.68	164.06	409.72	41916	0.064	0.49	1.44065	2.0993	1.7468	1.6406	4.0972	10.6434	7.07239	7.54939
2017000326	com2017001042	387048	12.8663	low_asset	46040.7	10.7373	17.64	9	low_edu	1	1	3	0	1	4	0	0	0	1	0	zhejiang	1	0	169	338		0	264.85	239.33	251.29	373.77	92057	0.078	0.65	12.581	2.6485	2.3933	2.5129	3.7377	11.4302
2017000332	com2017000540	307000	12.6346	low_asset	32190	10.3794	9	9	low_edu	1	1	5	0	1	2	0	0	0	0	1	hubei	0	0	76	146		0	226.75	199.53	189.08	385.07	60199	0.078	0.53	4.15	2.2675	1.9953	1.8908	3.8507	11.0054	5.73841	6.21239
2017000341	com2017001197	1079052	13.8916	middle_asset	41078	10.6232	27.04	9	low_edu	1	0	16	1	0	2	0	0	0	0	1	beijing	0	0	10	13	1	0	276.38	268.39	234.17	379.48	128994	0.067	0.78	27.3353	2.7638	2.6839	2.3417	3.7948	11.7675	6.59274	7.07059
2017000346	com2017000624	3509625	15.071	high_asset	199436	12.2032	37.21	0	low_edu	1	0	5	0	1	5	1	0	0	0	1	zhejiang	1	0	169	338		0	264.85	239.33	251.29	373.77	92057	0.078	0.65	12.581	2.6485	2.3933	2.5129	3.7377	11.4302
2017000359	com2017000937	993875	13.8094	low_asset	73200.5	11.201	15.21	15	high_edu	1	1	19	1	1	3	0	1	0	1	0	henan	0	0.666667	57	112	1	1	205.34	181.5	151.05	382.73	46674	0.078	0.45	7.68882	2.0534	1.815	1.5105	3.8273	10.7509	6.17154	6.64753
2017000365	com2017000300	345116	12.7516	low_asset	53618.5	10.8896	50.41	6	low_edu	1	1	10	1	1	6	0	0	0	0	1	sichuan	1	0	155	301		0	215.48	182.08	176.54	396.51	44651	0.081	0.45	2.90796	2.1548	1.8208	1.7654	3.9651	10.7066	6.83497	7.30884
2017000371	com2017000134	1115100	13.9245	middle_asset	86138	11.3637	21.16	13	mid_edu	1	1	17	1	0	6	0	1	1	0	0	liaoning	0	0.5	115	216	0	1	226.4	194.17	178.41	420.06	53527	0.042	0.62	6.262	2.264	1.9417	1.7841	4.2006	10.8879	6.76299	7.24069
2017000372	com2017000504	584255	13.2781	low_asset	74092	11.2131	16	13	mid_edu	1	1	8	0	1	3	1	0	0	1	0	liaoning	0	0	115	219	0	0	226.4	194.17	178.41	420.06	53527	0.042	0.62	6.262	2.264	1.9417	1.7841	4.2006	10.8879	6.76299	7.24069
2017000375	com2017000922	777175	13.5634	low_asset	7601	8.93604	43.56	9	low_edu	1	1	17	1	1	1	0	0	0	0	1	hunan	1	0	78	150		0	206.38	170.07	174.47	384.24	49558	0.08	0.46	4.67667	2.0638	1.7007	1.7447	3.8424	10.8109	5.98936	6.4637
2017000377	com2017000073	2033100	14.5251	middle_asset	36000	10.4913	20.25	13	mid_edu	0	1	6	1	1	1	0	0	0	0	1	tianjin	0	0	158	310	0	0	237.53	211.89	195.46	398.62	118944	0.036	0.65	26.075	2.3753	2.1189	1.9546	3.9862	11.6864	6.49037	6.96839
2017000391	com2017000355	1528400	14.2397	middle_asset	42850	10.6655	22.09	15	high_edu	0	0	18	1	1	3	0	1	0	0	1	heilongjiang	0	0.333333	66	129	0	1	209.93	174.68	164.06	409.72	41916	0.064	0.49	1.44065	2.0993	1.7468	1.6406	4.0972	10.6434	7.07239	7.54939
2017000395	com2017000460	194108	12.1762	low_asset	46470	10.7466	27.04	9	low_edu	1	0	7	1	1	2	0	1	0	0	1	heilongjiang	0	0	65	125	1	0	209.93	174.68	164.06	409.72	41916	0.064	0.49	1.44065	2.0993	1.7468	1.6406	4.0972	10.6434	7.07239	7.54939
2017000398	com2017001273	258022	12.4608	low_asset	150257	11.9201	8.41	9	low_edu	1	1	5	1	1	2	0	0	0	0	1	anhui	1	0.25	1	1		1	211.28	171.65	189.78	381.23	43401	0.085	0.47	6.05214	2.1128	1.7165	1.8978	3.8123	10.6782	5.19091	5.66727
2017000401	com2017000822	852400	13.6558	low_asset	79405	11.2823	16	0	low_edu	1	0	7	1	1	4	0	0	1	0	0	qinghai	0	0	128	236		0	195.15	159.59	136.5	419.14	44047	0.073	0.51	0.155278	1.9515	1.5959	1.365	4.1914	10.693	7.04262	7.51714
2017000403	com2017000981	216300	12.2844	low_asset	13262.8	9.49272	43.56	9	low_edu	1	1	7	1	1	5	0	0	0	0	1	jilin	0	0	88	171		0	208.2	175.49	154.68	413.47	54838	0.053	0.52	2.68526	2.082	1.7549	1.5468	4.1347	10.9121	6.96292	7.44022
2017000410	com2017000362	829543	13.6286	low_asset	76300	11.2424	22.09	15	high_edu	1	1	17	1	1	5	0	0	0	0	1	gansu	0	0.333333	20	37	0	1	199.78	169.67	125.25	434.64	28497	0.036	0.44	1.21488	1.9978	1.6967	1.2525	4.3464	10.2576	6.92497	7.39958
2017000421	com2017000504	423698	12.9568	low_asset	120006	11.6953	12.25	16	high_edu	1	1	3	1	1	5	0	0	1	0	0	liaoning	0	0.285714	115	219	0	0	226.4	194.17	178.41	420.06	53527	0.042	0.62	6.262	2.264	1.9417	1.7841	4.2006	10.8879	6.76299	7.24069
2017000427	com2017001145	3431100	15.0484	high_asset	369805	12.8207	18.49	13	mid_edu	0	0	3	1	1	3	0	0	0	0	1	shanghai	0	0.5	150	281	0	1	278.11	258.98	259.81	374.54	126634	0.069	0.73	64.653	2.7811	2.5898	2.5981	3.7454	11.7491	5.0154	5.49112
2017000428	com2017000626	186656	12.137	low_asset	49200	10.8036	44.89	9	low_edu	1	1	15	1	1	4	0	1	0	1	0	liaoning	0	0	111	210	0	0	226.4	194.17	178.41	420.06	53527	0.042	0.62	6.262	2.264	1.9417	1.7841	4.2006	10.8879	6.76299	7.24069
2017000429	com2017000138	263086	12.4802	low_asset	117754	11.6764	17.64	9	low_edu	1	0	5	0	1	3	0	0	0	0	1	sichuan	1	0	157	306		0	215.48	182.08	176.54	396.51	44651	0.081	0.45	2.90796	2.1548	1.8208	1.7654	3.9651	10.7066	6.83497	7.30884
2017000432	com2017000461	784153	13.5724	low_asset	107672	11.5868	23.04	16	high_edu	1	1	19	1	1	4	0	1	1	0	0	liaoning	0	0.25	114	214	1	1	226.4	194.17	178.41	420.06	53527	0.042	0.62	6.262	2.264	1.9417	1.7841	4.2006	10.8879	6.76299	7.24069
2017000433	com2017000620	1471728	14.2019	middle_asset	78700	11.2734	26.01	6	low_edu	1	1	3	1	1	6	0	0	0	0	1	shanghai	0	0.333333	150	285	1	1	278.11	258.98	259.81	374.54	126634	0.069	0.73	64.653	2.7811	2.5898	2.5981	3.7454	11.7491	5.0154	5.49112
2017000441	com2017001153	5414238	15.5045	high_asset	98166.5	11.4944	20.25	13	mid_edu	1	1	17	1	0	6	0	0	0	1	0	hebei	0	0	56	109	0	0	199.53	172.78	151.45	375.2	45387	0.067	0.54	6.15211	1.9953	1.7278	1.5145	3.752	10.723	6.45563	6.93296
2017000454	com2017000057	175300	12.0743	low_asset	42500	10.6573	14.44	12	mid_edu	1	0	7	0	1	5	0	0	0	0	1	jilin	0	0	87	166	0	0	208.2	175.49	154.68	413.47	54838	0.053	0.52	2.68526	2.082	1.7549	1.5468	4.1347	10.9121	6.96292	7.44022
2017000461	com2017000312	273500	12.5191	low_asset	20000	9.90349	24.01	9	low_edu	1	1	3	1	1	3	0	0	0	1	0	jiangsu	0	0	97	188	0	0	244.01	215.94	218.62	382.84	107150	0.072	0.57	14.297	2.4401	2.1594	2.1862	3.8284	11.582	4.97363	5.45208
2017000463	com2017000997	723238	13.4915	low_asset	240032	12.3885	14.44	16	high_edu	1	1	19	1	1	2	0	0	0	0	1	sichuan	0	0	151	295	0	0	215.48	182.08	176.54	396.51	44651	0.081	0.45	2.90796	2.1548	1.8208	1.7654	3.9651	10.7066	6.83497	7.30884
2017000464	com2017000765	27246	10.2127	low_asset	24747	10.1165	12.25	9	low_edu	1	1	15	1	0	2	0	0	0	0	1	guangdong	0	0	33	62	1	0	240.95	225.52	195.87	373.79	80932	0.075	0.75	9.60389	2.4095	2.2552	1.9587	3.7379	11.3014	6.36544	6.84271
2017000467	com2017000273	282270	12.5506	low_asset	17770	9.78527	19.36	12	mid_edu	1	1	1	1	1	4	0	0	0	0	1	qinghai	0	0	126	231	1	0	195.15	159.59	136.5	419.14	44047	0.073	0.51	0.155278	1.9515	1.5959	1.365	4.1914	10.693	7.04262	7.51714
2017000468	com2017000569	301286	12.6158	low_asset	73639.2	11.2069	17.64	15	high_edu	1	1	5	1	0	5	0	0	0	1	0	shandong	0	0	136	254	0	0	220.66	192.11	178.15	392.16	72807	0.074	0.55	9.6125	2.2066	1.9211	1.7815	3.9216	11.1956	6.17844	6.65649
2017000472	com2017000449	154752	11.9496	low_asset	25830	10.1593	21.16	9	low_edu	1	1	5	1	1	3	0	0	0	0	1	tianjin	1	0	158	307		0	237.53	211.89	195.46	398.62	118944	0.036	0.65	26.075	2.3753	2.1189	1.9546	3.9862	11.6864	6.49037	6.96839
2017000483	com2017000457	613884	13.3276	low_asset	105070	11.5624	19.36	9	low_edu	1	1	5	1	1	4	0	0	0	0	1	shandong	0	0	129	237	0	0	220.66	192.11	178.15	392.16	72807	0.074	0.55	9.6125	2.2066	1.9211	1.7815	3.9216	11.1956	6.17844	6.65649
2017000485	com2017001227	576889	13.2654	low_asset	120801	11.7019	27.04	12	mid_edu	1	1	19	1	1	5	0	0	0	0	1	fujian	0	0	16	28	1	0	245.21	226.6	198.23	392.01	82677	0.081	0.65	5.44917	2.4521	2.266	1.9823	3.9201	11.3227	5.58252	6.06171
2017000486	com2017000058	2994434	14.9123	middle_asset	234028	12.3632	21.16	22	high_edu	1	1	13	1	1	6	0	0	0	1	0	liaoning	0	0.25	109	206	0	1	226.4	194.17	178.41	420.06	53527	0.042	0.62	6.262	2.264	1.9417	1.7841	4.2006	10.8879	6.76299	7.24069
2017000487	com2017000993	2394339	14.6886	middle_asset	243860	12.4044	12.25	12	mid_edu	1	1	3	1	1	4	1	0	1	0	0	guangdong	0	0	33	62	0	0	240.95	225.52	195.87	373.79	80932	0.075	0.75	9.60389	2.4095	2.2552	1.9587	3.7379	11.3014	6.36544	6.84271
2017000490	com2017000352	1703500	14.3482	middle_asset	70764	11.1671	6.25	16	high_edu	1	1	6	0	1	2	0	0	1	0	0	shaanxi	0	0	147	275	1	0	216.12	194.92	157.95	391.85	57266	0.08	0.53	3.44143	2.1612	1.9492	1.5795	3.9185	10.9555	6.53697	7.0116
2017000493	com2017000032	146500	11.8948	low_asset	51035	10.8403	25	9	low_edu	1	1	5	0	1	3	0	0	0	0	1	fujian	0	0	18	31	1	0	245.21	226.6	198.23	392.01	82677	0.081	0.65	5.44917	2.4521	2.266	1.9823	3.9201	11.3227	5.58252	6.06171
2017000494	com2017000616	620739	13.3387	low_asset	72001	11.1844	16.81	12	mid_edu	1	1	16	1	0	3	0	0	1	0	0	guangxi	0	0	40	75		0	207.23	176.33	153.46	406.94	38102	0.073	0.48	2.62375	2.0723	1.7633	1.5346	4.0694	10.548	6.71914	7.19492
2017000500	com2017000927	1357926	14.1215	middle_asset	67083	11.1137	21.16	9	low_edu	0	1	4	1	1	2	0	0	0	0	1	shandong	1	0	132	246		0	220.66	192.11	178.15	392.16	72807	0.074	0.55	9.6125	2.2066	1.9211	1.7815	3.9216	11.1956	6.17844	6.65649
2017000501	com2017001299	362000	12.7994	low_asset	75375	11.2302	25	13	mid_edu	1	1	19	1	0	4	0	0	0	0	1	liaoning	0	0	113	213	0	0	226.4	194.17	178.41	420.06	53527	0.042	0.62	6.262	2.264	1.9417	1.7841	4.2006	10.8879	6.76299	7.24069
2017000513	com2017000792	771421	13.556	low_asset	147628	11.9025	25	9	low_edu	1	1	3	1	1	7	0	0	0	0	1	fujian	1	0	13	23		0	245.21	226.6	198.23	392.01	82677	0.081	0.65	5.44917	2.4521	2.266	1.9823	3.9201	11.3227	5.58252	6.06171
2017000517	com2017000416	419189	12.9461	low_asset	61175	11.0215	22.09	9	low_edu	1	0	7	1	1	5	0	1	1	0	0	hunan	0	0.333333	80	154	1	1	206.38	170.07	174.47	384.24	49558	0.08	0.46	4.67667	2.0638	1.7007	1.7447	3.8424	10.8109	5.98936	6.4637
2017000522	com2017001241	1109700	13.9196	middle_asset	60600	11.0121	23.04	9	low_edu	1	1	5	1	1	3	1	0	0	0	1	gansu	0	0	21	39		0	199.78	169.67	125.25	434.64	28497	0.036	0.44	1.21488	1.9978	1.6967	1.2525	4.3464	10.2576	6.92497	7.39958
2017000523	com2017001099	7415902	15.8191	high_asset	45700	10.7299	12.25	15	high_edu	1	1	15	1	0	5	0	0	0	0	1	shanghai	0	0.6	150	284	1	1	278.11	258.98	259.81	374.54	126634	0.069	0.73	64.653	2.7811	2.5898	2.5981	3.7454	11.7491	5.0154	5.49112
2017000524	com2017000709	1310152	14.0857	middle_asset	145026	11.8847	20.25	9	low_edu	1	1	3	1	1	1	0	0	0	0	1	shandong	0	0	132	246	0	0	220.66	192.11	178.15	392.16	72807	0.074	0.55	9.6125	2.2066	1.9211	1.7815	3.9216	11.1956	6.17844	6.65649
2017000525	com2017001034	1118508	13.9275	middle_asset	54593	10.9077	16	16	high_edu	1	1	15	1	1	4	0	0	0	1	0	henan	0	0.5	63	120	0	1	205.34	181.5	151.05	382.73	46674	0.078	0.45	7.68882	2.0534	1.815	1.5105	3.8273	10.7509	6.17154	6.64753
2017000529	com2017000874	616520	13.3318	low_asset	87692.5	11.3816	22.09	15	high_edu	1	1	6	1	0	4	0	0	1	0	0	shanxi	0	0.4	141	263	0	1	206.3	186.14	141.52	390.57	42060	0.07	0.56	4.57313	2.063	1.8614	1.4152	3.9057	10.6469	6.53735	7.01401
2017000530	com2017000665	952800	13.7672	low_asset	85270	11.3536	7.29	15	high_edu	1	1	11	0	1	2	0	0	1	0	0	hebei	0	0	51	98	1	0	199.53	172.78	151.45	375.2	45387	0.067	0.54	6.15211	1.9953	1.7278	1.5145	3.752	10.723	6.45563	6.93296
2017000539	com2017000059	15151	9.62582	low_asset	4082.75	8.31453	27.04	6	low_edu	1	1	3	0	1	7	0	0	0	1	0	guizhou	1	0	45	83		0	193.29	160.98	132.74	410.01	37956	0.102	0.45	2.96667	1.9329	1.6098	1.3274	4.1001	10.5442	6.69075	7.16505
2017000545	com2017000302	195280	12.1822	low_asset	55551	10.9251	30.25	6	low_edu	1	1	10	1	1	3	0	0	0	0	1	shanxi	0	0.5	141	264	0	1	206.3	186.14	141.52	390.57	42060	0.07	0.56	4.57313	2.063	1.8614	1.4152	3.9057	10.6469	6.53735	7.01401
2017000553	com2017000466	883145	13.6912	low_asset	135192	11.8145	32.49	15	high_edu	1	1	14	1	1	3	0	0	0	1	0	guizhou	0	0	45	83	1	0	193.29	160.98	132.74	410.01	37956	0.102	0.45	2.96667	1.9329	1.6098	1.3274	4.1001	10.5442	6.69075	7.16505
2017000565	com2017000064	6350000	15.664	high_asset	131170	11.7843	18.49	19	high_edu	1	1	16	1	0	3	0	1	1	0	0	shanghai	0	0.5	150	287	1	1	278.11	258.98	259.81	374.54	126634	0.069	0.73	64.653	2.7811	2.5898	2.5981	3.7454	11.7491	5.0154	5.49112
2017000566	com2017001090	387860	12.8684	low_asset	73835	11.2096	37.21	9	low_edu	1	1	3	1	1	6	0	0	0	0	1	liaoning	0	0	115	216	1	0	226.4	194.17	178.41	420.06	53527	0.042	0.62	6.262	2.264	1.9417	1.7841	4.2006	10.8879	6.76299	7.24069
2017000572	com2017000759	58058	10.9692	low_asset	53717	10.8915	29.16	6	low_edu	1	1	1	0	1	5	0	0	0	0	1	heilongjiang	0	0	65	125		0	209.93	174.68	164.06	409.72	41916	0.064	0.49	1.44065	2.0993	1.7468	1.6406	4.0972	10.6434	7.07239	7.54939
2017000573	com2017000310	534000	13.1882	low_asset	103852	11.5507	30.25	9	low_edu	1	1	5	0	1	5	0	0	0	0	1	neimenggu（Inner Mongolia）	0	0	118	222	0	0	214.55	185.34	136.04	453.66	63764	0.04	0.52	0.493051	2.1455	1.8534	1.3604	4.5366	11.0629	6.76044	7.2373
2017000576	com2017001148	320271	12.6769	low_asset	74573	11.2195	6.25	15	high_edu	1	1	17	1	0	3	0	0	0	0	1	shaanxi	0	0	147	274	0	0	216.12	194.92	157.95	391.85	57266	0.08	0.53	3.44143	2.1612	1.9492	1.5795	3.9185	10.9555	6.53697	7.0116
2017000577	com2017001309	2656292	14.7924	middle_asset	134312	11.8079	15.21	15	high_edu	1	1	5	0	1	2	0	0	0	1	0	hebei	0	0.5	56	111	0	1	199.53	172.78	151.45	375.2	45387	0.067	0.54	6.15211	1.9953	1.7278	1.5145	3.752	10.723	6.45563	6.93296
2017000578	com2017000912	27599	10.2255	low_asset	17942.2	9.79491	12.96	9	low_edu	1	0	15	0	1	6	0	0	0	0	1	henan	1	0	60	116		0	205.34	181.5	151.05	382.73	46674	0.078	0.45	7.68882	2.0534	1.815	1.5105	3.8273	10.7509	6.17154	6.64753
2017000585	com2017000709	864812	13.6703	low_asset	39888.9	10.5939	22.09	9	low_edu	1	0	19	1	1	2	0	0	0	0	1	shandong	0	0.333333	132	246	0	1	220.66	192.11	178.15	392.16	72807	0.074	0.55	9.6125	2.2066	1.9211	1.7815	3.9216	11.1956	6.17844	6.65649
2017000589	com2017000674	1236880	14.0281	middle_asset	317812	12.6692	34.81	6	low_edu	1	1	15	1	1	4	1	0	0	1	0	guangdong	0	0.5	36	70	0	1	240.95	225.52	195.87	373.79	80932	0.075	0.75	9.60389	2.4095	2.2552	1.9587	3.7379	11.3014	6.36544	6.84271
2017000594	com2017001452	1586980	14.2773	middle_asset	138276	11.837	33.64	9	low_edu	1	1	3	1	1	3	0	0	0	1	0	shanghai	0	0	150	283	0	0	278.11	258.98	259.81	374.54	126634	0.069	0.73	64.653	2.7811	2.5898	2.5981	3.7454	11.7491	5.0154	5.49112
2017000595	com2017000369	215443	12.2805	low_asset	63985	11.0664	28.09	9	low_edu	1	1	3	0	1	3	0	0	0	1	0	heilongjiang	0	0	66	129	0	0	209.93	174.68	164.06	409.72	41916	0.064	0.49	1.44065	2.0993	1.7468	1.6406	4.0972	10.6434	7.07239	7.54939
2017000597	com2017000220	256560	12.4551	low_asset	115370	11.6559	19.36	15	high_edu	1	1	2	1	1	3	0	0	0	0	1	sichuan	0	0	152	297	0	0	215.48	182.08	176.54	396.51	44651	0.081	0.45	2.90796	2.1548	1.8208	1.7654	3.9651	10.7066	6.83497	7.30884
2017000600	com2017001213	697019	13.4546	low_asset	71409	11.1762	12.25	13	mid_edu	1	1	3	1	1	3	0	0	0	1	0	shandong	0	0.333333	132	244	1	1	220.66	192.11	178.15	392.16	72807	0.074	0.55	9.6125	2.2066	1.9211	1.7815	3.9216	11.1956	6.17844	6.65649
2017000604	com2017000143	1017877	13.8332	middle_asset	40350	10.6053	16	12	mid_edu	1	1	6	1	0	3	1	0	0	0	1	sichuan	0	0	151	290	1	0	215.48	182.08	176.54	396.51	44651	0.081	0.45	2.90796	2.1548	1.8208	1.7654	3.9651	10.7066	6.83497	7.30884
2017000605	com2017000416	343042	12.7456	low_asset	66905	11.111	27.04	12	mid_edu	1	1	8	1	0	3	0	0	0	0	1	hunan	0	0	80	154	0	0	206.38	170.07	174.47	384.24	49558	0.08	0.46	4.67667	2.0638	1.7007	1.7447	3.8424	10.8109	5.98936	6.4637
2017000607	com2017000606	206355	12.2374	low_asset	29761	10.301	23.04	6	low_edu	0	1	3	1	1	4	0	0	0	0	1	hunan	1	0	85	163		0	206.38	170.07	174.47	384.24	49558	0.08	0.46	4.67667	2.0638	1.7007	1.7447	3.8424	10.8109	5.98936	6.4637
2017000609	com2017000396	707746	13.4698	low_asset	61800	11.0317	16.81	9	low_edu	1	1	6	0	1	5	0	0	0	0	1	guangdong	0	0	28	48		0	240.95	225.52	195.87	373.79	80932	0.075	0.75	9.60389	2.4095	2.2552	1.9587	3.7379	11.3014	6.36544	6.84271
2017000610	com2017001113	1103260	13.9138	middle_asset	58873	10.9831	12.96	12	mid_edu	1	1	19	1	1	6	0	0	1	0	0	guizhou	1	0.5	45	83		1	193.29	160.98	132.74	410.01	37956	0.102	0.45	2.96667	1.9329	1.6098	1.3274	4.1001	10.5442	6.69075	7.16505
2017000611	com2017000169	904800	13.7155	low_asset	20400	9.92329	38.44	6	low_edu	1	1	15	0	1	6	0	0	0	0	1	shandong	0	0	130	240		0	220.66	192.11	178.15	392.16	72807	0.074	0.55	9.6125	2.2066	1.9211	1.7815	3.9216	11.1956	6.17844	6.65649
2017000613	com2017000284	229998	12.3458	low_asset	187844	12.1434	13.69	9	low_edu	1	1	8	0	1	2	0	0	1	0	0	fujian	1	0.5	18	33		1	245.21	226.6	198.23	392.01	82677	0.081	0.65	5.44917	2.4521	2.266	1.9823	3.9201	11.3227	5.58252	6.06171
2017000621	com2017000116	90414	11.4122	low_asset	38298	10.5532	16.81	16	high_edu	1	1	10	0	1	4	0	0	0	1	0	guangxi	0	0	40	74		0	207.23	176.33	153.46	406.94	38102	0.073	0.48	2.62375	2.0723	1.7633	1.5346	4.0694	10.548	6.71914	7.19492
2017000625	com2017001046	1248311	14.0373	middle_asset	174200	12.068	23.04	15	high_edu	1	1	13	1	1	3	0	0	1	0	0	guangdong	0	0.333333	31	58	0	1	240.95	225.52	195.87	373.79	80932	0.075	0.75	9.60389	2.4095	2.2552	1.9587	3.7379	11.3014	6.36544	6.84271
2017000627	com2017000619	177350	12.0859	low_asset	77003.5	11.2516	29.16	9	low_edu	1	0	2	1	1	4	0	0	0	1	0	yunnan	0	0	161	317	1	0	203.76	167.96	158.79	403.67	34221	0.095	0.41	1.44641	2.0376	1.6796	1.5879	4.0367	10.4406	6.96877	7.44321
2017000630	com2017000939	758697	13.5394	low_asset	139188	11.8436	6.76	16	high_edu	0	1	9	1	0	2	1	0	0	0	1	heilongjiang	0	0.333333	65	124	1	1	209.93	174.68	164.06	409.72	41916	0.064	0.49	1.44065	2.0993	1.7468	1.6406	4.0972	10.6434	7.07239	7.54939
2017000637	com2017000863	7723000	15.8597	high_asset	308175	12.6384	22.09	12	mid_edu	1	1	4	1	1	4	1	0	0	0	1	shanghai	0	0.25	150	286	0	1	278.11	258.98	259.81	374.54	126634	0.069	0.73	64.653	2.7811	2.5898	2.5981	3.7454	11.7491	5.0154	5.49112
2017000643	com2017000533	289598	12.5762	low_asset	72032.1	11.1849	33.64	6	low_edu	1	1	5	1	1	2	0	0	1	0	0	shandong	0	0	136	254	1	0	220.66	192.11	178.15	392.16	72807	0.074	0.55	9.6125	2.2066	1.9211	1.7815	3.9216	11.1956	6.17844	6.65649
2017000644	com2017000473	1738531	14.3686	middle_asset	91920	11.4287	11.56	16	high_edu	1	1	16	1	0	4	0	0	1	0	0	gansu	0	0.25	21	38	1	1	199.78	169.67	125.25	434.64	28497	0.036	0.44	1.21488	1.9978	1.6967	1.2525	4.3464	10.2576	6.92497	7.39958
2017000648	com2017000838	628589	13.3512	low_asset	30927	10.3394	28.09	12	mid_edu	1	1	19	1	0	2	0	0	0	0	1	gansu	0	0	21	38	0	0	199.78	169.67	125.25	434.64	28497	0.036	0.44	1.21488	1.9978	1.6967	1.2525	4.3464	10.2576	6.92497	7.39958
2017000652	com2017000735	853964	13.6576	low_asset	44517.5	10.7036	12.96	16	high_edu	1	1	17	1	0	2	1	0	0	0	1	shaanxi	0	0	147	273	0	0	216.12	194.92	157.95	391.85	57266	0.08	0.53	3.44143	2.1612	1.9492	1.5795	3.9185	10.9555	6.53697	7.0116
2017000656	com2017001393	619064	13.336	low_asset	65350	11.0875	24.01	9	low_edu	1	1	15	1	1	3	1	0	0	0	1	anhui	0	0	7	9	1	0	211.28	171.65	189.78	381.23	43401	0.085	0.47	6.05214	2.1128	1.7165	1.8978	3.8123	10.6782	5.19091	5.66727
2017000659	com2017000990	476905	13.0751	low_asset	111200	11.6191	34.81	16	high_edu	1	1	19	1	1	4	0	0	0	0	1	shanxi	0	0	138	257	0	0	206.3	186.14	141.52	390.57	42060	0.07	0.56	4.57313	2.063	1.8614	1.4152	3.9057	10.6469	6.53735	7.01401
2017000662	com2017000077	459945	13.0389	low_asset	57390	10.9576	37.21	6	low_edu	1	1	1	1	1	4	0	0	0	0	1	fujian	1	0.5	13	23		1	245.21	226.6	198.23	392.01	82677	0.081	0.65	5.44917	2.4521	2.266	1.9823	3.9201	11.3227	5.58252	6.06171
2017000667	com2017000303	115119	11.6537	low_asset	72126	11.1862	22.09	12	mid_edu	0	1	6	1	0	2	0	0	0	1	0	zhejiang	0	0	165	327	0	0	264.85	239.33	251.29	373.77	92057	0.078	0.65	12.581	2.6485	2.3933	2.5129	3.7377	11.4302
2017000669	com2017001259	1178650	13.9799	middle_asset	182850	12.1164	14.44	16	high_edu	1	1	15	1	0	5	0	1	1	0	0	fujian	0	0.4	16	29	1	1	245.21	226.6	198.23	392.01	82677	0.081	0.65	5.44917	2.4521	2.266	1.9823	3.9201	11.3227	5.58252	6.06171
2017000673	com2017000856	6303800	15.6567	high_asset	144234	11.8792	18.49	13	mid_edu	1	1	3	1	1	4	0	0	0	0	1	shanghai	0	0.333333	150	282	0	1	278.11	258.98	259.81	374.54	126634	0.069	0.73	64.653	2.7811	2.5898	2.5981	3.7454	11.7491	5.0154	5.49112
2017000676	com2017000747	6130588	15.6288	high_asset	652201	13.3881	10.24	15	high_edu	1	1	9	1	1	4	0	0	0	1	0	beijing	0	1	10	17	0	1	276.38	268.39	234.17	379.48	128994	0.067	0.78	27.3353	2.7638	2.6839	2.3417	3.7948	11.7675	6.59274	7.07059
2017000677	com2017000686	247363	12.4186	low_asset	15226	9.63076	16.81	9	low_edu	0	1	3	0	1	3	1	0	0	0	1	shanxi	0	0	139	260	1	0	206.3	186.14	141.52	390.57	42060	0.07	0.56	4.57313	2.063	1.8614	1.4152	3.9057	10.6469	6.53735	7.01401
2017000679	com2017000134	918936	13.731	low_asset	71350	11.1754	9	19	high_edu	1	1	7777	1	1	6	0	0	0	1	0	liaoning	0	0.333333	115	216	1	1	226.4	194.17	178.41	420.06	53527	0.042	0.62	6.262	2.264	1.9417	1.7841	4.2006	10.8879	6.76299	7.24069
2017000685	com2017001279	2190785	14.5998	middle_asset	216125	12.2836	16	15	high_edu	1	1	9	1	1	4	0	0	0	0	1	beijing	0	0	10	17	0	0	276.38	268.39	234.17	379.48	128994	0.067	0.78	27.3353	2.7638	2.6839	2.3417	3.7948	11.7675	6.59274	7.07059
2017000687	com2017000692	17362	9.76204	low_asset	12100	9.40096	38.44	9	low_edu	1	1	1	0	1	2	0	0	0	0	1	hunan	1	0	81	156		0	206.38	170.07	174.47	384.24	49558	0.08	0.46	4.67667	2.0638	1.7007	1.7447	3.8424	10.8109	5.98936	6.4637
2017000693	com2017000603	327400	12.6989	low_asset	20305	9.91862	22.09	15	high_edu	1	1	16	1	1	4	0	0	0	0	1	henan	0	0	60	117	1	0	205.34	181.5	151.05	382.73	46674	0.078	0.45	7.68882	2.0534	1.815	1.5105	3.8273	10.7509	6.17154	6.64753
2017000697	com2017001112	1125000	13.9333	middle_asset	129213	11.7692	36	9	low_edu	1	1	6	1	1	2	0	1	0	0	1	liaoning	0	0.4	115	216	1	1	226.4	194.17	178.41	420.06	53527	0.042	0.62	6.262	2.264	1.9417	1.7841	4.2006	10.8879	6.76299	7.24069
2017000703	com2017000401	1296326	14.075	middle_asset	183775	12.1215	32.49	13	mid_edu	1	1	1	1	1	3	0	0	1	0	0	yunnan	0	0	163	320	0	0	203.76	167.96	158.79	403.67	34221	0.095	0.41	1.44641	2.0376	1.6796	1.5879	4.0367	10.4406	6.96877	7.44321
2017000705	com2017000281	23613	10.0696	low_asset	22238	10.0096	17.64	6	low_edu	1	1	3	0	1	1	0	0	0	0	1	shandong	1	0	129	237		0	220.66	192.11	178.15	392.16	72807	0.074	0.55	9.6125	2.2066	1.9211	1.7815	3.9216	11.1956	6.17844	6.65649
2017000711	com2017000187	320115	12.6764	low_asset	87811.2	11.3829	18.49	9	low_edu	1	1	7	1	1	4	0	0	0	0	1	fujian	0	0.333333	15	26	0	1	245.21	226.6	198.23	392.01	82677	0.081	0.65	5.44917	2.4521	2.266	1.9823	3.9201	11.3227	5.58252	6.06171
2017000721	com2017000017	3975173	15.1956	high_asset	106769	11.5784	31.36	12	mid_edu	1	1	1	1	1	3	0	0	0	0	1	hubei	0	0	71	136	0	0	226.75	199.53	189.08	385.07	60199	0.078	0.53	4.15	2.2675	1.9953	1.8908	3.8507	11.0054	5.73841	6.21239
2017000735	com2017000973	342500	12.744	low_asset	107830	11.5883	31.36	9	low_edu	1	1	3	1	1	3	0	0	1	0	0	liaoning	0	0.333333	111	211	0	1	226.4	194.17	178.41	420.06	53527	0.042	0.62	6.262	2.264	1.9417	1.7841	4.2006	10.8879	6.76299	7.24069
2017000738	com2017000923	712963	13.4772	low_asset	312865	12.6535	15.21	16	high_edu	1	1	3	1	1	3	0	1	0	0	1	shandong	0	0.333333	133	249	0	1	220.66	192.11	178.15	392.16	72807	0.074	0.55	9.6125	2.2066	1.9211	1.7815	3.9216	11.1956	6.17844	6.65649
2017000740	com2017000965	375587	12.8362	low_asset	68007	11.1274	28.09	13	mid_edu	1	1	15	1	1	7	0	0	0	0	1	guangdong	0	0	28	52	0	0	240.95	225.52	195.87	373.79	80932	0.075	0.75	9.60389	2.4095	2.2552	1.9587	3.7379	11.3014	6.36544	6.84271
2017000744	com2017001222	397000	12.8917	low_asset	62100	11.0365	22.09	6	low_edu	1	0	5	1	1	6	0	0	0	0	1	jiangsu	1	0	97	188		0	244.01	215.94	218.62	382.84	107150	0.072	0.57	14.297	2.4401	2.1594	2.1862	3.8284	11.582	4.97363	5.45208
2017000745	com2017001013	1612539	14.2933	middle_asset	180806	12.1052	14.44	16	high_edu	1	1	8	1	1	5	0	1	0	1	0	henan	0	0.5	64	122	1	1	205.34	181.5	151.05	382.73	46674	0.078	0.45	7.68882	2.0534	1.815	1.5105	3.8273	10.7509	6.17154	6.64753
2017000752	com2017001290	162793	12.0002	low_asset	10771	9.28461	19.36	15	high_edu	0	1	10	1	0	4	0	0	0	0	1	liaoning	0	0	111	210	1	0	226.4	194.17	178.41	420.06	53527	0.042	0.62	6.262	2.264	1.9417	1.7841	4.2006	10.8879	6.76299	7.24069
2017000753	com2017001456	752418	13.531	low_asset	104600	11.5579	32.49	9	low_edu	1	1	6	1	1	3	0	0	0	0	1	henan	0	0	57	112	0	0	205.34	181.5	151.05	382.73	46674	0.078	0.45	7.68882	2.0534	1.815	1.5105	3.8273	10.7509	6.17154	6.64753
2017000756	com2017000862	603743	13.3109	low_asset	31937	10.3715	14.44	12	mid_edu	1	1	8	0	1	5	0	0	0	0	1	chongqing	1	0	171	350		0	221.84	197.46	171.58	393.65	63442	0.093	0.53	5.02927	2.2184	1.9746	1.7158	3.9365	11.0579	6.54411	7.01798
2017000758	com2017000700	401743	12.9036	low_asset	72803.5	11.1955	31.36	13	mid_edu	1	1	5	0	1	5	0	1	0	0	1	shanxi	0	0	143	267	0	0	206.3	186.14	141.52	390.57	42060	0.07	0.56	4.57313	2.063	1.8614	1.4152	3.9057	10.6469	6.53735	7.01401
2017000760	com2017001432	369300	12.8194	low_asset	23882.7	10.0809	19.36	6	low_edu	1	1	9	1	1	4	0	0	0	0	1	anhui	1	0	6	8		0	211.28	171.65	189.78	381.23	43401	0.085	0.47	6.05214	2.1128	1.7165	1.8978	3.8123	10.6782	5.19091	5.66727
2017000762	com2017000106	2557293	14.7545	middle_asset	121000	11.7035	5.76	16	high_edu	0	1	18	1	0	4	0	0	0	1	0	shanghai	0	0	150	287		0	278.11	258.98	259.81	374.54	126634	0.069	0.73	64.653	2.7811	2.5898	2.5981	3.7454	11.7491	5.0154	5.49112
2017000763	com2017000844	2103137	14.5589	middle_asset	225742	12.3271	27.04	13	mid_edu	1	1	7	1	1	3	0	0	0	1	0	qinghai	0	0.5	126	232	0	1	195.15	159.59	136.5	419.14	44047	0.073	0.51	0.155278	1.9515	1.5959	1.365	4.1914	10.693	7.04262	7.51714
2017000767	com2017000643	3093990	14.945	high_asset	107504	11.5853	22.09	15	high_edu	1	1	10	1	1	3	0	0	0	1	0	fujian	0	0.5	12	22	0	1	245.21	226.6	198.23	392.01	82677	0.081	0.65	5.44917	2.4521	2.266	1.9823	3.9201	11.3227	5.58252	6.06171
2017000780	com2017001062	36600	10.5078	low_asset	28000	10.24	26.01	12	mid_edu	1	1	15	1	1	5	0	0	0	0	1	shanxi	1	0	143	267		0	206.3	186.14	141.52	390.57	42060	0.07	0.56	4.57313	2.063	1.8614	1.4152	3.9057	10.6469	6.53735	7.01401
2017000781	com2017000607	433400	12.9794	low_asset	21401.1	9.9712	17.64	9	low_edu	1	1	5	0	1	5	0	0	0	1	0	chongqing	0	0	171	352	0	0	221.84	197.46	171.58	393.65	63442	0.093	0.53	5.02927	2.2184	1.9746	1.7158	3.9365	11.0579	6.54411	7.01798
2017000783	com2017000537	77186	11.254	low_asset	76950	11.2509	24.01	9	low_edu	1	1	5	1	1	4	0	0	0	0	1	henan	1	0	59	115		0	205.34	181.5	151.05	382.73	46674	0.078	0.45	7.68882	2.0534	1.815	1.5105	3.8273	10.7509	6.17154	6.64753
2017000787	com2017000976	292660	12.5868	low_asset	43037.5	10.6698	37.21	12	mid_edu	0	1	15	1	0	2	0	0	0	0	1	jilin	0	0	88	170	1	0	208.2	175.49	154.68	413.47	54838	0.053	0.52	2.68526	2.082	1.7549	1.5468	4.1347	10.9121	6.96292	7.44022
2017000790	com2017001332	158883	11.9759	low_asset	84200	11.341	27.04	9	low_edu	1	1	3	1	1	4	1	0	0	0	1	liaoning	0	0	111	211	0	0	226.4	194.17	178.41	420.06	53527	0.042	0.62	6.262	2.264	1.9417	1.7841	4.2006	10.8879	6.76299	7.24069
2017000791	com2017000899	225417	12.3257	low_asset	185261	12.1295	15.21	15	high_edu	1	1	19	1	1	2	1	0	0	0	1	guangxi	0	0	39	73	0	0	207.23	176.33	153.46	406.94	38102	0.073	0.48	2.62375	2.0723	1.7633	1.5346	4.0694	10.548	6.71914	7.19492
2017000804	com2017000601	512533	13.1471	low_asset	113940	11.6434	26.01	16	high_edu	1	1	17	1	1	2	0	0	1	0	0	shaanxi	0	0	147	276	1	0	216.12	194.92	157.95	391.85	57266	0.08	0.53	3.44143	2.1612	1.9492	1.5795	3.9185	10.9555	6.53697	7.0116
2017000806	com2017000789	358167	12.7888	low_asset	68207.5	11.1303	39.69	9	low_edu	1	1	5	1	1	5	0	0	0	0	1	tianjin	1	0	158	307		0	237.53	211.89	195.46	398.62	118944	0.036	0.65	26.075	2.3753	2.1189	1.9546	3.9862	11.6864	6.49037	6.96839
2017000811	com2017000620	1339067	14.1075	middle_asset	155742	11.956	46.24	6	low_edu	1	1	19	1	1	2	0	0	0	0	1	shanghai	0	0	150	285	0	0	278.11	258.98	259.81	374.54	126634	0.069	0.73	64.653	2.7811	2.5898	2.5981	3.7454	11.7491	5.0154	5.49112
2017000821	com2017001061	1975650	14.4964	middle_asset	163010	12.0016	13.69	12	mid_edu	1	1	7	1	1	4	0	0	0	1	0	guangdong	0	0.333333	27	46	0	1	240.95	225.52	195.87	373.79	80932	0.075	0.75	9.60389	2.4095	2.2552	1.9587	3.7379	11.3014	6.36544	6.84271
2017000824	com2017000554	408400	12.92	low_asset	46601.4	10.7494	34.81	6	low_edu	1	1	3	1	1	8	0	0	0	0	1	zhejiang	0	0	165	326	0	0	264.85	239.33	251.29	373.77	92057	0.078	0.65	12.581	2.6485	2.3933	2.5129	3.7377	11.4302
2017000835	com2017001246	5295000	15.4823	high_asset	365350	12.8086	15.21	22	high_edu	1	1	16	1	0	2	0	1	0	0	1	jiangsu	0	0.333333	94	182	1	1	244.01	215.94	218.62	382.84	107150	0.072	0.57	14.297	2.4401	2.1594	2.1862	3.8284	11.582	4.97363	5.45208
2017000839	com2017000792	26876	10.199	low_asset	1057.81	6.96395	37.21	6	low_edu	1	0	7777	1	1	7	0	0	0	0	1	fujian	1	0	13	23		0	245.21	226.6	198.23	392.01	82677	0.081	0.65	5.44917	2.4521	2.266	1.9823	3.9201	11.3227	5.58252	6.06171
2017000840	com2017000263	132655	11.7955	low_asset	21195.7	9.96155	12.96	9	low_edu	0	1	3	1	0	2	0	0	0	0	1	hebei	1	0	55	108		0	199.53	172.78	151.45	375.2	45387	0.067	0.54	6.15211	1.9953	1.7278	1.5145	3.752	10.723	6.45563	6.93296
2017000849	com2017000190	677370	13.426	low_asset	105852	11.5698	38.44	13	mid_edu	1	1	18	1	1	4	0	1	0	0	1	shanxi	0	0	141	264	0	0	206.3	186.14	141.52	390.57	42060	0.07	0.56	4.57313	2.063	1.8614	1.4152	3.9057	10.6469	6.53735	7.01401
2017000850	com2017000878	3566964	15.0872	high_asset	237100	12.3762	32.49	15	high_edu	1	1	7	1	1	3	0	0	0	0	1	tianjin	0	0	158	310	0	0	237.53	211.89	195.46	398.62	118944	0.036	0.65	26.075	2.3753	2.1189	1.9546	3.9862	11.6864	6.49037	6.96839
2017000854	com2017001330	4739920	15.3715	high_asset	102650	11.5391	13.69	16	high_edu	1	1	3	1	1	2	0	0	0	0	1	guangdong	0	0.25	28	51	0	1	240.95	225.52	195.87	373.79	80932	0.075	0.75	9.60389	2.4095	2.2552	1.9587	3.7379	11.3014	6.36544	6.84271
2017000856	com2017001383	205835	12.2348	low_asset	101510	11.5279	21.16	9	low_edu	1	1	3	1	1	3	0	0	0	0	1	jiangsu	0	0.25	99	193	1	1	244.01	215.94	218.62	382.84	107150	0.072	0.57	14.297	2.4401	2.1594	2.1862	3.8284	11.582	4.97363	5.45208
2017000858	com2017001337	666476	13.4098	low_asset	68284.2	11.1314	26.01	9	low_edu	1	1	3	1	1	4	0	0	0	0	1	hunan	0	0	86	164	1	0	206.38	170.07	174.47	384.24	49558	0.08	0.46	4.67667	2.0638	1.7007	1.7447	3.8424	10.8109	5.98936	6.4637
2017000865	com2017000930	241000	12.3926	low_asset	31850	10.3688	15.21	9	low_edu	1	0	5	1	1	4	0	0	0	0	1	jiangsu	1	0	97	188		0	244.01	215.94	218.62	382.84	107150	0.072	0.57	14.297	2.4401	2.1594	2.1862	3.8284	11.582	4.97363	5.45208
2017000867	com2017001309	1129277	13.9371	middle_asset	145545	11.8882	7.29	15	high_edu	1	1	3	1	1	3	1	0	0	1	0	hebei	0	0.333333	56	111	0	1	199.53	172.78	151.45	375.2	45387	0.067	0.54	6.15211	1.9953	1.7278	1.5145	3.752	10.723	6.45563	6.93296
2017000868	com2017001461	73282	11.2021	low_asset	45010.5	10.7147	21.16	15	high_edu	1	1	4	1	1	3	0	0	1	0	0	zhejiang	0	0	169	341	0	0	264.85	239.33	251.29	373.77	92057	0.078	0.65	12.581	2.6485	2.3933	2.5129	3.7377	11.4302
2017000873	com2017000536	61530	11.0273	low_asset	54151.1	10.8995	30.25	9	low_edu	1	1	15	0	1	6	0	0	0	0	1	chongqing	0	0	171	348	0	0	221.84	197.46	171.58	393.65	63442	0.093	0.53	5.02927	2.2184	1.9746	1.7158	3.9365	11.0579	6.54411	7.01798
2017000874	com2017000065	1202548	14	middle_asset	92500	11.435	16	16	high_edu	1	1	19	1	1	4	0	1	1	0	0	shandong	0	0.666667	130	239	1	1	220.66	192.11	178.15	392.16	72807	0.074	0.55	9.6125	2.2066	1.9211	1.7815	3.9216	11.1956	6.17844	6.65649
2017000878	com2017001436	3187074	14.9746	high_asset	143092	11.8712	38.44	9	low_edu	1	1	16	1	1	2	0	0	0	0	1	shandong	0	0	130	241	0	0	220.66	192.11	178.15	392.16	72807	0.074	0.55	9.6125	2.2066	1.9211	1.7815	3.9216	11.1956	6.17844	6.65649
2017000879	com2017000399	206472	12.2379	low_asset	3512.25	8.16401	20.25	9	low_edu	1	1	5	0	1	3	0	0	0	0	1	guangxi	1	0	38	72		0	207.23	176.33	153.46	406.94	38102	0.073	0.48	2.62375	2.0723	1.7633	1.5346	4.0694	10.548	6.71914	7.19492
2017000880	com2017000838	1546340	14.2514	middle_asset	63022.5	11.0512	30.25	15	high_edu	1	1	15	1	1	3	0	0	0	0	1	gansu	0	0.333333	21	38	0	1	199.78	169.67	125.25	434.64	28497	0.036	0.44	1.21488	1.9978	1.6967	1.2525	4.3464	10.2576	6.92497	7.39958
2017000888	com2017000542	150611	11.9225	low_asset	99700	11.5099	30.25	0	low_edu	1	1	12	1	1	3	0	0	0	0	1	shanghai	0	0	150	288	1	0	278.11	258.98	259.81	374.54	126634	0.069	0.73	64.653	2.7811	2.5898	2.5981	3.7454	11.7491	5.0154	5.49112
2017000889	com2017000723	1520670	14.2347	middle_asset	155676	11.9555	7.84	16	high_edu	0	1	10	1	0	6	0	0	0	1	0	shaanxi	0	0.333333	147	275	0	1	216.12	194.92	157.95	391.85	57266	0.08	0.53	3.44143	2.1612	1.9492	1.5795	3.9185	10.9555	6.53697	7.0116
2017000891	com2017000297	1547287	14.252	middle_asset	34735	10.4555	28.09	9	low_edu	1	1	5	0	1	2	0	0	1	0	0	chongqing	1	0	171	349		0	221.84	197.46	171.58	393.65	63442	0.093	0.53	5.02927	2.2184	1.9746	1.7158	3.9365	11.0579	6.54411	7.01798
2017000894	com2017001400	1329511	14.1003	middle_asset	57328	10.9565	36	9	low_edu	1	1	15	1	1	7	0	0	0	1	0	shandong	0	0	132	248	0	0	220.66	192.11	178.15	392.16	72807	0.074	0.55	9.6125	2.2066	1.9211	1.7815	3.9216	11.1956	6.17844	6.65649
2017000895	com2017000053	1485000	14.2109	middle_asset	111239	11.6194	12.25	16	high_edu	1	1	3	1	1	2	0	1	0	1	0	zhejiang	0	0.25	168	335	0	1	264.85	239.33	251.29	373.77	92057	0.078	0.65	12.581	2.6485	2.3933	2.5129	3.7377	11.4302
2017000896	com2017001315	213433	12.2711	low_asset	55337	10.9212	30.25	9	low_edu	1	1	6	0	1	3	0	0	0	0	1	henan	1	0	64	122		0	205.34	181.5	151.05	382.73	46674	0.078	0.45	7.68882	2.0534	1.815	1.5105	3.8273	10.7509	6.17154	6.64753
2017000901	com2017000961	203661	12.2242	low_asset	26285	10.1768	26.01	6	low_edu	1	0	5	1	1	6	0	0	0	0	1	chongqing	0	0	171	347	0	0	221.84	197.46	171.58	393.65	63442	0.093	0.53	5.02927	2.2184	1.9746	1.7158	3.9365	11.0579	6.54411	7.01798
2017000907	com2017000619	242680	12.3995	low_asset	33610.5	10.4226	16.81	9	low_edu	1	1	7	0	1	3	0	0	0	1	0	yunnan	0	0	161	317	1	0	203.76	167.96	158.79	403.67	34221	0.095	0.41	1.44641	2.0376	1.6796	1.5879	4.0367	10.4406	6.96877	7.44321
2017000910	com2017000707	1500389	14.2212	middle_asset	124026	11.7282	18.49	15	high_edu	1	1	19	1	1	5	1	0	1	0	0	fujian	1	0.5	19	35		1	245.21	226.6	198.23	392.01	82677	0.081	0.65	5.44917	2.4521	2.266	1.9823	3.9201	11.3227	5.58252	6.06171
2017000914	com2017000913	188192	12.1452	low_asset	154772	11.9497	30.25	9	low_edu	1	1	3	1	1	4	0	0	0	0	1	guangdong	1	0	31	58		0	240.95	225.52	195.87	373.79	80932	0.075	0.75	9.60389	2.4095	2.2552	1.9587	3.7379	11.3014	6.36544	6.84271
2017000917	com2017000845	5085279	15.4419	high_asset	93240.8	11.4429	29.16	9	low_edu	1	1	7777	0	1	3	0	0	0	0	1	tianjin	0	0	158	307	0	0	237.53	211.89	195.46	398.62	118944	0.036	0.65	26.075	2.3753	2.1189	1.9546	3.9862	11.6864	6.49037	6.96839
2017000922	com2017000037	4217745	15.2548	high_asset	87650	11.3811	22.09	16	high_edu	1	1	18	1	1	3	0	0	0	0	1	tianjin	0	0	158	312	0	0	237.53	211.89	195.46	398.62	118944	0.036	0.65	26.075	2.3753	2.1189	1.9546	3.9862	11.6864	6.49037	6.96839
2017000930	com2017000908	352020	12.7714	low_asset	63144.5	11.0532	28.09	9	low_edu	1	1	5	1	1	4	0	0	0	0	1	hebei	1	0	51	97		0	199.53	172.78	151.45	375.2	45387	0.067	0.54	6.15211	1.9953	1.7278	1.5145	3.752	10.723	6.45563	6.93296
2017000933	com2017000381	736515	13.5097	low_asset	13387.9	9.50211	20.25	6	low_edu	1	1	15	0	1	2	0	0	0	0	1	guangdong	0	0	33	60	0	0	240.95	225.52	195.87	373.79	80932	0.075	0.75	9.60389	2.4095	2.2552	1.9587	3.7379	11.3014	6.36544	6.84271
2017000941	com2017000218	881768	13.6897	low_asset	52910	10.8763	43.56	6	low_edu	1	1	3	1	1	2	0	0	0	0	1	jiangsu	1	0	95	186		0	244.01	215.94	218.62	382.84	107150	0.072	0.57	14.297	2.4401	2.1594	2.1862	3.8284	11.582	4.97363	5.45208
2017000950	com2017000510	3347500	15.0237	high_asset	202575	12.2189	10.24	16	high_edu	1	1	19	1	1	2	0	0	0	0	1	fujian	0	0	18	34	1	0	245.21	226.6	198.23	392.01	82677	0.081	0.65	5.44917	2.4521	2.266	1.9823	3.9201	11.3227	5.58252	6.06171
2017000951	com2017000334	3718879	15.1289	high_asset	267332	12.4962	21.16	15	high_edu	1	1	11	1	1	3	1	0	1	0	0	anhui	0	0	2	3	0	0	211.28	171.65	189.78	381.23	43401	0.085	0.47	6.05214	2.1128	1.7165	1.8978	3.8123	10.6782	5.19091	5.66727
2017000952	com2017000275	4122000	15.2318	high_asset	164875	12.0129	15.21	15	high_edu	1	1	3	1	1	2	0	0	0	0	1	guangdong	0	0.333333	33	64	0	1	240.95	225.52	195.87	373.79	80932	0.075	0.75	9.60389	2.4095	2.2552	1.9587	3.7379	11.3014	6.36544	6.84271
2017000955	com2017000247	692900	13.4486	low_asset	67885	11.1256	29.16	13	mid_edu	0	1	19	1	0	3	0	0	0	0	1	yunnan	0	0.4	161	317		1	203.76	167.96	158.79	403.67	34221	0.095	0.41	1.44641	2.0376	1.6796	1.5879	4.0367	10.4406	6.96877	7.44321
2017000959	com2017000816	832475	13.6322	low_asset	96305	11.4753	25	12	mid_edu	1	1	17	1	1	3	0	0	0	0	1	gansu	0	0	23	41	0	0	199.78	169.67	125.25	434.64	28497	0.036	0.44	1.21488	1.9978	1.6967	1.2525	4.3464	10.2576	6.92497	7.39958
2017000962	com2017000333	677450	13.4261	low_asset	101264	11.5255	36	9	low_edu	1	1	5	0	1	1	0	0	0	0	1	hunan	1	0	82	158		0	206.38	170.07	174.47	384.24	49558	0.08	0.46	4.67667	2.0638	1.7007	1.7447	3.8424	10.8109	5.98936	6.4637
2017000965	com2017001268	133900	11.8048	low_asset	47917.5	10.7772	27.04	9	low_edu	1	1	3	0	1	3	1	0	0	1	0	ningxia	0	0	122	226	1	0	214.7	190.35	134.87	440.18	50765	0.078	0.51	2.05	2.147	1.9035	1.3487	4.4018	10.835	6.85333	7.32871
2017000971	com2017000321	594539	13.2955	low_asset	109812	11.6065	14.44	13	mid_edu	1	1	5	1	1	3	0	0	0	1	0	jilin	0	0	89	173	1	0	208.2	175.49	154.68	413.47	54838	0.053	0.52	2.68526	2.082	1.7549	1.5468	4.1347	10.9121	6.96292	7.44022
2017000972	com2017000260	2391265	14.6873	middle_asset	180235	12.102	27.04	16	high_edu	1	1	16	1	1	2	0	0	1	0	0	guangdong	0	0	33	60	1	0	240.95	225.52	195.87	373.79	80932	0.075	0.75	9.60389	2.4095	2.2552	1.9587	3.7379	11.3014	6.36544	6.84271
2017000973	com2017000542	912900	13.7244	low_asset	164470	12.0105	12.96	16	high_edu	1	1	5	1	1	3	0	1	0	1	0	shanghai	0	0.6	150	288	0	1	278.11	258.98	259.81	374.54	126634	0.069	0.73	64.653	2.7811	2.5898	2.5981	3.7454	11.7491	5.0154	5.49112
2017000979	com2017000251	566862	13.2479	low_asset	104000	11.5521	21.16	12	mid_edu	1	1	6	1	0	2	0	0	0	0	1	chongqing	0	0	171	347	0	0	221.84	197.46	171.58	393.65	63442	0.093	0.53	5.02927	2.2184	1.9746	1.7158	3.9365	11.0579	6.54411	7.01798
2017000980	com2017000021	205109	12.2313	low_asset	31680	10.3634	30.25	12	mid_edu	1	0	14	1	1	3	0	0	0	0	1	liaoning	0	0	114	214		0	226.4	194.17	178.41	420.06	53527	0.042	0.62	6.262	2.264	1.9417	1.7841	4.2006	10.8879	6.76299	7.24069
2017000984	com2017000673	216100	12.2835	low_asset	199464	12.2034	29.16	6	low_edu	1	1	3	1	1	5	0	0	0	0	1	zhejiang	0	0.333333	168	333	0	1	264.85	239.33	251.29	373.77	92057	0.078	0.65	12.581	2.6485	2.3933	2.5129	3.7377	11.4302
2017000989	com2017001289	66700	11.108	low_asset	13898.8	9.53956	34.81	6	low_edu	1	0	7	0	1	4	0	0	1	0	0	liaoning	1	0	110	209		0	226.4	194.17	178.41	420.06	53527	0.042	0.62	6.262	2.264	1.9417	1.7841	4.2006	10.8879	6.76299	7.24069
2017000991	com2017000032	335000	12.7219	low_asset	70017.5	11.1565	9.61	9	low_edu	1	1	5	0	1	1	0	0	0	0	1	fujian	0	0	18	31	1	0	245.21	226.6	198.23	392.01	82677	0.081	0.65	5.44917	2.4521	2.266	1.9823	3.9201	11.3227	5.58252	6.06171
2017001001	com2017000883	490438	13.1031	low_asset	51720.5	10.8536	24.01	15	high_edu	1	1	10	1	1	3	0	0	0	0	1	shandong	0	0	136	253	0	0	220.66	192.11	178.15	392.16	72807	0.074	0.55	9.6125	2.2066	1.9211	1.7815	3.9216	11.1956	6.17844	6.65649
2017001007	com2017000108	2291600	14.6448	middle_asset	290175	12.5782	32.49	12	mid_edu	1	1	19	1	1	3	0	0	0	0	1	beijing	0	0	10	17	0	0	276.38	268.39	234.17	379.48	128994	0.067	0.78	27.3353	2.7638	2.6839	2.3417	3.7948	11.7675	6.59274	7.07059
2017001008	com2017000989	272150	12.5141	low_asset	30524.2	10.3263	40.96	6	low_edu	1	1	7777	1	1	2	0	0	0	0	1	shandong	1	0	133	249		0	220.66	192.11	178.15	392.16	72807	0.074	0.55	9.6125	2.2066	1.9211	1.7815	3.9216	11.1956	6.17844	6.65649
2017001017	com2017000433	945250	13.7592	low_asset	275602	12.5267	15.21	15	high_edu	1	1	4	1	1	3	0	0	0	1	0	liaoning	0	0.5	110	209	1	1	226.4	194.17	178.41	420.06	53527	0.042	0.62	6.262	2.264	1.9417	1.7841	4.2006	10.8879	6.76299	7.24069
2017001020	com2017000857	99729	11.5102	low_asset	52780	10.8739	25	6	low_edu	1	0	3	1	1	4	0	0	0	0	1	henan	1	0	62	119		0	205.34	181.5	151.05	382.73	46674	0.078	0.45	7.68882	2.0534	1.815	1.5105	3.8273	10.7509	6.17154	6.64753
2017001023	com2017000919	648191	13.3819	low_asset	64372.8	11.0724	19.36	12	mid_edu	1	1	2	1	1	4	0	1	1	0	0	anhui	0	0.25	7	9	0	1	211.28	171.65	189.78	381.23	43401	0.085	0.47	6.05214	2.1128	1.7165	1.8978	3.8123	10.6782	5.19091	5.66727
2017001025	com2017000491	393000	12.8816	low_asset	84175	11.3407	13.69	13	mid_edu	1	1	3	0	1	3	0	0	0	0	1	neimenggu（Inner Mongolia）	0	0	116	220	0	0	214.55	185.34	136.04	453.66	63764	0.04	0.52	0.493051	2.1455	1.8534	1.3604	4.5366	11.0629	6.76044	7.2373
2017001037	com2017001241	1498885	14.2202	middle_asset	37031	10.5195	18.49	9	low_edu	1	0	7777	1	1	6	0	0	0	1	0	gansu	0	0	21	39		0	199.78	169.67	125.25	434.64	28497	0.036	0.44	1.21488	1.9978	1.6967	1.2525	4.3464	10.2576	6.92497	7.39958
2017001044	com2017000903	703031	13.4632	low_asset	52400	10.8667	21.16	6	low_edu	1	1	7777	0	1	4	0	0	0	0	1	fujian	1	0	12	22		0	245.21	226.6	198.23	392.01	82677	0.081	0.65	5.44917	2.4521	2.266	1.9823	3.9201	11.3227	5.58252	6.06171
2017001052	com2017000320	872264	13.6788	low_asset	122595	11.7166	21.16	9	low_edu	1	1	7777	1	1	3	0	0	0	0	1	sichuan	1	0	156	303		0	215.48	182.08	176.54	396.51	44651	0.081	0.45	2.90796	2.1548	1.8208	1.7654	3.9651	10.7066	6.83497	7.30884
2017001058	com2017000198	313802	12.6565	low_asset	10330	9.24281	22.09	6	low_edu	1	1	5	0	1	4	0	0	0	1	0	hubei	1	0	71	136		0	226.75	199.53	189.08	385.07	60199	0.078	0.53	4.15	2.2675	1.9953	1.8908	3.8507	11.0054	5.73841	6.21239
2017001066	com2017001216	251567	12.4355	low_asset	37707	10.5376	36	0	low_edu	1	0	1	1	1	5	0	0	0	0	1	hainan	1	0	50	92		0	230.33	192.26	184.91	438.59	48430	0.07	0.51	4.72941	2.3033	1.9226	1.8491	4.3859	10.7879	6.79724	7.27466
2017001070	com2017001087	1585524	14.2764	middle_asset	120104	11.6961	18.49	9	low_edu	1	1	14	1	1	3	1	0	0	0	1	hebei	1	0	55	107		0	199.53	172.78	151.45	375.2	45387	0.067	0.54	6.15211	1.9953	1.7278	1.5145	3.752	10.723	6.45563	6.93296
2017001071	com2017000378	2384900	14.6847	middle_asset	31835	10.3683	42.25	6	low_edu	1	1	3	0	1	6	0	0	0	0	1	shanghai	0	0	150	285	0	0	278.11	258.98	259.81	374.54	126634	0.069	0.73	64.653	2.7811	2.5898	2.5981	3.7454	11.7491	5.0154	5.49112
2017001075	com2017000719	4016200	15.2058	high_asset	117120	11.671	16.81	12	mid_edu	1	1	14	1	1	3	0	0	0	0	1	shanghai	0	0	150	282	0	0	278.11	258.98	259.81	374.54	126634	0.069	0.73	64.653	2.7811	2.5898	2.5981	3.7454	11.7491	5.0154	5.49112
2017001081	com2017000510	7168363	15.7852	high_asset	125000	11.7361	7.84	9	low_edu	1	1	3	0	1	2	0	0	0	1	0	fujian	0	0	18	34	0	0	245.21	226.6	198.23	392.01	82677	0.081	0.65	5.44917	2.4521	2.266	1.9823	3.9201	11.3227	5.58252	6.06171
2017001086	com2017000356	461568	13.0424	low_asset	303468	12.623	36	12	mid_edu	1	1	1	1	1	2	0	0	0	0	1	guangdong	1	0	30	56		0	240.95	225.52	195.87	373.79	80932	0.075	0.75	9.60389	2.4095	2.2552	1.9587	3.7379	11.3014	6.36544	6.84271
2017001087	com2017001309	1617000	14.2961	middle_asset	104075	11.5529	14.44	13	mid_edu	1	1	3	1	1	3	0	0	0	1	0	hebei	0	0.25	56	111	1	1	199.53	172.78	151.45	375.2	45387	0.067	0.54	6.15211	1.9953	1.7278	1.5145	3.752	10.723	6.45563	6.93296
2017001096	com2017001096	1815330	14.4118	middle_asset	34450	10.4473	29.16	12	mid_edu	1	1	6	1	0	4	0	0	0	0	1	guangdong	0	0.333333	28	47	0	1	240.95	225.52	195.87	373.79	80932	0.075	0.75	9.60389	2.4095	2.2552	1.9587	3.7379	11.3014	6.36544	6.84271
2017001098	com2017000378	5264192	15.4764	high_asset	261268	12.4733	22.09	15	high_edu	1	1	15	1	0	2	0	0	0	0	1	shanghai	0	0.666667	150	285	0	1	278.11	258.98	259.81	374.54	126634	0.069	0.73	64.653	2.7811	2.5898	2.5981	3.7454	11.7491	5.0154	5.49112
2017001101	com2017001331	1516700	14.232	middle_asset	18024.5	9.79949	43.56	0	low_edu	0	1	18	1	0	3	0	0	0	1	0	shanghai	0	0	150	282	0	0	278.11	258.98	259.81	374.54	126634	0.069	0.73	64.653	2.7811	2.5898	2.5981	3.7454	11.7491	5.0154	5.49112
2017001106	com2017000990	257300	12.458	low_asset	83400	11.3314	34.81	9	low_edu	1	1	15	1	1	3	0	0	0	0	1	shanxi	0	0	138	257	0	0	206.3	186.14	141.52	390.57	42060	0.07	0.56	4.57313	2.063	1.8614	1.4152	3.9057	10.6469	6.53735	7.01401
2017001108	com2017001054	51760	10.8544	low_asset	33451.8	10.4179	28.09	12	mid_edu	1	1	19	0	1	5	0	0	0	0	1	guangdong	0	0	26	45	0	0	240.95	225.52	195.87	373.79	80932	0.075	0.75	9.60389	2.4095	2.2552	1.9587	3.7379	11.3014	6.36544	6.84271
2017001111	com2017000887	550720	13.219	low_asset	71837.5	11.1822	22.09	16	high_edu	1	1	1	1	1	3	0	0	0	1	0	henan	0	0	64	122	0	0	205.34	181.5	151.05	382.73	46674	0.078	0.45	7.68882	2.0534	1.815	1.5105	3.8273	10.7509	6.17154	6.64753
2017001115	com2017000490	1040267	13.855	middle_asset	398425	12.8953	10.24	16	high_edu	1	1	6	1	1	3	1	1	1	0	0	guangdong	0	0.5	33	63	1	1	240.95	225.52	195.87	373.79	80932	0.075	0.75	9.60389	2.4095	2.2552	1.9587	3.7379	11.3014	6.36544	6.84271
2017001118	com2017001268	255879	12.4525	low_asset	37985	10.5449	14.44	9	low_edu	1	1	5	1	1	4	0	0	0	0	1	ningxia	0	0	122	226	1	0	214.7	190.35	134.87	440.18	50765	0.078	0.51	2.05	2.147	1.9035	1.3487	4.4018	10.835	6.85333	7.32871
2017001120	com2017000325	3431000	15.0484	high_asset	118083	11.6791	14.44	9	low_edu	1	1	10	1	0	3	0	0	0	0	1	zhejiang	0	0	166	329	0	0	264.85	239.33	251.29	373.77	92057	0.078	0.65	12.581	2.6485	2.3933	2.5129	3.7377	11.4302
2017001122	com2017000469	717711	13.4838	low_asset	131728	11.7885	21.16	9	low_edu	1	1	5	1	1	1	0	0	1	0	0	guangdong	0	0.333333	30	55	0	1	240.95	225.52	195.87	373.79	80932	0.075	0.75	9.60389	2.4095	2.2552	1.9587	3.7379	11.3014	6.36544	6.84271
2017001127	com2017000803	612450	13.3252	low_asset	90686	11.4152	36	12	mid_edu	1	1	17	1	1	4	0	0	0	0	1	henan	0	0	62	119	1	0	205.34	181.5	151.05	382.73	46674	0.078	0.45	7.68882	2.0534	1.815	1.5105	3.8273	10.7509	6.17154	6.64753
2017001132	com2017001003	1210532	14.0066	middle_asset	92003.1	11.4296	21.16	9	low_edu	1	0	4	1	1	3	1	0	0	0	1	jilin	0	0	87	165	1	0	208.2	175.49	154.68	413.47	54838	0.053	0.52	2.68526	2.082	1.7549	1.5468	4.1347	10.9121	6.96292	7.44022
2017001135	com2017001240	1011528	13.827	middle_asset	100035	11.5133	29.16	13	mid_edu	1	1	4	1	1	3	1	1	0	0	1	hubei	0	0.333333	75	142	0	1	226.75	199.53	189.08	385.07	60199	0.078	0.53	4.15	2.2675	1.9953	1.8908	3.8507	11.0054	5.73841	6.21239
2017001136	com2017000285	7054039	15.7691	high_asset	93656	11.4474	36	15	high_edu	1	1	19	1	1	5	0	0	0	0	1	beijing	0	0	10	13	0	0	276.38	268.39	234.17	379.48	128994	0.067	0.78	27.3353	2.7638	2.6839	2.3417	3.7948	11.7675	6.59274	7.07059
2017001137	com2017000672	1622050	14.2992	middle_asset	114930	11.6521	20.25	15	high_edu	1	1	3	1	1	3	1	1	0	1	0	gansu	0	0	21	39	1	0	199.78	169.67	125.25	434.64	28497	0.036	0.44	1.21488	1.9978	1.6967	1.2525	4.3464	10.2576	6.92497	7.39958
2017001138	com2017000918	217750	12.2911	low_asset	71014	11.1706	33.64	9	low_edu	1	1	19	1	1	3	0	0	1	0	0	fujian	0	0	17	30	0	0	245.21	226.6	198.23	392.01	82677	0.081	0.65	5.44917	2.4521	2.266	1.9823	3.9201	11.3227	5.58252	6.06171
2017001139	com2017000157	275390	12.5259	low_asset	66807	11.1096	15.21	15	high_edu	1	1	10	1	1	3	0	0	0	0	1	jilin	0	0.25	89	172	1	1	208.2	175.49	154.68	413.47	54838	0.053	0.52	2.68526	2.082	1.7549	1.5468	4.1347	10.9121	6.96292	7.44022
2017001140	com2017001383	919500	13.7316	low_asset	213785	12.2727	29.16	16	high_edu	1	1	16	1	1	1	0	1	0	0	1	jiangsu	0	0.4	99	193	0	1	244.01	215.94	218.62	382.84	107150	0.072	0.57	14.297	2.4401	2.1594	2.1862	3.8284	11.582	4.97363	5.45208
2017001145	com2017000644	405925	12.9139	low_asset	60110	11.0039	16.81	15	high_edu	1	1	15	1	0	3	0	0	0	0	1	qinghai	0	0	126	232	0	0	195.15	159.59	136.5	419.14	44047	0.073	0.51	0.155278	1.9515	1.5959	1.365	4.1914	10.693	7.04262	7.51714
2017001147	com2017001206	1116640	13.9258	middle_asset	180864	12.1055	26.01	6	low_edu	1	1	8	1	0	3	1	0	0	0	1	heilongjiang	1	0	65	124		0	209.93	174.68	164.06	409.72	41916	0.064	0.49	1.44065	2.0993	1.7468	1.6406	4.0972	10.6434	7.07239	7.54939
2017001148	com2017001128	5153000	15.4551	high_asset	78675	11.2731	24.01	15	high_edu	0	1	6	1	0	5	0	0	0	1	0	jiangsu	0	0.666667	94	182	0	1	244.01	215.94	218.62	382.84	107150	0.072	0.57	14.297	2.4401	2.1594	2.1862	3.8284	11.582	4.97363	5.45208
2017001149	com2017000084	213925	12.2734	low_asset	31947.1	10.3718	8.41	9	low_edu	1	1	4	1	1	1	0	0	0	0	1	hebei	0	0	54	106	1	0	199.53	172.78	151.45	375.2	45387	0.067	0.54	6.15211	1.9953	1.7278	1.5145	3.752	10.723	6.45563	6.93296
2017001155	com2017001077	329850	12.7064	low_asset	50869.5	10.837	19.36	16	high_edu	1	1	4	1	1	4	0	0	0	0	1	ningxia	1	0	122	226	0	0	214.7	190.35	134.87	440.18	50765	0.078	0.51	2.05	2.147	1.9035	1.3487	4.4018	10.835	6.85333	7.32871
2017001163	com2017000669	220846	12.3052	low_asset	24001.1	10.0859	10.89	9	low_edu	0	1	5	0	1	3	0	0	0	0	1	hunan	0	0	79	152	1	0	206.38	170.07	174.47	384.24	49558	0.08	0.46	4.67667	2.0638	1.7007	1.7447	3.8424	10.8109	5.98936	6.4637
2017001164	com2017000335	1530459	14.2411	middle_asset	292071	12.5848	16.81	16	high_edu	1	1	7	1	0	3	0	1	0	0	1	hunan	0	0.5	79	153	0	1	206.38	170.07	174.47	384.24	49558	0.08	0.46	4.67667	2.0638	1.7007	1.7447	3.8424	10.8109	5.98936	6.4637
2017001165	com2017001142	382972	12.8557	low_asset	83680	11.3348	21.16	13	mid_edu	1	1	15	1	1	2	0	1	1	0	0	henan	0	0.666667	59	114	0	1	205.34	181.5	151.05	382.73	46674	0.078	0.45	7.68882	2.0534	1.815	1.5105	3.8273	10.7509	6.17154	6.64753
2017001166	com2017000571	33484	10.4188	low_asset	20925	9.9487	34.81	9	low_edu	1	1	5	1	1	5	0	0	0	0	1	guizhou	1	0	46	85		0	193.29	160.98	132.74	410.01	37956	0.102	0.45	2.96667	1.9329	1.6098	1.3274	4.1001	10.5442	6.69075	7.16505
2017001174	com2017000818	218922	12.2965	low_asset	58120.7	10.9703	18.49	6	low_edu	1	0	15	0	1	3	0	0	0	0	1	chongqing	0	0	171	350	1	0	221.84	197.46	171.58	393.65	63442	0.093	0.53	5.02927	2.2184	1.9746	1.7158	3.9365	11.0579	6.54411	7.01798
2017001175	com2017000658	532359	13.1851	low_asset	108316	11.5928	15.21	16	high_edu	1	1	7777	1	0	2	0	0	1	0	0	henan	0	0.5	57	112	1	1	205.34	181.5	151.05	382.73	46674	0.078	0.45	7.68882	2.0534	1.815	1.5105	3.8273	10.7509	6.17154	6.64753
2017001176	com2017000583	2903739	14.8815	middle_asset	158730	11.975	26.01	16	high_edu	1	1	16	1	1	4	0	1	0	0	1	guangdong	0	0	35	68	0	0	240.95	225.52	195.87	373.79	80932	0.075	0.75	9.60389	2.4095	2.2552	1.9587	3.7379	11.3014	6.36544	6.84271
2017001183	com2017001115	19001	9.85225	low_asset	18000	9.79813	26.01	9	low_edu	1	0	6	0	0	5	0	0	0	0	1	guangdong	1	0	31	58		0	240.95	225.52	195.87	373.79	80932	0.075	0.75	9.60389	2.4095	2.2552	1.9587	3.7379	11.3014	6.36544	6.84271
2017001185	com2017001381	276688	12.5306	low_asset	51565	10.8506	19.36	12	mid_edu	1	1	7	1	1	4	0	0	0	0	1	henan	1	0	60	116		0	205.34	181.5	151.05	382.73	46674	0.078	0.45	7.68882	2.0534	1.815	1.5105	3.8273	10.7509	6.17154	6.64753
2017001190	com2017001161	112100	11.6271	low_asset	21090	9.95655	20.25	9	low_edu	1	1	1	1	1	4	0	0	0	1	0	henan	1	0	62	119		0	205.34	181.5	151.05	382.73	46674	0.078	0.45	7.68882	2.0534	1.815	1.5105	3.8273	10.7509	6.17154	6.64753
2017001195	com2017000137	614500	13.3286	low_asset	102068	11.5334	7.84	13	mid_edu	1	1	19	0	1	5	0	0	0	0	1	zhejiang	1	0	166	330		0	264.85	239.33	251.29	373.77	92057	0.078	0.65	12.581	2.6485	2.3933	2.5129	3.7377	11.4302
2017001201	com2017000204	452350	13.0222	low_asset	74587.5	11.2197	8.41	13	mid_edu	1	1	4	0	1	2	1	0	0	1	0	sichuan	0	0	151	292	1	0	215.48	182.08	176.54	396.51	44651	0.081	0.45	2.90796	2.1548	1.8208	1.7654	3.9651	10.7066	6.83497	7.30884
2017001202	com2017000732	2858521	14.8658	middle_asset	218742	12.2957	24.01	16	high_edu	1	1	19	1	1	4	0	1	1	0	0	jiangsu	0	0.5	93	180	1	1	244.01	215.94	218.62	382.84	107150	0.072	0.57	14.297	2.4401	2.1594	2.1862	3.8284	11.582	4.97363	5.45208
2017001205	com2017000131	137412	11.8307	low_asset	46220	10.7412	32.49	12	mid_edu	1	1	5	1	1	2	0	0	0	1	0	hubei	1	0	77	149		0	226.75	199.53	189.08	385.07	60199	0.078	0.53	4.15	2.2675	1.9953	1.8908	3.8507	11.0054	5.73841	6.21239
2017001206	com2017001317	619225	13.3362	low_asset	57325.9	10.9565	18.49	12	mid_edu	1	1	11	1	1	3	1	0	0	0	1	guangxi	0	0	40	74	0	0	207.23	176.33	153.46	406.94	38102	0.073	0.48	2.62375	2.0723	1.7633	1.5346	4.0694	10.548	6.71914	7.19492
2017001209	com2017001009	53483	10.8871	low_asset	47472.4	10.7679	16	6	low_edu	1	1	4	1	1	3	0	0	0	0	1	anhui	1	0	6	8		0	211.28	171.65	189.78	381.23	43401	0.085	0.47	6.05214	2.1128	1.7165	1.8978	3.8123	10.6782	5.19091	5.66727
2017001211	com2017000775	125163	11.7374	low_asset	55817.5	10.9298	26.01	6	low_edu	1	1	15	0	1	3	0	0	0	0	1	chongqing	0	0	171	344	0	0	221.84	197.46	171.58	393.65	63442	0.093	0.53	5.02927	2.2184	1.9746	1.7158	3.9365	11.0579	6.54411	7.01798
2017001217	com2017000483	1200554	13.9983	middle_asset	336800	12.7272	28.09	9	low_edu	1	1	15	1	1	2	0	0	0	0	1	shandong	1	0	130	239		0	220.66	192.11	178.15	392.16	72807	0.074	0.55	9.6125	2.2066	1.9211	1.7815	3.9216	11.1956	6.17844	6.65649
2017001218	com2017000354	828524	13.6274	low_asset	96035	11.4725	23.04	15	high_edu	1	1	9	1	1	5	0	0	0	0	1	guangdong	1	0.333333	28	47	0	1	240.95	225.52	195.87	373.79	80932	0.075	0.75	9.60389	2.4095	2.2552	1.9587	3.7379	11.3014	6.36544	6.84271
2017001222	com2017001016	538618	13.1968	low_asset	83152.4	11.3284	43.56	9	low_edu	1	1	15	1	1	3	0	0	0	0	1	liaoning	0	0.25	115	217	0	1	226.4	194.17	178.41	420.06	53527	0.042	0.62	6.262	2.264	1.9417	1.7841	4.2006	10.8879	6.76299	7.24069
2017001224	com2017000738	1586000	14.2767	middle_asset	314070	12.6574	26.01	6	low_edu	1	1	15	0	1	5	0	0	0	1	0	fujian	1	0	18	33		0	245.21	226.6	198.23	392.01	82677	0.081	0.65	5.44917	2.4521	2.266	1.9823	3.9201	11.3227	5.58252	6.06171
2017001225	com2017000714	265400	12.489	low_asset	98793	11.5008	15.21	15	high_edu	1	1	1	1	1	3	0	0	1	0	0	heilongjiang	0	0	65	126	0	0	209.93	174.68	164.06	409.72	41916	0.064	0.49	1.44065	2.0993	1.7468	1.6406	4.0972	10.6434	7.07239	7.54939
2017001226	com2017000397	1801579	14.4042	middle_asset	477976	13.0773	21.16	9	low_edu	1	1	5	1	1	3	1	1	0	0	1	hubei	1	0.333333	72	137		1	226.75	199.53	189.08	385.07	60199	0.078	0.53	4.15	2.2675	1.9953	1.8908	3.8507	11.0054	5.73841	6.21239
2017001227	com2017000365	448491	13.0136	low_asset	11376	9.33926	25	9	low_edu	1	0	5	0	1	2	0	0	0	0	1	hebei	1	0	52	103		0	199.53	172.78	151.45	375.2	45387	0.067	0.54	6.15211	1.9953	1.7278	1.5145	3.752	10.723	6.45563	6.93296
2017001234	com2017000470	1221410	14.0155	middle_asset	12000.7	9.39272	21.16	9	low_edu	1	1	7777	1	1	3	1	0	1	0	0	shaanxi	1	0	147	276		0	216.12	194.92	157.95	391.85	57266	0.08	0.53	3.44143	2.1612	1.9492	1.5795	3.9185	10.9555	6.53697	7.0116
2017001235	com2017000931	351590	12.7702	low_asset	95028	11.4619	28.09	13	mid_edu	1	1	19	1	0	2	0	0	0	0	1	chongqing	0	0	171	344	0	0	221.84	197.46	171.58	393.65	63442	0.093	0.53	5.02927	2.2184	1.9746	1.7158	3.9365	11.0579	6.54411	7.01798
2017001242	com2017000775	358909	12.7908	low_asset	70448	11.1626	18.49	15	high_edu	1	1	17	1	1	4	0	0	0	0	1	chongqing	0	0	171	344	0	0	221.84	197.46	171.58	393.65	63442	0.093	0.53	5.02927	2.2184	1.9746	1.7158	3.9365	11.0579	6.54411	7.01798
2017001248	com2017001119	303500	12.6231	low_asset	144175	11.8788	25	6	low_edu	1	1	3	1	1	3	0	0	0	1	0	zhejiang	0	0	168	333		0	264.85	239.33	251.29	373.77	92057	0.078	0.65	12.581	2.6485	2.3933	2.5129	3.7377	11.4302
2017001251	com2017001050	24300	10.0982	low_asset	21035	9.95394	6.25	19	high_edu	0	1	6	1	0	3	0	0	0	1	0	zhejiang	0	0.5	165	326	0	1	264.85	239.33	251.29	373.77	92057	0.078	0.65	12.581	2.6485	2.3933	2.5129	3.7377	11.4302
2017001255	com2017001027	659940	13.3999	low_asset	17476.4	9.76861	14.44	9	low_edu	1	0	3	0	1	3	0	0	0	0	1	shaanxi	1	0	144	270		0	216.12	194.92	157.95	391.85	57266	0.08	0.53	3.44143	2.1612	1.9492	1.5795	3.9185	10.9555	6.53697	7.0116
2017001259	com2017001146	1425230	14.1698	middle_asset	108728	11.5966	24.01	16	high_edu	1	1	17	1	1	3	0	1	1	0	0	yunnan	0	0.5	162	319	0	1	203.76	167.96	158.79	403.67	34221	0.095	0.41	1.44641	2.0376	1.6796	1.5879	4.0367	10.4406	6.96877	7.44321
2017001263	com2017000935	87580	11.3803	low_asset	1017.5	6.9251	14.44	13	mid_edu	1	0	17	0	0	3	0	0	0	1	0	guizhou	0	0	43	80	1	0	193.29	160.98	132.74	410.01	37956	0.102	0.45	2.96667	1.9329	1.6098	1.3274	4.1001	10.5442	6.69075	7.16505
2017001264	com2017000108	6526949	15.6915	high_asset	100994	11.5228	32.49	9	low_edu	1	1	7	1	1	3	0	0	0	0	1	beijing	0	0.25	10	17	0	1	276.38	268.39	234.17	379.48	128994	0.067	0.78	27.3353	2.7638	2.6839	2.3417	3.7948	11.7675	6.59274	7.07059
2017001265	com2017000898	252924	12.4408	low_asset	40577.5	10.611	23.04	9	low_edu	1	1	8	1	1	1	0	0	0	0	1	hebei	0	0	55	107	0	0	199.53	172.78	151.45	375.2	45387	0.067	0.54	6.15211	1.9953	1.7278	1.5145	3.752	10.723	6.45563	6.93296
2017001266	com2017001265	4544421	15.3294	high_asset	168000	12.0317	33.64	13	mid_edu	1	1	19	1	0	5	0	0	0	0	1	shanghai	0	0	150	288	0	0	278.11	258.98	259.81	374.54	126634	0.069	0.73	64.653	2.7811	2.5898	2.5981	3.7454	11.7491	5.0154	5.49112
2017001270	com2017000073	5092463	15.4433	high_asset	46775	10.7531	10.89	19	high_edu	1	1	16	1	1	1	0	0	0	0	1	tianjin	0	0	158	310	1	0	237.53	211.89	195.46	398.62	118944	0.036	0.65	26.075	2.3753	2.1189	1.9546	3.9862	11.6864	6.49037	6.96839
2017001272	com2017000365	190870	12.1593	low_asset	26500.5	10.1849	22.09	9	low_edu	1	1	3	1	1	4	0	0	0	0	1	hebei	1	0	52	103		0	199.53	172.78	151.45	375.2	45387	0.067	0.54	6.15211	1.9953	1.7278	1.5145	3.752	10.723	6.45563	6.93296
2017001280	com2017000785	864415	13.6698	low_asset	70033.5	11.1567	21.16	15	high_edu	1	1	19	1	0	5	0	0	0	0	1	guangdong	0	0.333333	28	50	0	1	240.95	225.52	195.87	373.79	80932	0.075	0.75	9.60389	2.4095	2.2552	1.9587	3.7379	11.3014	6.36544	6.84271
2017001281	com2017000243	535000	13.19	low_asset	79109	11.2786	23.04	9	low_edu	1	1	15	1	1	5	0	1	0	0	1	shaanxi	0	0	145	271	1	0	216.12	194.92	157.95	391.85	57266	0.08	0.53	3.44143	2.1612	1.9492	1.5795	3.9185	10.9555	6.53697	7.0116
2017001282	com2017001320	2104286	14.5595	middle_asset	140174	11.8506	44.89	9	low_edu	1	1	7777	0	1	2	0	0	0	0	1	jiangsu	1	0	94	183	0	0	244.01	215.94	218.62	382.84	107150	0.072	0.57	14.297	2.4401	2.1594	2.1862	3.8284	11.582	4.97363	5.45208
2017001283	com2017000102	299706	12.6106	low_asset	107375	11.5841	30.25	16	high_edu	1	1	6	1	1	5	0	0	0	0	1	fujian	1	0	15	26		0	245.21	226.6	198.23	392.01	82677	0.081	0.65	5.44917	2.4521	2.266	1.9823	3.9201	11.3227	5.58252	6.06171
2017001286	com2017000976	715175	13.4803	low_asset	63070	11.052	17.64	15	high_edu	1	1	19	1	1	3	0	0	1	0	0	jilin	0	0	88	170	1	0	208.2	175.49	154.68	413.47	54838	0.053	0.52	2.68526	2.082	1.7549	1.5468	4.1347	10.9121	6.96292	7.44022
2017001289	com2017000158	6165280	15.6344	high_asset	162470	11.9982	12.96	16	high_edu	1	1	7777	1	1	1	0	1	0	1	0	shanghai	0	0.666667	150	289	0	1	278.11	258.98	259.81	374.54	126634	0.069	0.73	64.653	2.7811	2.5898	2.5981	3.7454	11.7491	5.0154	5.49112
2017001291	com2017001389	513800	13.1496	low_asset	61403.5	11.0252	9	15	high_edu	1	1	6	0	0	3	0	0	0	0	1	henan	0	0	64	122	0	0	205.34	181.5	151.05	382.73	46674	0.078	0.45	7.68882	2.0534	1.815	1.5105	3.8273	10.7509	6.17154	6.64753
2017001297	com2017000850	3152800	14.9638	high_asset	225535	12.3262	12.25	19	high_edu	1	1	11	1	1	3	0	0	0	0	1	beijing	0	0.5	10	18	0	1	276.38	268.39	234.17	379.48	128994	0.067	0.78	27.3353	2.7638	2.6839	2.3417	3.7948	11.7675	6.59274	7.07059
2017001299	com2017000257	510146	13.1425	low_asset	88200	11.3874	23.04	9	low_edu	1	1	5	1	1	4	0	0	0	0	1	beijing	0	0	10	14	0	0	276.38	268.39	234.17	379.48	128994	0.067	0.78	27.3353	2.7638	2.6839	2.3417	3.7948	11.7675	6.59274	7.07059
2017001300	com2017000040	6178460	15.6366	high_asset	163000	12.0015	29.16	13	mid_edu	1	0	10	1	0	3	0	0	0	0	1	beijing	0	0.5	10	14	0	1	276.38	268.39	234.17	379.48	128994	0.067	0.78	27.3353	2.7638	2.6839	2.3417	3.7948	11.7675	6.59274	7.07059
2017001301	com2017000553	335200	12.7225	low_asset	77760	11.2614	29.16	12	mid_edu	1	1	4	1	1	2	1	0	0	0	1	jiangsu	0	0	99	193		0	244.01	215.94	218.62	382.84	107150	0.072	0.57	14.297	2.4401	2.1594	2.1862	3.8284	11.582	4.97363	5.45208
2017001308	com2017000037	1369469	14.1299	middle_asset	81512	11.3085	10.24	16	high_edu	1	1	6	1	0	4	0	0	0	0	1	tianjin	0	0.333333	158	312	1	1	237.53	211.89	195.46	398.62	118944	0.036	0.65	26.075	2.3753	2.1189	1.9546	3.9862	11.6864	6.49037	6.96839
2017001309	com2017000528	629805	13.3532	low_asset	86342.5	11.3661	16.81	9	low_edu	1	1	8	1	1	5	0	0	0	0	1	shandong	0	0	130	242	1	0	220.66	192.11	178.15	392.16	72807	0.074	0.55	9.6125	2.2066	1.9211	1.7815	3.9216	11.1956	6.17844	6.65649
2017001310	com2017000090	1060687	13.8744	middle_asset	96101	11.4732	30.25	12	mid_edu	1	1	3	1	1	2	0	0	1	0	0	zhejiang	0	0	165	327	0	0	264.85	239.33	251.29	373.77	92057	0.078	0.65	12.581	2.6485	2.3933	2.5129	3.7377	11.4302
2017001312	com2017000885	271911	12.5132	low_asset	16988.4	9.74028	9.61	16	high_edu	1	1	14	1	1	5	0	0	0	0	1	hainan	1	0	50	95		0	230.33	192.26	184.91	438.59	48430	0.07	0.51	4.72941	2.3033	1.9226	1.8491	4.3859	10.7879	6.79724	7.27466
2017001314	com2017000738	604913	13.3128	low_asset	63785	11.0633	28.09	12	mid_edu	1	1	1	0	1	4	0	0	0	0	1	fujian	1	0	18	33		0	245.21	226.6	198.23	392.01	82677	0.081	0.65	5.44917	2.4521	2.266	1.9823	3.9201	11.3227	5.58252	6.06171
2017001317	com2017000368	213800	12.2728	low_asset	8002.8	8.98755	21.16	9	low_edu	1	0	7	0	1	3	0	0	0	0	1	hubei	0	0.333333	73	139	1	1	226.75	199.53	189.08	385.07	60199	0.078	0.53	4.15	2.2675	1.9953	1.8908	3.8507	11.0054	5.73841	6.21239
2017001319	com2017000481	468511	13.0573	low_asset	91250.5	11.4214	21.16	9	low_edu	1	1	5	1	1	7	0	0	1	0	0	ningxia	1	0	124	229		0	214.7	190.35	134.87	440.18	50765	0.078	0.51	2.05	2.147	1.9035	1.3487	4.4018	10.835	6.85333	7.32871
2017001320	com2017000647	343516	12.747	low_asset	97703	11.4897	21.16	12	mid_edu	1	1	15	1	1	2	0	0	0	0	1	shandong	1	0	132	244		0	220.66	192.11	178.15	392.16	72807	0.074	0.55	9.6125	2.2066	1.9211	1.7815	3.9216	11.1956	6.17844	6.65649
2017001326	com2017000714	928436	13.7413	low_asset	68485	11.1344	14.44	16	high_edu	1	1	16	1	0	3	0	0	0	0	1	heilongjiang	0	0	65	126	0	0	209.93	174.68	164.06	409.72	41916	0.064	0.49	1.44065	2.0993	1.7468	1.6406	4.0972	10.6434	7.07239	7.54939
2017001329	com2017000628	1675900	14.3319	middle_asset	90767.5	11.4161	29.16	12	mid_edu	1	1	15	0	1	3	0	0	0	0	1	shanghai	0	0	150	289	0	0	278.11	258.98	259.81	374.54	126634	0.069	0.73	64.653	2.7811	2.5898	2.5981	3.7454	11.7491	5.0154	5.49112
2017001332	com2017001310	512001	13.1461	low_asset	50000	10.8198	24.01	9	low_edu	1	1	7	0	1	4	0	0	0	0	1	shandong	0	0	130	241	1	0	220.66	192.11	178.15	392.16	72807	0.074	0.55	9.6125	2.2066	1.9211	1.7815	3.9216	11.1956	6.17844	6.65649
2017001333	com2017000728	176092	12.0788	low_asset	139340	11.8447	14.44	12	mid_edu	1	1	15	1	1	2	0	0	0	1	0	guangdong	0	1	33	63	1	1	240.95	225.52	195.87	373.79	80932	0.075	0.75	9.60389	2.4095	2.2552	1.9587	3.7379	11.3014	6.36544	6.84271
2017001335	com2017000395	790246	13.5801	low_asset	134710	11.8109	22.09	16	high_edu	1	1	16	1	0	3	1	1	0	0	1	hubei	0	0	77	149	0	0	226.75	199.53	189.08	385.07	60199	0.078	0.53	4.15	2.2675	1.9953	1.8908	3.8507	11.0054	5.73841	6.21239
2017001344	com2017001021	1383390	14.14	middle_asset	130160	11.7765	28.09	9	low_edu	1	1	8	0	1	2	1	0	0	0	1	heilongjiang	0	0	65	127	0	0	209.93	174.68	164.06	409.72	41916	0.064	0.49	1.44065	2.0993	1.7468	1.6406	4.0972	10.6434	7.07239	7.54939
2017001346	com2017000561	4887738	15.4022	high_asset	438931	12.9921	13.69	16	high_edu	1	1	16	1	0	2	0	0	0	1	0	zhejiang	0	0.6	168	337	0	1	264.85	239.33	251.29	373.77	92057	0.078	0.65	12.581	2.6485	2.3933	2.5129	3.7377	11.4302
2017001347	com2017000362	929100	13.742	low_asset	129192	11.7691	20.25	9	low_edu	1	1	15	1	1	6	1	1	1	0	0	gansu	0	0	20	37	1	0	199.78	169.67	125.25	434.64	28497	0.036	0.44	1.21488	1.9978	1.6967	1.2525	4.3464	10.2576	6.92497	7.39958
2017001352	com2017001104	58353	10.9743	low_asset	33857	10.4299	39.69	9	low_edu	1	0	5	1	0	5	0	0	0	0	1	shandong	0	0	130	240		0	220.66	192.11	178.15	392.16	72807	0.074	0.55	9.6125	2.2066	1.9211	1.7815	3.9216	11.1956	6.17844	6.65649
2017001355	com2017001203	115540	11.6574	low_asset	39957.5	10.5956	37.21	9	low_edu	1	1	5	0	1	3	0	0	0	0	1	neimenggu（Inner Mongolia）	0	0	116	220	0	0	214.55	185.34	136.04	453.66	63764	0.04	0.52	0.493051	2.1455	1.8534	1.3604	4.5366	11.0629	6.76044	7.2373
2017001360	com2017000924	863719	13.669	low_asset	30010.5	10.3093	23.04	9	low_edu	1	1	3	1	1	2	0	0	0	0	1	hebei	0	0	56	109	1	0	199.53	172.78	151.45	375.2	45387	0.067	0.54	6.15211	1.9953	1.7278	1.5145	3.752	10.723	6.45563	6.93296
2017001374	com2017000729	118992	11.6868	low_asset	78806.1	11.2747	21.16	12	mid_edu	1	1	5	1	1	3	0	0	0	0	1	zhejiang	0	0.166667	165	325	0	0	264.85	239.33	251.29	373.77	92057	0.078	0.65	12.581	2.6485	2.3933	2.5129	3.7377	11.4302
2017001375	com2017000032	136984	11.8276	low_asset	49900	10.8178	18.49	6	low_edu	1	1	4	1	1	5	0	0	0	0	1	fujian	0	0	18	31	0	0	245.21	226.6	198.23	392.01	82677	0.081	0.65	5.44917	2.4521	2.266	1.9823	3.9201	11.3227	5.58252	6.06171
2017001376	com2017000878	3065904	14.9359	high_asset	165641	12.0176	19.36	16	high_edu	1	1	16	1	0	2	0	0	0	1	0	tianjin	0	0.666667	158	310		1	237.53	211.89	195.46	398.62	118944	0.036	0.65	26.075	2.3753	2.1189	1.9546	3.9862	11.6864	6.49037	6.96839
2017001377	com2017000254	4196300	15.2497	high_asset	184250	12.124	42.25	6	low_edu	1	0	5	1	1	5	0	0	0	0	1	jiangsu	0	0.25	95	186	0	1	244.01	215.94	218.62	382.84	107150	0.072	0.57	14.297	2.4401	2.1594	2.1862	3.8284	11.582	4.97363	5.45208
2017001382	com2017000669	167836	12.0307	low_asset	1203.5	7.09299	10.24	16	high_edu	1	1	16	0	0	1	0	0	0	0	1	hunan	0	0.6	79	152	1	1	206.38	170.07	174.47	384.24	49558	0.08	0.46	4.67667	2.0638	1.7007	1.7447	3.8424	10.8109	5.98936	6.4637
2017001384	com2017000870	4320349	15.2788	high_asset	273875	12.5204	10.24	16	high_edu	1	1	5	1	0	2	0	0	0	0	1	guangdong	0	0	33	64	0	0	240.95	225.52	195.87	373.79	80932	0.075	0.75	9.60389	2.4095	2.2552	1.9587	3.7379	11.3014	6.36544	6.84271
2017001385	com2017000425	2112127	14.5632	middle_asset	116218	11.6632	10.24	15	high_edu	1	1	3	1	1	3	0	0	1	0	0	chongqing	0	0	171	351	1	0	221.84	197.46	171.58	393.65	63442	0.093	0.53	5.02927	2.2184	1.9746	1.7158	3.9365	11.0579	6.54411	7.01798
2017001388	com2017001357	1148001	13.9535	middle_asset	8600	9.05952	26.01	6	low_edu	1	1	17	0	1	3	0	0	0	0	1	anhui	0	0	2	4		0	211.28	171.65	189.78	381.23	43401	0.085	0.47	6.05214	2.1128	1.7165	1.8978	3.8123	10.6782	5.19091	5.66727
2017001391	com2017001159	846143	13.6484	low_asset	136364	11.8231	11.56	13	mid_edu	1	1	15	1	1	5	0	1	0	0	1	tianjin	0	0	158	308		0	237.53	211.89	195.46	398.62	118944	0.036	0.65	26.075	2.3753	2.1189	1.9546	3.9862	11.6864	6.49037	6.96839
2017001394	com2017000775	418400	12.9442	low_asset	64870	11.0801	24.01	9	low_edu	1	1	15	1	1	3	0	1	0	0	1	chongqing	0	0	171	344	0	0	221.84	197.46	171.58	393.65	63442	0.093	0.53	5.02927	2.2184	1.9746	1.7158	3.9365	11.0579	6.54411	7.01798
2017001398	com2017000811	867165	13.673	low_asset	63651.8	11.0612	22.09	9	low_edu	1	1	11	1	1	3	0	0	0	0	1	zhejiang	0	0	169	340	0	0	264.85	239.33	251.29	373.77	92057	0.078	0.65	12.581	2.6485	2.3933	2.5129	3.7377	11.4302
2017001399	com2017001017	768234	13.5518	low_asset	66175	11.1001	10.24	12	mid_edu	1	1	19	1	1	1	0	0	1	0	0	liaoning	0	0	109	204	0	0	226.4	194.17	178.41	420.06	53527	0.042	0.62	6.262	2.264	1.9417	1.7841	4.2006	10.8879	6.76299	7.24069
2017001400	com2017001159	1030200	13.8453	middle_asset	77070	11.2525	40.96	12	mid_edu	1	1	7777	1	1	2	0	0	0	0	1	tianjin	0	0	158	308	1	0	237.53	211.89	195.46	398.62	118944	0.036	0.65	26.075	2.3753	2.1189	1.9546	3.9862	11.6864	6.49037	6.96839
2017001402	com2017000478	44439	10.7019	low_asset	38082.5	10.5475	6.25	16	high_edu	0	1	19	1	0	3	0	0	0	1	0	guangdong	0	0.333333	33	64	0	1	240.95	225.52	195.87	373.79	80932	0.075	0.75	9.60389	2.4095	2.2552	1.9587	3.7379	11.3014	6.36544	6.84271
2017001404	com2017000001	324313	12.6895	low_asset	56096	10.9348	37.21	6	low_edu	1	1	15	1	1	5	0	0	0	0	1	liaoning	1	0	113	213		0	226.4	194.17	178.41	420.06	53527	0.042	0.62	6.262	2.264	1.9417	1.7841	4.2006	10.8879	6.76299	7.24069
2017001406	com2017001210	290702	12.5801	low_asset	93175	11.4422	25	6	low_edu	1	1	3	1	1	3	0	0	1	0	0	zhejiang	1	0	167	331		0	264.85	239.33	251.29	373.77	92057	0.078	0.65	12.581	2.6485	2.3933	2.5129	3.7377	11.4302
2017001407	com2017000133	3883155	15.1722	high_asset	546851	13.2119	15.21	16	high_edu	1	1	10	1	1	5	0	1	0	0	1	shandong	0	0.5	130	242	1	1	220.66	192.11	178.15	392.16	72807	0.074	0.55	9.6125	2.2066	1.9211	1.7815	3.9216	11.1956	6.17844	6.65649
2017001408	com2017000124	88240	11.3878	low_asset	5008.75	8.51894	13.69	6	low_edu	1	1	15	1	0	3	1	0	0	0	1	zhejiang	0	0	165	327		0	264.85	239.33	251.29	373.77	92057	0.078	0.65	12.581	2.6485	2.3933	2.5129	3.7377	11.4302
2017001414	com2017001337	179326	12.097	low_asset	7102.57	8.86821	33.64	6	low_edu	1	1	5	1	1	4	0	0	0	0	1	hunan	0	0	86	164	1	0	206.38	170.07	174.47	384.24	49558	0.08	0.46	4.67667	2.0638	1.7007	1.7447	3.8424	10.8109	5.98936	6.4637
2017001415	com2017001369	19748	9.89081	low_asset	8062.94	8.99503	25	9	low_edu	1	1	5	1	1	4	0	0	0	0	1	hebei	1	0	52	102		0	199.53	172.78	151.45	375.2	45387	0.067	0.54	6.15211	1.9953	1.7278	1.5145	3.752	10.723	6.45563	6.93296
2017001416	com2017000838	1152200	13.9572	middle_asset	113885	11.6429	36	12	mid_edu	1	1	19	1	1	3	0	0	0	1	0	gansu	0	0.25	21	38	0	1	199.78	169.67	125.25	434.64	28497	0.036	0.44	1.21488	1.9978	1.6967	1.2525	4.3464	10.2576	6.92497	7.39958
2017001419	com2017000561	1920400	14.468	middle_asset	356350	12.7837	9.61	19	high_edu	1	1	14	1	1	2	0	0	0	1	0	zhejiang	0	0.5	168	337	0	1	264.85	239.33	251.29	373.77	92057	0.078	0.65	12.581	2.6485	2.3933	2.5129	3.7377	11.4302
2017001420	com2017000211	82626	11.3221	low_asset	40208	10.6018	28.09	12	mid_edu	0	0	15	1	0	3	0	0	0	0	1	hunan	0	0	82	158	0	0	206.38	170.07	174.47	384.24	49558	0.08	0.46	4.67667	2.0638	1.7007	1.7447	3.8424	10.8109	5.98936	6.4637
2017001421	com2017000327	185688	12.1318	low_asset	39302.1	10.579	16	9	low_edu	1	1	5	1	1	3	0	0	0	1	0	hubei	1	0	70	135		0	226.75	199.53	189.08	385.07	60199	0.078	0.53	4.15	2.2675	1.9953	1.8908	3.8507	11.0054	5.73841	6.21239
2017001423	com2017000699	547735	13.2135	low_asset	111328	11.6202	13.69	15	high_edu	1	1	7	1	1	3	0	0	0	0	1	heilongjiang	0	0	65	125	0	0	209.93	174.68	164.06	409.72	41916	0.064	0.49	1.44065	2.0993	1.7468	1.6406	4.0972	10.6434	7.07239	7.54939
2017001424	com2017000180	723819	13.4923	low_asset	163016	12.0016	19.36	16	high_edu	1	1	16	1	1	2	0	0	1	0	0	chongqing	0	0.6	171	347	1	1	221.84	197.46	171.58	393.65	63442	0.093	0.53	5.02927	2.2184	1.9746	1.7158	3.9365	11.0579	6.54411	7.01798
2017001431	com2017000071	546300	13.2109	low_asset	95601	11.4679	19.36	9	low_edu	1	1	10	1	1	3	0	0	0	0	1	heilongjiang	0	0	66	130	1	0	209.93	174.68	164.06	409.72	41916	0.064	0.49	1.44065	2.0993	1.7468	1.6406	4.0972	10.6434	7.07239	7.54939
2017001435	com2017000778	2067520	14.5419	middle_asset	62685.2	11.0459	21.16	15	high_edu	1	1	15	1	0	4	0	0	0	0	1	beijing	0	0.25	11	20	0	1	276.38	268.39	234.17	379.48	128994	0.067	0.78	27.3353	2.7638	2.6839	2.3417	3.7948	11.7675	6.59274	7.07059
2017001436	com2017000360	488738	13.0996	low_asset	231870	12.3539	16	9	low_edu	1	1	3	1	1	3	0	0	0	0	1	chongqing	0	0	171	344	1	0	221.84	197.46	171.58	393.65	63442	0.093	0.53	5.02927	2.2184	1.9746	1.7158	3.9365	11.0579	6.54411	7.01798
2017001445	com2017000691	7580500	15.8411	high_asset	222500	12.3127	17.64	16	high_edu	1	1	5	1	1	3	0	0	0	1	0	shanghai	0	0	150	288		0	278.11	258.98	259.81	374.54	126634	0.069	0.73	64.653	2.7811	2.5898	2.5981	3.7454	11.7491	5.0154	5.49112
2017001447	com2017000558	58550	10.9776	low_asset	35629.5	10.4809	38.44	6	low_edu	1	1	3	1	1	2	0	0	1	0	0	jilin	1	0	90	174		0	208.2	175.49	154.68	413.47	54838	0.053	0.52	2.68526	2.082	1.7549	1.5468	4.1347	10.9121	6.96292	7.44022
2017001453	com2017001471	262899	12.4795	low_asset	34422.8	10.4465	23.04	6	low_edu	1	1	2	1	1	6	0	0	0	0	1	shanxi	1	0	143	268		0	206.3	186.14	141.52	390.57	42060	0.07	0.56	4.57313	2.063	1.8614	1.4152	3.9057	10.6469	6.53735	7.01401
2017001455	com2017000378	2319209	14.6567	middle_asset	107850	11.5885	27.04	9	low_edu	1	1	7	1	1	3	0	0	0	0	1	shanghai	0	0.25	150	285	0	1	278.11	258.98	259.81	374.54	126634	0.069	0.73	64.653	2.7811	2.5898	2.5981	3.7454	11.7491	5.0154	5.49112
2017001456	com2017000342	489000	13.1001	low_asset	68070	11.1283	25	9	low_edu	1	1	5	1	1	4	0	0	0	1	0	shandong	0	0.333333	135	252	1	1	220.66	192.11	178.15	392.16	72807	0.074	0.55	9.6125	2.2066	1.9211	1.7815	3.9216	11.1956	6.17844	6.65649
2017001458	com2017000161	607500	13.3171	low_asset	5850	8.6742	33.64	6	low_edu	1	1	1	1	1	1	0	0	0	0	1	jilin	1	0	88	169		0	208.2	175.49	154.68	413.47	54838	0.053	0.52	2.68526	2.082	1.7549	1.5468	4.1347	10.9121	6.96292	7.44022
2017001465	com2017000961	241914	12.3963	low_asset	31630.5	10.3619	21.16	9	low_edu	1	1	5	1	1	3	0	0	0	0	1	chongqing	0	0	171	347	0	0	221.84	197.46	171.58	393.65	63442	0.093	0.53	5.02927	2.2184	1.9746	1.7158	3.9365	11.0579	6.54411	7.01798
2017001466	com2017001380	533984	13.1881	low_asset	62826	11.0481	13.69	13	mid_edu	1	1	16	1	1	5	0	0	0	0	1	henan	1	0	60	116		0	205.34	181.5	151.05	382.73	46674	0.078	0.45	7.68882	2.0534	1.815	1.5105	3.8273	10.7509	6.17154	6.64753
2017001467	com2017000844	768559	13.5523	low_asset	111214	11.6192	22.09	15	high_edu	1	1	2	1	1	2	0	0	0	0	1	qinghai	0	0.5	126	232	0	1	195.15	159.59	136.5	419.14	44047	0.073	0.51	0.155278	1.9515	1.5959	1.365	4.1914	10.693	7.04262	7.51714
2017001469	com2017001365	1547375	14.2521	middle_asset	208005	12.2453	24.01	13	mid_edu	1	1	16	1	1	3	1	0	0	0	1	jiangxi	0	0.5	102	196	0	1	208.35	170.86	182.48	379.14	43424	0.089	0.47	4.23235	2.0835	1.7086	1.8248	3.7914	10.6788	5.41824	5.8929
2017001472	com2017000145	3621000	15.1023	high_asset	21914	9.99488	9.61	9	low_edu	1	1	18	0	1	7	1	0	0	1	0	shanxi	1	0	141	265		0	206.3	186.14	141.52	390.57	42060	0.07	0.56	4.57313	2.063	1.8614	1.4152	3.9057	10.6469	6.53735	7.01401
2017001474	com2017000669	420600	12.9494	low_asset	36900.4	10.516	10.89	9	low_edu	0	1	5	0	1	2	0	0	0	0	1	hunan	0	0	79	152	1	0	206.38	170.07	174.47	384.24	49558	0.08	0.46	4.67667	2.0638	1.7007	1.7447	3.8424	10.8109	5.98936	6.4637
2017001475	com2017000362	567400	13.2488	low_asset	85835	11.3602	9	13	mid_edu	1	1	3	1	1	2	0	0	0	1	0	gansu	0	0	20	37	0	0	199.78	169.67	125.25	434.64	28497	0.036	0.44	1.21488	1.9978	1.6967	1.2525	4.3464	10.2576	6.92497	7.39958
2017001480	com2017000304	725720	13.4949	low_asset	47655	10.7717	21.16	15	high_edu	1	1	19	1	0	3	0	0	0	0	1	shanxi	0	0	141	263	0	0	206.3	186.14	141.52	390.57	42060	0.07	0.56	4.57313	2.063	1.8614	1.4152	3.9057	10.6469	6.53735	7.01401
2017001484	com2017001064	6150547	15.6321	high_asset	268574	12.5009	16	19	high_edu	1	1	9	1	1	5	0	0	0	1	0	guangdong	0	0.5	28	51	0	1	240.95	225.52	195.87	373.79	80932	0.075	0.75	9.60389	2.4095	2.2552	1.9587	3.7379	11.3014	6.36544	6.84271
2017001488	com2017000396	2084100	14.5498	middle_asset	201200	12.2121	10.24	16	high_edu	1	1	6	1	0	8	0	0	0	0	1	guangdong	0	0.25	28	48	0	1	240.95	225.52	195.87	373.79	80932	0.075	0.75	9.60389	2.4095	2.2552	1.9587	3.7379	11.3014	6.36544	6.84271
2017001489	com2017000527	171150	12.0503	low_asset	71278.5	11.1743	16.81	9	low_edu	1	1	7	1	1	3	0	0	0	0	1	qinghai	1	0	127	234		0	195.15	159.59	136.5	419.14	44047	0.073	0.51	0.155278	1.9515	1.5959	1.365	4.1914	10.693	7.04262	7.51714
2017001490	com2017000965	2518000	14.739	middle_asset	93450	11.4452	25	9	low_edu	1	1	15	1	1	4	0	0	1	0	0	guangdong	0	0.333333	28	52	0	1	240.95	225.52	195.87	373.79	80932	0.075	0.75	9.60389	2.4095	2.2552	1.9587	3.7379	11.3014	6.36544	6.84271
2017001491	com2017000822	117762	11.6764	low_asset	51793	10.855	15.21	15	high_edu	1	1	19	1	1	4	0	0	0	0	1	qinghai	0	0	128	236		0	195.15	159.59	136.5	419.14	44047	0.073	0.51	0.155278	1.9515	1.5959	1.365	4.1914	10.693	7.04262	7.51714
2017001493	com2017001213	1760341	14.381	middle_asset	186136	12.1342	27.04	15	high_edu	1	1	17	0	1	2	0	0	0	0	1	shandong	0	0.333333	132	244	0	1	220.66	192.11	178.15	392.16	72807	0.074	0.55	9.6125	2.2066	1.9211	1.7815	3.9216	11.1956	6.17844	6.65649
2017001497	com2017000508	2203118	14.6054	middle_asset	89400	11.4009	32.49	12	mid_edu	1	1	15	1	1	2	0	0	0	1	0	hubei	0	0	75	142		0	226.75	199.53	189.08	385.07	60199	0.078	0.53	4.15	2.2675	1.9953	1.8908	3.8507	11.0054	5.73841	6.21239
2017001498	com2017000260	3012024	14.9181	high_asset	255700	12.4518	7.29	16	high_edu	0	1	8	0	1	4	0	0	1	0	0	guangdong	0	0	33	60	0	0	240.95	225.52	195.87	373.79	80932	0.075	0.75	9.60389	2.4095	2.2552	1.9587	3.7379	11.3014	6.36544	6.84271
2017001499	com2017001147	238330	12.3814	low_asset	41850	10.6418	14.44	9	low_edu	1	1	7	1	1	1	0	0	0	0	1	shandong	1	0	134	250		0	220.66	192.11	178.15	392.16	72807	0.074	0.55	9.6125	2.2066	1.9211	1.7815	3.9216	11.1956	6.17844	6.65649
2017001502	com2017000692	219390	12.2986	low_asset	100344	11.5164	24.01	9	low_edu	1	1	5	1	1	2	0	0	1	0	0	hunan	1	0	81	156		0	206.38	170.07	174.47	384.24	49558	0.08	0.46	4.67667	2.0638	1.7007	1.7447	3.8424	10.8109	5.98936	6.4637
2017001504	com2017001344	146377	11.8939	low_asset	106009	11.5713	20.25	6	low_edu	1	1	8	0	0	2	0	0	0	0	1	guangxi	0	0	39	73	0	0	207.23	176.33	153.46	406.94	38102	0.073	0.48	2.62375	2.0723	1.7633	1.5346	4.0694	10.548	6.71914	7.19492
2017001505	com2017000112	1575342	14.27	middle_asset	104430	11.5563	19.36	9	low_edu	1	1	15	1	1	5	0	0	0	0	1	anhui	0	0.333333	2	4		1	211.28	171.65	189.78	381.23	43401	0.085	0.47	6.05214	2.1128	1.7165	1.8978	3.8123	10.6782	5.19091	5.66727
2017001507	com2017000994	785600	13.5742	low_asset	53685	10.8909	12.25	16	high_edu	1	1	19	1	1	3	0	0	0	0	1	hebei	0	0.6	52	102	1	1	199.53	172.78	151.45	375.2	45387	0.067	0.54	6.15211	1.9953	1.7278	1.5145	3.752	10.723	6.45563	6.93296
2017001513	com2017001169	883450	13.6916	low_asset	208370	12.2471	10.89	16	high_edu	1	1	16	1	0	2	0	0	0	1	0	heilongjiang	0	0	65	125	0	0	209.93	174.68	164.06	409.72	41916	0.064	0.49	1.44065	2.0993	1.7468	1.6406	4.0972	10.6434	7.07239	7.54939
2017001514	com2017001451	350331	12.7666	low_asset	48506.8	10.7895	34.81	6	low_edu	0	1	5	1	1	8	1	0	0	0	1	qinghai	1	0	125	230		0	195.15	159.59	136.5	419.14	44047	0.073	0.51	0.155278	1.9515	1.5959	1.365	4.1914	10.693	7.04262	7.51714
2017001515	com2017000993	1271888	14.056	middle_asset	531865	13.1841	9.61	19	high_edu	1	1	7	1	1	2	1	0	0	0	1	guangdong	0	0.6	33	62	1	1	240.95	225.52	195.87	373.79	80932	0.075	0.75	9.60389	2.4095	2.2552	1.9587	3.7379	11.3014	6.36544	6.84271
2017001516	com2017000074	1306013	14.0825	middle_asset	27502.5	10.222	25	12	mid_edu	1	1	17	0	1	5	0	0	0	1	0	hubei	0	0	75	144	0	0	226.75	199.53	189.08	385.07	60199	0.078	0.53	4.15	2.2675	1.9953	1.8908	3.8507	11.0054	5.73841	6.21239
2017001521	com2017000973	1015399	13.8308	middle_asset	95753.5	11.4695	7.84	16	high_edu	1	1	19	1	1	3	0	0	1	0	0	liaoning	0	0	111	211	1	0	226.4	194.17	178.41	420.06	53527	0.042	0.62	6.262	2.264	1.9417	1.7841	4.2006	10.8879	6.76299	7.24069
2017001522	com2017000437	758030	13.5385	low_asset	41226	10.6268	42.25	12	mid_edu	1	1	19	1	1	2	0	0	0	0	1	neimenggu（Inner Mongolia）	1	0	118	222		0	214.55	185.34	136.04	453.66	63764	0.04	0.52	0.493051	2.1455	1.8534	1.3604	4.5366	11.0629	6.76044	7.2373
2017001526	com2017001457	2390503	14.687	middle_asset	262525	12.4781	14.44	15	high_edu	1	1	12	1	1	2	0	0	0	0	1	hebei	0	0	56	111	0	0	199.53	172.78	151.45	375.2	45387	0.067	0.54	6.15211	1.9953	1.7278	1.5145	3.752	10.723	6.45563	6.93296
2017001527	com2017000659	863728	13.669	low_asset	110835	11.6158	29.16	9	low_edu	1	1	2	1	1	5	0	0	0	0	1	anhui	0	0.25	3	5	0	1	211.28	171.65	189.78	381.23	43401	0.085	0.47	6.05214	2.1128	1.7165	1.8978	3.8123	10.6782	5.19091	5.66727
2017001531	com2017000073	8529060	15.959	high_asset	307925	12.6376	24.01	12	mid_edu	1	1	17	1	1	1	0	0	0	0	1	tianjin	0	0	158	310	0	0	237.53	211.89	195.46	398.62	118944	0.036	0.65	26.075	2.3753	2.1189	1.9546	3.9862	11.6864	6.49037	6.96839
2017001532	com2017000733	349919	12.7655	low_asset	85252	11.3534	26.01	9	low_edu	1	0	4	1	0	1	0	0	0	0	1	jilin	0	0	91	176	0	0	208.2	175.49	154.68	413.47	54838	0.053	0.52	2.68526	2.082	1.7549	1.5468	4.1347	10.9121	6.96292	7.44022
2017001533	com2017000883	1261873	14.0481	middle_asset	116611	11.6666	29.16	12	mid_edu	1	1	6	1	0	3	0	0	0	0	1	shandong	0	0.333333	136	253	0	1	220.66	192.11	178.15	392.16	72807	0.074	0.55	9.6125	2.2066	1.9211	1.7815	3.9216	11.1956	6.17844	6.65649
2017001535	com2017001282	304672	12.627	low_asset	88955.2	11.3959	25	16	high_edu	1	1	5	0	1	2	0	1	0	0	1	yunnan	0	0.333333	164	323	1	1	203.76	167.96	158.79	403.67	34221	0.095	0.41	1.44641	2.0376	1.6796	1.5879	4.0367	10.4406	6.96877	7.44321
2017001537	com2017000816	763900	13.5462	low_asset	75617.5	11.2334	29.16	16	high_edu	1	1	13	1	1	3	0	1	0	1	0	gansu	0	0.333333	23	41	1	1	199.78	169.67	125.25	434.64	28497	0.036	0.44	1.21488	1.9978	1.6967	1.2525	4.3464	10.2576	6.92497	7.39958
2017001539	com2017000952	510034	13.1422	low_asset	47495	10.7684	9	9	low_edu	1	1	5	0	1	2	0	0	0	1	0	henan	1	0	57	112		0	205.34	181.5	151.05	382.73	46674	0.078	0.45	7.68882	2.0534	1.815	1.5105	3.8273	10.7509	6.17154	6.64753
2017001541	com2017000906	1176275	13.9779	middle_asset	153600	11.9421	4.84	13	mid_edu	1	1	18	0	0	2	0	0	0	0	1	chongqing	0	0	172	354	0	0	221.84	197.46	171.58	393.65	63442	0.093	0.53	5.02927	2.2184	1.9746	1.7158	3.9365	11.0579	6.54411	7.01798
2017001542	com2017000515	38170	10.5498	low_asset	17325	9.75991	44.89	9	low_edu	1	1	5	1	1	4	0	0	0	0	1	shanxi	1	0	143	268		0	206.3	186.14	141.52	390.57	42060	0.07	0.56	4.57313	2.063	1.8614	1.4152	3.9057	10.6469	6.53735	7.01401
2017001551	com2017000366	445756	13.0075	low_asset	134156	11.8068	33.64	12	mid_edu	1	1	5	1	1	2	0	0	0	0	1	guangdong	1	0	29	54		0	240.95	225.52	195.87	373.79	80932	0.075	0.75	9.60389	2.4095	2.2552	1.9587	3.7379	11.3014	6.36544	6.84271
2017001562	com2017001468	1172850	13.9749	middle_asset	93035	11.4407	19.36	9	low_edu	1	1	10	1	1	3	1	0	0	0	1	hebei	0	0.5	55	108	0	1	199.53	172.78	151.45	375.2	45387	0.067	0.54	6.15211	1.9953	1.7278	1.5145	3.752	10.723	6.45563	6.93296
2017001563	com2017000711	415500	12.9372	low_asset	202200	12.217	40.96	0	low_edu	1	1	5	1	1	6	0	0	0	0	1	hunan	1	0	81	155		0	206.38	170.07	174.47	384.24	49558	0.08	0.46	4.67667	2.0638	1.7007	1.7447	3.8424	10.8109	5.98936	6.4637
2017001564	com2017000613	1005860	13.8214	middle_asset	53411.7	10.8858	11.56	16	high_edu	1	1	15	1	1	2	0	0	0	1	0	shandong	0	0	130	240	0	0	220.66	192.11	178.15	392.16	72807	0.074	0.55	9.6125	2.2066	1.9211	1.7815	3.9216	11.1956	6.17844	6.65649
2017001568	com2017000531	1003771	13.8193	middle_asset	106083	11.572	20.25	15	high_edu	1	1	3	1	1	4	0	0	1	0	0	hunan	0	0	86	164	0	0	206.38	170.07	174.47	384.24	49558	0.08	0.46	4.67667	2.0638	1.7007	1.7447	3.8424	10.8109	5.98936	6.4637
2017001569	com2017000416	575705	13.2634	low_asset	107721	11.5873	26.01	13	mid_edu	1	1	7	1	1	3	0	0	1	0	0	hunan	0	0.333333	80	154	1	1	206.38	170.07	174.47	384.24	49558	0.08	0.46	4.67667	2.0638	1.7007	1.7447	3.8424	10.8109	5.98936	6.4637
2017001572	com2017001346	335808	12.7243	low_asset	91413.5	11.4231	4.84	9	low_edu	0	1	3	1	1	3	0	0	1	0	0	zhejiang	0	0.333333	170	343	0	1	264.85	239.33	251.29	373.77	92057	0.078	0.65	12.581	2.6485	2.3933	2.5129	3.7377	11.4302
2017001584	com2017000932	4702538	15.3636	high_asset	206285	12.237	19.36	12	mid_edu	1	1	6	1	1	5	0	0	0	0	1	jiangsu	0	0.571429	95	186	0	1	244.01	215.94	218.62	382.84	107150	0.072	0.57	14.297	2.4401	2.1594	2.1862	3.8284	11.582	4.97363	5.45208
2017001586	com2017000739	650793	13.3859	low_asset	36907.8	10.5162	33.64	12	mid_edu	1	1	5	1	1	2	0	0	0	0	1	hunan	1	0	78	150		0	206.38	170.07	174.47	384.24	49558	0.08	0.46	4.67667	2.0638	1.7007	1.7447	3.8424	10.8109	5.98936	6.4637
2017001589	com2017000251	600700	13.3059	low_asset	24002	10.0859	17.64	9	low_edu	1	1	5	1	1	4	0	0	0	1	0	chongqing	0	1	171	347	0	1	221.84	197.46	171.58	393.65	63442	0.093	0.53	5.02927	2.2184	1.9746	1.7158	3.9365	11.0579	6.54411	7.01798
2017001590	com2017000513	18850	9.84427	low_asset	12850	9.4611	17.64	9	low_edu	1	1	5	1	1	3	0	0	0	1	0	hebei	1	0	53	105		0	199.53	172.78	151.45	375.2	45387	0.067	0.54	6.15211	1.9953	1.7278	1.5145	3.752	10.723	6.45563	6.93296
2017001591	com2017000058	2056000	14.5363	middle_asset	115350	11.6557	23.04	13	mid_edu	1	1	4	1	1	3	0	0	0	0	1	liaoning	0	0	109	206	1	0	226.4	194.17	178.41	420.06	53527	0.042	0.62	6.262	2.264	1.9417	1.7841	4.2006	10.8879	6.76299	7.24069
2017001594	com2017001052	2229800	14.6174	middle_asset	94692.5	11.4584	33.64	9	low_edu	1	1	8	1	1	2	0	0	0	0	1	tianjin	0	0	158	311	0	0	237.53	211.89	195.46	398.62	118944	0.036	0.65	26.075	2.3753	2.1189	1.9546	3.9862	11.6864	6.49037	6.96839
2017001599	com2017000111	141308	11.8587	low_asset	12293	9.41679	59.29	6	low_edu	1	1	15	1	1	2	0	0	0	0	1	sichuan	1	0	154	300		0	215.48	182.08	176.54	396.51	44651	0.081	0.45	2.90796	2.1548	1.8208	1.7654	3.9651	10.7066	6.83497	7.30884
2017001602	com2017000816	533300	13.1868	low_asset	42035	10.6463	16	9	low_edu	1	1	5	0	1	5	0	0	0	0	1	gansu	0	0	23	41	1	0	199.78	169.67	125.25	434.64	28497	0.036	0.44	1.21488	1.9978	1.6967	1.2525	4.3464	10.2576	6.92497	7.39958
2017001609	com2017000315	98466	11.4975	low_asset	4601.15	8.43406	51.84	6	low_edu	0	0	17	1	1	1	0	0	1	0	0	jilin	1	0	88	171		0	208.2	175.49	154.68	413.47	54838	0.053	0.52	2.68526	2.082	1.7549	1.5468	4.1347	10.9121	6.96292	7.44022
2017001612	com2017000373	1267359	14.0524	middle_asset	120598	11.7002	18.49	15	high_edu	1	1	3	1	1	3	0	0	0	0	1	qinghai	0	0.5	126	232	0	1	195.15	159.59	136.5	419.14	44047	0.073	0.51	0.155278	1.9515	1.5959	1.365	4.1914	10.693	7.04262	7.51714
2017001619	com2017000016	441925	12.9989	low_asset	60036	11.0027	16.81	9	low_edu	1	1	12	0	1	4	0	1	1	0	0	gansu	0	0.5	21	39	0	1	199.78	169.67	125.25	434.64	28497	0.036	0.44	1.21488	1.9978	1.6967	1.2525	4.3464	10.2576	6.92497	7.39958
2017001621	com2017000459	40540	10.61	low_asset	21830.1	9.99105	32.49	9	low_edu	1	1	17	1	1	6	0	1	0	0	1	shanxi	1	0	137	255		0	206.3	186.14	141.52	390.57	42060	0.07	0.56	4.57313	2.063	1.8614	1.4152	3.9057	10.6469	6.53735	7.01401
2017001622	com2017000376	1175520	13.9772	middle_asset	67934	11.1263	29.16	9	low_edu	1	1	15	1	1	5	0	0	0	0	1	beijing	0	0	10	16	0	0	276.38	268.39	234.17	379.48	128994	0.067	0.78	27.3353	2.7638	2.6839	2.3417	3.7948	11.7675	6.59274	7.07059
2017001631	com2017000723	2425365	14.7015	middle_asset	379618	12.8469	23.04	15	high_edu	1	1	17	1	0	3	1	0	0	1	0	shaanxi	0	0.333333	147	275	0	1	216.12	194.92	157.95	391.85	57266	0.08	0.53	3.44143	2.1612	1.9492	1.5795	3.9185	10.9555	6.53697	7.0116
2017001641	com2017000525	69733	11.1524	low_asset	27320.1	10.2154	13.69	9	low_edu	1	0	7777	0	1	3	0	0	1	0	0	heilongjiang	0	0	65	128	1	0	209.93	174.68	164.06	409.72	41916	0.064	0.49	1.44065	2.0993	1.7468	1.6406	4.0972	10.6434	7.07239	7.54939
2017001643	com2017000820	8768275	15.9867	high_asset	52305	10.8648	21.16	12	mid_edu	1	1	6	1	0	3	0	1	1	0	0	guangdong	0	0.5	33	63	0	1	240.95	225.52	195.87	373.79	80932	0.075	0.75	9.60389	2.4095	2.2552	1.9587	3.7379	11.3014	6.36544	6.84271
2017001648	com2017000281	437121	12.988	low_asset	26350	10.1792	16.81	9	low_edu	1	1	4	1	1	1	0	0	0	0	1	shandong	1	0	129	237		0	220.66	192.11	178.15	392.16	72807	0.074	0.55	9.6125	2.2066	1.9211	1.7815	3.9216	11.1956	6.17844	6.65649
2017001654	com2017000951	528500	13.1778	low_asset	48323.5	10.7857	15.21	6	low_edu	1	1	3	1	1	3	1	0	0	0	1	liaoning	0	0	109	205	0	0	226.4	194.17	178.41	420.06	53527	0.042	0.62	6.262	2.264	1.9417	1.7841	4.2006	10.8879	6.76299	7.24069
2017001655	com2017000658	1195669	13.9942	middle_asset	160987	11.9891	36	9	low_edu	1	1	8	1	1	5	1	0	0	0	1	henan	0	0	57	112	0	0	205.34	181.5	151.05	382.73	46674	0.078	0.45	7.68882	2.0534	1.815	1.5105	3.8273	10.7509	6.17154	6.64753
2017001667	com2017000376	2557800	14.7547	middle_asset	125098	11.7368	12.25	13	mid_edu	1	1	7	1	1	1	0	1	0	0	1	beijing	0	0.333333	10	16	1	1	276.38	268.39	234.17	379.48	128994	0.067	0.78	27.3353	2.7638	2.6839	2.3417	3.7948	11.7675	6.59274	7.07059
2017001668	com2017001354	1605222	14.2888	middle_asset	105666	11.568	24.01	9	low_edu	1	1	18	1	1	4	0	0	0	1	0	zhejiang	0	0.333333	168	335	0	1	264.85	239.33	251.29	373.77	92057	0.078	0.65	12.581	2.6485	2.3933	2.5129	3.7377	11.4302
2017001677	com2017000607	649797	13.3844	low_asset	39048.8	10.5726	19.36	6	low_edu	1	1	8	1	0	2	0	0	0	1	0	chongqing	0	0	171	352	0	0	221.84	197.46	171.58	393.65	63442	0.093	0.53	5.02927	2.2184	1.9746	1.7158	3.9365	11.0579	6.54411	7.01798
2017001678	com2017000665	1717175	14.3562	middle_asset	135200	11.8145	16.81	16	high_edu	1	1	14	1	1	3	0	0	0	1	0	hebei	0	0	51	98	0	0	199.53	172.78	151.45	375.2	45387	0.067	0.54	6.15211	1.9953	1.7278	1.5145	3.752	10.723	6.45563	6.93296
2017001681	com2017001211	10714	9.27931	low_asset	3600	8.18869	34.81	12	mid_edu	0	1	17	1	0	3	0	0	0	0	1	henan	0	0	62	119		0	205.34	181.5	151.05	382.73	46674	0.078	0.45	7.68882	2.0534	1.815	1.5105	3.8273	10.7509	6.17154	6.64753
2017001686	com2017001254	352250	12.7721	low_asset	44260	10.6978	15.21	12	mid_edu	1	1	1	1	1	3	0	0	0	0	1	jiangsu	0	0	98	191	0	0	244.01	215.94	218.62	382.84	107150	0.072	0.57	14.297	2.4401	2.1594	2.1862	3.8284	11.582	4.97363	5.45208
2017001689	com2017000334	865801	13.6714	low_asset	107235	11.5828	29.16	16	high_edu	1	1	19	1	1	4	0	1	1	0	0	anhui	0	0	2	3	0	0	211.28	171.65	189.78	381.23	43401	0.085	0.47	6.05214	2.1128	1.7165	1.8978	3.8123	10.6782	5.19091	5.66727
2017001690	com2017000918	272150	12.5141	low_asset	18561.2	9.82883	30.25	12	mid_edu	0	1	17	1	1	1	0	0	0	1	0	fujian	0	0	17	30	1	0	245.21	226.6	198.23	392.01	82677	0.081	0.65	5.44917	2.4521	2.266	1.9823	3.9201	11.3227	5.58252	6.06171
2017001694	com2017000428	1391802	14.1461	middle_asset	327040	12.6978	9	16	high_edu	1	1	7777	1	0	3	1	0	0	1	0	chongqing	0	0.333333	172	355	1	1	221.84	197.46	171.58	393.65	63442	0.093	0.53	5.02927	2.2184	1.9746	1.7158	3.9365	11.0579	6.54411	7.01798
2017001697	com2017000636	616400	13.3317	low_asset	69003.5	11.1419	12.96	16	high_edu	1	1	15	1	1	3	0	0	0	0	1	liaoning	0	0.333333	115	219	0	1	226.4	194.17	178.41	420.06	53527	0.042	0.62	6.262	2.264	1.9417	1.7841	4.2006	10.8879	6.76299	7.24069
2017001706	com2017001465	279441	12.5405	low_asset	20956.2	9.95019	17.64	13	mid_edu	1	1	1	1	0	2	1	0	0	0	1	guangxi	0	0	38	72	1	0	207.23	176.33	153.46	406.94	38102	0.073	0.48	2.62375	2.0723	1.7633	1.5346	4.0694	10.548	6.71914	7.19492
2017001713	com2017000650	1227414	14.0204	middle_asset	129990	11.7752	29.16	12	mid_edu	1	1	3	1	1	4	1	0	0	0	1	jiangxi	0	0	102	196	0	0	208.35	170.86	182.48	379.14	43424	0.089	0.47	4.23235	2.0835	1.7086	1.8248	3.7914	10.6788	5.41824	5.8929
2017001718	com2017001087	297186	12.6021	low_asset	33747	10.4266	23.04	6	low_edu	1	1	3	1	1	4	1	0	1	0	0	hebei	1	0	55	107		0	199.53	172.78	151.45	375.2	45387	0.067	0.54	6.15211	1.9953	1.7278	1.5145	3.752	10.723	6.45563	6.93296
2017001726	com2017001259	1183310	13.9838	middle_asset	134696	11.8108	16	9	low_edu	1	1	4	1	1	5	0	0	1	0	0	fujian	0	0.333333	16	29	1	1	245.21	226.6	198.23	392.01	82677	0.081	0.65	5.44917	2.4521	2.266	1.9823	3.9201	11.3227	5.58252	6.06171
2017001735	com2017000791	199411	12.2031	low_asset	13580	9.51635	25	9	low_edu	1	0	5	1	1	2	0	0	1	0	0	liaoning	1	0	109	208	1	0	226.4	194.17	178.41	420.06	53527	0.042	0.62	6.262	2.264	1.9417	1.7841	4.2006	10.8879	6.76299	7.24069
2017001736	com2017000820	9032254	16.0163	high_asset	32850.5	10.3997	40.96	12	mid_edu	1	1	7	1	1	1	0	0	0	1	0	guangdong	0	0.333333	33	63	0	1	240.95	225.52	195.87	373.79	80932	0.075	0.75	9.60389	2.4095	2.2552	1.9587	3.7379	11.3014	6.36544	6.84271
2017001739	com2017000006	3409599	15.0421	high_asset	98000	11.4927	16	15	high_edu	1	1	15	1	0	1	0	0	0	0	1	fujian	0	0.5	18	31	1	1	245.21	226.6	198.23	392.01	82677	0.081	0.65	5.44917	2.4521	2.266	1.9823	3.9201	11.3227	5.58252	6.06171
2017001745	com2017000313	2999235	14.9139	middle_asset	66816	11.1097	23.04	12	mid_edu	1	1	7777	1	0	3	0	0	1	0	0	fujian	0	0.25	12	21	1	1	245.21	226.6	198.23	392.01	82677	0.081	0.65	5.44917	2.4521	2.266	1.9823	3.9201	11.3227	5.58252	6.06171
2017001750	com2017000345	127500	11.7559	low_asset	34070	10.4362	23.04	9	low_edu	1	1	5	1	1	1	0	0	0	0	1	hunan	0	0	79	153	1	0	206.38	170.07	174.47	384.24	49558	0.08	0.46	4.67667	2.0638	1.7007	1.7447	3.8424	10.8109	5.98936	6.4637
2017001754	com2017001026	80200	11.2923	low_asset	43217.5	10.674	27.04	9	low_edu	1	1	5	1	1	6	0	0	0	1	0	chongqing	0	0	171	349	0	0	221.84	197.46	171.58	393.65	63442	0.093	0.53	5.02927	2.2184	1.9746	1.7158	3.9365	11.0579	6.54411	7.01798
2017001756	com2017000879	3990488	15.1994	high_asset	44403.7	10.7011	9.61	16	high_edu	0	0	17	1	1	3	0	0	0	0	1	fujian	0	0.25	18	32	0	1	245.21	226.6	198.23	392.01	82677	0.081	0.65	5.44917	2.4521	2.266	1.9823	3.9201	11.3227	5.58252	6.06171
2017001758	com2017000406	91418	11.4232	low_asset	84000	11.3386	36	6	low_edu	0	1	6	1	0	2	0	0	0	0	1	liaoning	1	0	109	207		0	226.4	194.17	178.41	420.06	53527	0.042	0.62	6.262	2.264	1.9417	1.7841	4.2006	10.8879	6.76299	7.24069
2017001759	com2017000863	9811000	16.099	high_asset	102550	11.5381	19.36	15	high_edu	1	1	4	1	1	5	1	1	1	0	0	shanghai	0	0.25	150	286	1	1	278.11	258.98	259.81	374.54	126634	0.069	0.73	64.653	2.7811	2.5898	2.5981	3.7454	11.7491	5.0154	5.49112
2017001772	com2017000369	42100	10.6478	low_asset	29621.8	10.2963	17.64	9	low_edu	1	1	5	0	1	3	0	0	0	1	0	heilongjiang	0	0	66	129	0	0	209.93	174.68	164.06	409.72	41916	0.064	0.49	1.44065	2.0993	1.7468	1.6406	4.0972	10.6434	7.07239	7.54939
2017001779	com2017000483	1483326	14.2098	middle_asset	173690	12.065	24.01	6	low_edu	1	1	5	1	1	3	0	0	0	1	0	shandong	1	0	130	239		0	220.66	192.11	178.15	392.16	72807	0.074	0.55	9.6125	2.2066	1.9211	1.7815	3.9216	11.1956	6.17844	6.65649
2017001780	com2017000274	132100	11.7913	low_asset	24223	10.0951	15.21	16	high_edu	1	0	15	0	1	5	0	0	0	1	0	yunnan	1	0	161	318		0	203.76	167.96	158.79	403.67	34221	0.095	0.41	1.44641	2.0376	1.6796	1.5879	4.0367	10.4406	6.96877	7.44321
2017001782	com2017001055	1759676	14.3806	middle_asset	267132	12.4955	18.49	13	mid_edu	1	1	17	0	1	3	1	0	0	0	1	hainan	0	0	48	87	0	0	230.33	192.26	184.91	438.59	48430	0.07	0.51	4.72941	2.3033	1.9226	1.8491	4.3859	10.7879	6.79724	7.27466
2017001785	com2017000715	817200	13.6136	low_asset	73960	11.2113	27.04	6	low_edu	0	0	19	0	1	3	0	0	0	0	1	shaanxi	1	0	147	274		0	216.12	194.92	157.95	391.85	57266	0.08	0.53	3.44143	2.1612	1.9492	1.5795	3.9185	10.9555	6.53697	7.0116
2017001795	com2017000980	516700	13.1552	low_asset	23305.2	10.0564	29.16	9	low_edu	1	1	1	1	1	3	0	0	0	0	1	liaoning	0	0	112	212	1	0	226.4	194.17	178.41	420.06	53527	0.042	0.62	6.262	2.264	1.9417	1.7841	4.2006	10.8879	6.76299	7.24069
2017001797	com2017001213	1318000	14.0916	middle_asset	194583	12.1786	13.69	16	high_edu	1	1	19	1	1	2	0	0	0	1	0	shandong	0	0.666667	132	244	0	1	220.66	192.11	178.15	392.16	72807	0.074	0.55	9.6125	2.2066	1.9211	1.7815	3.9216	11.1956	6.17844	6.65649
2017001798	com2017000812	72768	11.195	low_asset	62552.3	11.0438	14.44	12	mid_edu	1	1	9	0	1	3	0	0	0	1	0	jiangxi	0	0	105	199	1	0	208.35	170.86	182.48	379.14	43424	0.089	0.47	4.23235	2.0835	1.7086	1.8248	3.7914	10.6788	5.41824	5.8929
2017001800	com2017001314	438770	12.9917	low_asset	27008	10.2039	28.09	6	low_edu	1	1	6	1	1	5	0	0	0	0	1	hubei	0	0	76	147	0	0	226.75	199.53	189.08	385.07	60199	0.078	0.53	4.15	2.2675	1.9953	1.8908	3.8507	11.0054	5.73841	6.21239
2017001804	com2017000450	272777	12.5164	low_asset	72247	11.1878	24.01	12	mid_edu	1	1	11	0	1	2	0	1	0	1	0	hunan	0	0	82	158	1	0	206.38	170.07	174.47	384.24	49558	0.08	0.46	4.67667	2.0638	1.7007	1.7447	3.8424	10.8109	5.98936	6.4637
2017001807	com2017000176	90425	11.4123	low_asset	62457	11.0422	19.36	6	low_edu	0	1	7	0	1	3	0	1	1	0	0	gansu	1	0	23	41		0	199.78	169.67	125.25	434.64	28497	0.036	0.44	1.21488	1.9978	1.6967	1.2525	4.3464	10.2576	6.92497	7.39958
2017001811	com2017000052	1120109	13.9289	middle_asset	155770	11.9561	26.01	12	mid_edu	1	1	6	1	0	2	1	0	1	0	0	ningxia	0	0.333333	123	228	0	1	214.7	190.35	134.87	440.18	50765	0.078	0.51	2.05	2.147	1.9035	1.3487	4.4018	10.835	6.85333	7.32871
2017001813	com2017000669	995379	13.8109	low_asset	64317.5	11.0716	25	9	low_edu	1	1	11	1	1	2	0	0	0	1	0	hunan	0	0	79	152	1	0	206.38	170.07	174.47	384.24	49558	0.08	0.46	4.67667	2.0638	1.7007	1.7447	3.8424	10.8109	5.98936	6.4637
2017001814	com2017000411	17553	9.77298	low_asset	7800	8.96188	33.64	12	mid_edu	1	1	2	0	1	3	0	0	0	0	1	heilongjiang	0	0	69	134	0	0	209.93	174.68	164.06	409.72	41916	0.064	0.49	1.44065	2.0993	1.7468	1.6406	4.0972	10.6434	7.07239	7.54939
2017001817	com2017000173	685643	13.4381	low_asset	15158.5	9.62632	19.36	9	low_edu	1	1	5	0	1	6	0	0	0	0	1	jilin	1	0	91	175		0	208.2	175.49	154.68	413.47	54838	0.053	0.52	2.68526	2.082	1.7549	1.5468	4.1347	10.9121	6.96292	7.44022
2017001821	com2017000785	3063746	14.9351	high_asset	111195	11.619	18.49	15	high_edu	1	1	15	1	1	5	0	0	0	1	0	guangdong	0	0	28	50	1	0	240.95	225.52	195.87	373.79	80932	0.075	0.75	9.60389	2.4095	2.2552	1.9587	3.7379	11.3014	6.36544	6.84271
2017001824	com2017001195	80700	11.2985	low_asset	52510	10.8688	5.29	16	high_edu	0	1	6	1	0	1	0	0	0	0	1	sichuan	0	0	151	291	0	0	215.48	182.08	176.54	396.51	44651	0.081	0.45	2.90796	2.1548	1.8208	1.7654	3.9651	10.7066	6.83497	7.30884
2017001825	com2017000052	664390	13.4066	low_asset	55400	10.9223	18.49	9	low_edu	1	1	15	1	0	3	0	0	0	0	1	ningxia	0	0	123	228	1	0	214.7	190.35	134.87	440.18	50765	0.078	0.51	2.05	2.147	1.9035	1.3487	4.4018	10.835	6.85333	7.32871
2017001827	com2017001165	305250	12.6289	low_asset	80410	11.2949	46.24	6	low_edu	0	1	19	1	0	1	0	0	0	0	1	shandong	0	0	132	245	1	0	220.66	192.11	178.15	392.16	72807	0.074	0.55	9.6125	2.2066	1.9211	1.7815	3.9216	11.1956	6.17844	6.65649
2017001828	com2017001252	8485000	15.9538	high_asset	470000	13.0605	30.25	22	high_edu	1	1	16	1	1	3	0	0	1	0	0	shaanxi	0	0.333333	147	273	0	1	216.12	194.92	157.95	391.85	57266	0.08	0.53	3.44143	2.1612	1.9492	1.5795	3.9185	10.9555	6.53697	7.0116
2017001832	com2017001078	1296347	14.0751	middle_asset	415035	12.9361	12.25	13	mid_edu	1	1	7	1	1	3	1	0	0	0	1	chongqing	0	0	171	351	1	0	221.84	197.46	171.58	393.65	63442	0.093	0.53	5.02927	2.2184	1.9746	1.7158	3.9365	11.0579	6.54411	7.01798
2017001835	com2017000373	541881	13.2028	low_asset	122340	11.7146	14.44	12	mid_edu	1	1	4	1	1	3	0	0	0	1	0	qinghai	0	0	126	232	1	0	195.15	159.59	136.5	419.14	44047	0.073	0.51	0.155278	1.9515	1.5959	1.365	4.1914	10.693	7.04262	7.51714
2017001838	com2017000898	409991	12.9239	low_asset	43102.8	10.6713	49	6	low_edu	1	1	3	1	1	2	0	0	0	0	1	hebei	0	0	55	107	0	0	199.53	172.78	151.45	375.2	45387	0.067	0.54	6.15211	1.9953	1.7278	1.5145	3.752	10.723	6.45563	6.93296
2017001846	com2017000197	1253917	14.0418	middle_asset	171072	12.0498	11.56	9	low_edu	1	1	5	1	1	4	0	0	1	0	0	guangdong	1	0	35	68		0	240.95	225.52	195.87	373.79	80932	0.075	0.75	9.60389	2.4095	2.2552	1.9587	3.7379	11.3014	6.36544	6.84271
2017001852	com2017000312	767500	13.5509	low_asset	137180	11.829	31.36	12	mid_edu	1	1	7777	1	1	3	0	0	0	0	1	jiangsu	0	0	97	188	1	0	244.01	215.94	218.62	382.84	107150	0.072	0.57	14.297	2.4401	2.1594	2.1862	3.8284	11.582	4.97363	5.45208
2017001857	com2017000917	1066803	13.8802	middle_asset	123630	11.725	21.16	15	high_edu	1	1	14	1	0	3	0	0	0	1	0	heilongjiang	0	0.333333	66	129	0	1	209.93	174.68	164.06	409.72	41916	0.064	0.49	1.44065	2.0993	1.7468	1.6406	4.0972	10.6434	7.07239	7.54939
2017001864	com2017000180	1695280	14.3434	middle_asset	228105	12.3376	6.25	15	high_edu	0	1	11	1	1	3	0	0	0	0	1	chongqing	0	0.5	171	347	0	1	221.84	197.46	171.58	393.65	63442	0.093	0.53	5.02927	2.2184	1.9746	1.7158	3.9365	11.0579	6.54411	7.01798
2017001867	com2017000240	277000	12.5318	low_asset	86775	11.3711	29.16	12	mid_edu	1	1	16	1	1	2	0	0	0	0	1	hubei	0	0	72	137	0	0	226.75	199.53	189.08	385.07	60199	0.078	0.53	4.15	2.2675	1.9953	1.8908	3.8507	11.0054	5.73841	6.21239
2017001870	com2017001076	57967	10.9676	low_asset	6065.27	8.71033	13.69	9	low_edu	1	1	7777	1	1	6	0	1	1	0	0	tianjin	0	0	158	309	1	0	237.53	211.89	195.46	398.62	118944	0.036	0.65	26.075	2.3753	2.1189	1.9546	3.9862	11.6864	6.49037	6.96839
2017001878	com2017000889	1330602	14.1011	middle_asset	155621	11.9552	20.25	13	mid_edu	1	1	3	0	1	1	0	0	0	0	1	guangdong	0	0	33	62	1	0	240.95	225.52	195.87	373.79	80932	0.075	0.75	9.60389	2.4095	2.2552	1.9587	3.7379	11.3014	6.36544	6.84271
2017001887	com2017000956	303600	12.6235	low_asset	48150	10.7821	27.04	6	low_edu	1	1	3	0	1	4	0	0	0	0	1	zhejiang	0	0	169	339	0	0	264.85	239.33	251.29	373.77	92057	0.078	0.65	12.581	2.6485	2.3933	2.5129	3.7377	11.4302
2017001891	com2017000033	524012	13.1693	low_asset	74254	11.2152	29.16	12	mid_edu	1	1	1	1	1	3	0	1	0	0	1	chongqing	0	0	171	345	0	0	221.84	197.46	171.58	393.65	63442	0.093	0.53	5.02927	2.2184	1.9746	1.7158	3.9365	11.0579	6.54411	7.01798
2017001892	com2017000158	6532300	15.6923	high_asset	187800	12.1431	5.76	15	high_edu	0	1	6	1	1	3	0	0	0	0	1	shanghai	0	0	150	289	0	0	278.11	258.98	259.81	374.54	126634	0.069	0.73	64.653	2.7811	2.5898	2.5981	3.7454	11.7491	5.0154	5.49112
2017001895	com2017001089	304364	12.626	low_asset	54605.6	10.9079	37.21	0	low_edu	0	1	3	1	0	3	0	0	0	0	1	guangdong	0	0	36	70		0	240.95	225.52	195.87	373.79	80932	0.075	0.75	9.60389	2.4095	2.2552	1.9587	3.7379	11.3014	6.36544	6.84271
2017001897	com2017000848	303857	12.6243	low_asset	72948	11.1975	16	9	low_edu	1	1	5	0	1	4	0	1	0	0	1	anhui	1	0	1	2		0	211.28	171.65	189.78	381.23	43401	0.085	0.47	6.05214	2.1128	1.7165	1.8978	3.8123	10.6782	5.19091	5.66727
2017001902	com2017001048	546000	13.2104	low_asset	82643.3	11.3223	31.36	12	mid_edu	1	1	15	1	1	7	0	0	0	0	1	shandong	0	0	129	237	0	0	220.66	192.11	178.15	392.16	72807	0.074	0.55	9.6125	2.2066	1.9211	1.7815	3.9216	11.1956	6.17844	6.65649
2017001903	com2017001353	358431	12.7895	low_asset	29419.6	10.2894	9	6	low_edu	1	1	5	0	1	7	0	0	0	0	1	henan	0	0	61	118	1	0	205.34	181.5	151.05	382.73	46674	0.078	0.45	7.68882	2.0534	1.815	1.5105	3.8273	10.7509	6.17154	6.64753
2017001907	com2017000918	516850	13.1555	low_asset	122052	11.7122	25	16	high_edu	1	1	19	1	1	4	0	0	0	1	0	fujian	0	0.333333	17	30	1	1	245.21	226.6	198.23	392.01	82677	0.081	0.65	5.44917	2.4521	2.266	1.9823	3.9201	11.3227	5.58252	6.06171
2017001912	com2017001465	418454	12.9443	low_asset	105238	11.564	15.21	16	high_edu	1	1	16	1	1	5	0	0	1	0	0	guangxi	0	0	38	72	0	0	207.23	176.33	153.46	406.94	38102	0.073	0.48	2.62375	2.0723	1.7633	1.5346	4.0694	10.548	6.71914	7.19492
2017001913	com2017000826	145940	11.891	low_asset	22570	10.0244	9	13	mid_edu	1	1	3	1	1	1	0	0	0	0	1	jiangsu	0	0	94	184	0	0	244.01	215.94	218.62	382.84	107150	0.072	0.57	14.297	2.4401	2.1594	2.1862	3.8284	11.582	4.97363	5.45208
2017001918	com2017000516	120950	11.7031	low_asset	7880	8.97208	28.09	6	low_edu	1	1	14	1	1	3	0	0	0	0	1	henan	1	0	61	118		0	205.34	181.5	151.05	382.73	46674	0.078	0.45	7.68882	2.0534	1.815	1.5105	3.8273	10.7509	6.17154	6.64753
2017001924	com2017001268	91200	11.4208	low_asset	17037.1	9.74315	19.36	9	low_edu	1	1	5	0	1	4	0	0	0	0	1	ningxia	0	0	122	226	0	0	214.7	190.35	134.87	440.18	50765	0.078	0.51	2.05	2.147	1.9035	1.3487	4.4018	10.835	6.85333	7.32871
2017001926	com2017000136	81262	11.3054	low_asset	62360.5	11.0407	16.81	9	low_edu	1	1	7	0	1	5	0	0	0	1	0	shaanxi	0	0	147	278	0	0	216.12	194.92	157.95	391.85	57266	0.08	0.53	3.44143	2.1612	1.9492	1.5795	3.9185	10.9555	6.53697	7.0116
2017001927	com2017000679	4255500	15.2637	high_asset	433000	12.9785	31.36	19	high_edu	1	1	17	1	1	2	0	0	0	0	1	shanxi	0	0	141	264	0	0	206.3	186.14	141.52	390.57	42060	0.07	0.56	4.57313	2.063	1.8614	1.4152	3.9057	10.6469	6.53735	7.01401
2017001930	com2017000611	308630	12.6399	low_asset	14990	9.61514	44.89	9	low_edu	1	1	15	1	1	2	0	1	0	1	0	shandong	1	0	136	253		0	220.66	192.11	178.15	392.16	72807	0.074	0.55	9.6125	2.2066	1.9211	1.7815	3.9216	11.1956	6.17844	6.65649
2017001933	com2017001356	18185	9.80835	low_asset	3057	8.02519	34.81	6	low_edu	1	0	3	0	1	2	0	0	0	0	1	jiangxi	1	0	106	201		0	208.35	170.86	182.48	379.14	43424	0.089	0.47	4.23235	2.0835	1.7086	1.8248	3.7914	10.6788	5.41824	5.8929
2017001935	com2017001388	4296304	15.2733	high_asset	86975	11.3734	34.81	9	low_edu	1	1	15	1	1	3	0	0	0	0	1	beijing	0	0.25	10	15	1	1	276.38	268.39	234.17	379.48	128994	0.067	0.78	27.3353	2.7638	2.6839	2.3417	3.7948	11.7675	6.59274	7.07059
2017001937	com2017001370	375064	12.8349	low_asset	98800	11.5009	14.44	9	low_edu	1	1	5	0	1	3	0	0	0	0	1	hubei	0	0	76	147	1	0	226.75	199.53	189.08	385.07	60199	0.078	0.53	4.15	2.2675	1.9953	1.8908	3.8507	11.0054	5.73841	6.21239
2017001944	com2017000847	184533	12.1256	low_asset	151470	11.9281	12.96	9	low_edu	1	1	5	1	1	6	0	0	0	0	1	ningxia	1	0.25	121	225		1	214.7	190.35	134.87	440.18	50765	0.078	0.51	2.05	2.147	1.9035	1.3487	4.4018	10.835	6.85333	7.32871
2017001955	com2017001141	50950	10.8386	low_asset	18435	9.82201	29.16	9	low_edu	1	1	15	1	1	2	0	0	1	0	0	shandong	0	0	130	239	0	0	220.66	192.11	178.15	392.16	72807	0.074	0.55	9.6125	2.2066	1.9211	1.7815	3.9216	11.1956	6.17844	6.65649
2017001961	com2017000425	1655954	14.3199	middle_asset	154070	11.9452	21.16	9	low_edu	1	1	15	1	0	4	0	1	0	0	1	chongqing	0	0	171	351	0	0	221.84	197.46	171.58	393.65	63442	0.093	0.53	5.02927	2.2184	1.9746	1.7158	3.9365	11.0579	6.54411	7.01798
2017001963	com2017001320	120754	11.7015	low_asset	86500	11.3679	24.01	9	low_edu	1	1	3	1	0	2	0	0	0	0	1	jiangsu	1	0	94	183		0	244.01	215.94	218.62	382.84	107150	0.072	0.57	14.297	2.4401	2.1594	2.1862	3.8284	11.582	4.97363	5.45208
2017001967	com2017000341	644966	13.377	low_asset	34410.5	10.4461	14.44	9	low_edu	1	1	3	1	1	3	0	0	0	0	1	hebei	0	0	51	101	0	0	199.53	172.78	151.45	375.2	45387	0.067	0.54	6.15211	1.9953	1.7278	1.5145	3.752	10.723	6.45563	6.93296
2017001969	com2017000040	56000	10.9331	low_asset	34052.5	10.4357	24.01	6	low_edu	1	1	8	1	0	3	0	0	0	0	1	beijing	0	0	10	14	1	0	276.38	268.39	234.17	379.48	128994	0.067	0.78	27.3353	2.7638	2.6839	2.3417	3.7948	11.7675	6.59274	7.07059
2017001972	com2017000763	1579569	14.2727	middle_asset	194139	12.1763	30.25	12	mid_edu	1	1	1	1	1	1	0	0	1	0	0	fujian	1	0	18	34		0	245.21	226.6	198.23	392.01	82677	0.081	0.65	5.44917	2.4521	2.266	1.9823	3.9201	11.3227	5.58252	6.06171
2017001979	com2017000725	489481	13.1011	low_asset	80027	11.2901	39.69	9	low_edu	1	1	3	1	1	2	0	0	0	0	1	zhejiang	0	0	165	328	0	0	264.85	239.33	251.29	373.77	92057	0.078	0.65	12.581	2.6485	2.3933	2.5129	3.7377	11.4302
2017001981	com2017000461	175570	12.0758	low_asset	68550	11.1353	15.21	9	low_edu	1	1	5	1	1	3	0	0	0	0	1	liaoning	0	0	114	214	1	0	226.4	194.17	178.41	420.06	53527	0.042	0.62	6.262	2.264	1.9417	1.7841	4.2006	10.8879	6.76299	7.24069
2017001982	com2017000309	5290771	15.4815	high_asset	273130	12.5177	31.36	12	mid_edu	1	1	19	1	1	3	0	1	0	0	1	shanghai	0	0.4	150	285	0	1	278.11	258.98	259.81	374.54	126634	0.069	0.73	64.653	2.7811	2.5898	2.5981	3.7454	11.7491	5.0154	5.49112
2017001988	com2017001195	1561900	14.2614	middle_asset	32105	10.3768	9	19	high_edu	1	1	16	1	0	5	1	0	0	1	0	sichuan	0	0	151	291	0	0	215.48	182.08	176.54	396.51	44651	0.081	0.45	2.90796	2.1548	1.8208	1.7654	3.9651	10.7066	6.83497	7.30884
2017001990	com2017000285	9328800	16.0486	high_asset	123796	11.7264	22.09	6	low_edu	1	1	6	1	1	3	0	0	1	0	0	beijing	0	0.25	10	13	1	1	276.38	268.39	234.17	379.48	128994	0.067	0.78	27.3353	2.7638	2.6839	2.3417	3.7948	11.7675	6.59274	7.07059
2017001996	com2017000378	6043200	15.6144	high_asset	91705.3	11.4263	28.09	9	low_edu	1	1	15	1	1	2	0	0	0	1	0	shanghai	0	0.333333	150	285	0	1	278.11	258.98	259.81	374.54	126634	0.069	0.73	64.653	2.7811	2.5898	2.5981	3.7454	11.7491	5.0154	5.49112
2017001997	com2017000194	82984	11.3264	low_asset	47516.3	10.7688	21.16	9	low_edu	1	1	15	1	1	3	0	0	0	1	0	shandong	1	0	130	238		0	220.66	192.11	178.15	392.16	72807	0.074	0.55	9.6125	2.2066	1.9211	1.7815	3.9216	11.1956	6.17844	6.65649
2017002005	com2017000503	1219550	14.014	middle_asset	117860	11.6773	42.25	9	low_edu	1	1	19	1	1	5	0	0	0	0	1	shandong	0	0	132	247	1	0	220.66	192.11	178.15	392.16	72807	0.074	0.55	9.6125	2.2066	1.9211	1.7815	3.9216	11.1956	6.17844	6.65649
2017002007	com2017000842	78089	11.2656	low_asset	49477.1	10.8093	10.24	12	mid_edu	1	1	18	1	1	4	1	0	0	1	0	jiangxi	1	0	100	194		0	208.35	170.86	182.48	379.14	43424	0.089	0.47	4.23235	2.0835	1.7086	1.8248	3.7914	10.6788	5.41824	5.8929
2017002010	com2017001403	80750	11.2991	low_asset	28732.7	10.2658	21.16	9	low_edu	1	1	5	0	1	4	0	0	1	0	0	guangdong	0	0	30	55	0	0	240.95	225.52	195.87	373.79	80932	0.075	0.75	9.60389	2.4095	2.2552	1.9587	3.7379	11.3014	6.36544	6.84271
2017002014	com2017000244	355943	12.7825	low_asset	38450	10.5571	37.21	12	mid_edu	1	1	19	1	1	7	0	0	0	0	1	guangxi	1	0	41	77		0	207.23	176.33	153.46	406.94	38102	0.073	0.48	2.62375	2.0723	1.7633	1.5346	4.0694	10.548	6.71914	7.19492
2017002015	com2017001463	336695	12.7269	low_asset	6793	8.82365	16	9	low_edu	1	1	15	0	1	7	0	0	0	0	1	henan	1	0	60	117	0	0	205.34	181.5	151.05	382.73	46674	0.078	0.45	7.68882	2.0534	1.815	1.5105	3.8273	10.7509	6.17154	6.64753
2017002016	com2017000084	934900	13.7482	low_asset	41743	10.6393	21.16	9	low_edu	1	1	3	1	1	3	0	0	0	0	1	hebei	0	0	54	106	1	0	199.53	172.78	151.45	375.2	45387	0.067	0.54	6.15211	1.9953	1.7278	1.5145	3.752	10.723	6.45563	6.93296
2017002017	com2017000211	71602	11.1789	low_asset	51216.4	10.8438	17.64	13	mid_edu	1	0	15	1	0	4	0	0	0	0	1	hunan	0	0	82	158	1	0	206.38	170.07	174.47	384.24	49558	0.08	0.46	4.67667	2.0638	1.7007	1.7447	3.8424	10.8109	5.98936	6.4637
2017002021	com2017000316	5498068	15.5199	high_asset	191831	12.1644	27.04	12	mid_edu	1	1	17	1	1	3	0	0	0	0	1	jiangsu	0	0.25	94	185	0	1	244.01	215.94	218.62	382.84	107150	0.072	0.57	14.297	2.4401	2.1594	2.1862	3.8284	11.582	4.97363	5.45208
2017002029	com2017001101	1567641	14.2651	middle_asset	165295	12.0155	28.09	12	mid_edu	1	1	17	1	1	3	0	0	0	1	0	shanxi	0	0.333333	141	265	0	1	206.3	186.14	141.52	390.57	42060	0.07	0.56	4.57313	2.063	1.8614	1.4152	3.9057	10.6469	6.53735	7.01401
2017002038	com2017001197	1658718	14.3216	middle_asset	120350	11.6982	26.01	9	low_edu	1	1	7	1	1	3	0	0	0	0	1	beijing	0	0.25	10	13	1	1	276.38	268.39	234.17	379.48	128994	0.067	0.78	27.3353	2.7638	2.6839	2.3417	3.7948	11.7675	6.59274	7.07059
2017002039	com2017000915	307001	12.6346	low_asset	14446.1	9.57818	37.21	9	low_edu	1	0	5	1	1	1	0	0	1	0	0	ningxia	0	0	123	227	0	0	214.7	190.35	134.87	440.18	50765	0.078	0.51	2.05	2.147	1.9035	1.3487	4.4018	10.835	6.85333	7.32871
2017002044	com2017000260	651130	13.3865	low_asset	389531	12.8727	17.64	15	high_edu	1	1	16	1	1	3	0	0	0	1	0	guangdong	0	0	33	60	0	0	240.95	225.52	195.87	373.79	80932	0.075	0.75	9.60389	2.4095	2.2552	1.9587	3.7379	11.3014	6.36544	6.84271
2017002048	com2017000016	1312153	14.0872	middle_asset	42805.1	10.6644	28.09	12	mid_edu	1	1	15	1	1	2	0	0	0	0	1	gansu	0	0	21	39	0	0	199.78	169.67	125.25	434.64	28497	0.036	0.44	1.21488	1.9978	1.6967	1.2525	4.3464	10.2576	6.92497	7.39958
2017002050	com2017000696	93403	11.4447	low_asset	39898.2	10.5941	21.16	6	low_edu	1	1	5	1	1	8	0	0	0	0	1	shandong	0	0	132	247		0	220.66	192.11	178.15	392.16	72807	0.074	0.55	9.6125	2.2066	1.9211	1.7815	3.9216	11.1956	6.17844	6.65649
2017002056	com2017000101	9603251	16.0776	high_asset	66400	11.1035	16.81	13	mid_edu	1	1	19	1	1	2	0	0	0	0	1	shanghai	0	0	150	282	0	0	278.11	258.98	259.81	374.54	126634	0.069	0.73	64.653	2.7811	2.5898	2.5981	3.7454	11.7491	5.0154	5.49112
2017002057	com2017000770	364664	12.8067	low_asset	51355	10.8465	21.16	15	high_edu	1	1	7	1	1	3	0	0	0	0	1	ningxia	0	0	123	228	0	0	214.7	190.35	134.87	440.18	50765	0.078	0.51	2.05	2.147	1.9035	1.3487	4.4018	10.835	6.85333	7.32871
2017002058	com2017000304	368178	12.8163	low_asset	43999.5	10.6919	27.04	13	mid_edu	1	1	17	1	1	3	0	0	0	0	1	shanxi	0	0	141	263	1	0	206.3	186.14	141.52	390.57	42060	0.07	0.56	4.57313	2.063	1.8614	1.4152	3.9057	10.6469	6.53735	7.01401
2017002077	com2017000167	314020	12.6572	low_asset	19309	9.86833	26.01	9	low_edu	1	1	5	1	1	6	0	0	0	0	1	henan	1	0	59	114		0	205.34	181.5	151.05	382.73	46674	0.078	0.45	7.68882	2.0534	1.815	1.5105	3.8273	10.7509	6.17154	6.64753
2017002080	com2017001000	3293918	15.0076	high_asset	114807	11.651	28.09	12	mid_edu	1	1	15	1	1	4	0	0	0	1	0	shanghai	0	0.4	150	288	1	1	278.11	258.98	259.81	374.54	126634	0.069	0.73	64.653	2.7811	2.5898	2.5981	3.7454	11.7491	5.0154	5.49112
2017002083	com2017000789	132500	11.7943	low_asset	31709	10.3644	43.56	6	low_edu	1	1	5	1	1	4	0	0	0	0	1	tianjin	1	0	158	307		0	237.53	211.89	195.46	398.62	118944	0.036	0.65	26.075	2.3753	2.1189	1.9546	3.9862	11.6864	6.49037	6.96839
2017002084	com2017001002	205374	12.2326	low_asset	26999.8	10.2036	38.44	12	mid_edu	1	1	15	1	1	3	0	0	0	0	1	fujian	0	0	19	36	0	0	245.21	226.6	198.23	392.01	82677	0.081	0.65	5.44917	2.4521	2.266	1.9823	3.9201	11.3227	5.58252	6.06171
2017002085	com2017000134	165500	12.0167	low_asset	66211	11.1006	10.24	12	mid_edu	1	1	8	0	1	6	0	0	0	0	1	liaoning	0	0	115	216	1	0	226.4	194.17	178.41	420.06	53527	0.042	0.62	6.262	2.264	1.9417	1.7841	4.2006	10.8879	6.76299	7.24069
2017002087	com2017000540	1368000	14.1289	middle_asset	100018	11.5131	16.81	6	low_edu	1	1	2	1	1	4	0	0	1	0	0	hubei	0	0	76	146		0	226.75	199.53	189.08	385.07	60199	0.078	0.53	4.15	2.2675	1.9953	1.8908	3.8507	11.0054	5.73841	6.21239
2017002088	com2017000058	2397094	14.6898	middle_asset	236110	12.3721	16.81	22	high_edu	1	1	16	1	1	6	0	0	0	1	0	liaoning	0	0	109	206	1	0	226.4	194.17	178.41	420.06	53527	0.042	0.62	6.262	2.264	1.9417	1.7841	4.2006	10.8879	6.76299	7.24069
2017002092	com2017000135	619938	13.3374	low_asset	18621	9.83205	19.36	9	low_edu	1	1	19	1	1	6	0	0	0	0	1	hunan	0	0	82	158	0	0	206.38	170.07	174.47	384.24	49558	0.08	0.46	4.67667	2.0638	1.7007	1.7447	3.8424	10.8109	5.98936	6.4637
2017002094	com2017000051	462601	13.0446	low_asset	78606.8	11.2722	9.61	15	high_edu	1	1	15	1	1	5	0	0	1	0	0	hainan	0	0.166667	48	87	0	0	230.33	192.26	184.91	438.59	48430	0.07	0.51	4.72941	2.3033	1.9226	1.8491	4.3859	10.7879	6.79724	7.27466
2017002095	com2017000724	294644	12.5935	low_asset	22510.9	10.0218	16.81	9	low_edu	1	1	1	1	1	9	0	0	0	0	1	guangdong	1	0	35	67		0	240.95	225.52	195.87	373.79	80932	0.075	0.75	9.60389	2.4095	2.2552	1.9587	3.7379	11.3014	6.36544	6.84271
2017002106	com2017000981	327981	12.7007	low_asset	64459.5	11.0738	29.16	6	low_edu	1	1	7	1	1	3	0	0	0	0	1	jilin	0	0	88	171	1	0	208.2	175.49	154.68	413.47	54838	0.053	0.52	2.68526	2.082	1.7549	1.5468	4.1347	10.9121	6.96292	7.44022
2017002109	com2017000492	451930	13.0213	low_asset	124915	11.7354	12.25	12	mid_edu	1	1	7777	1	1	2	0	1	1	0	0	hubei	0	0.333333	73	138	0	1	226.75	199.53	189.08	385.07	60199	0.078	0.53	4.15	2.2675	1.9953	1.8908	3.8507	11.0054	5.73841	6.21239
2017002113	com2017000643	3140264	14.9598	high_asset	414048	12.9337	8.41	13	mid_edu	1	1	3	1	1	2	0	0	0	1	0	fujian	0	0.333333	12	22	1	1	245.21	226.6	198.23	392.01	82677	0.081	0.65	5.44917	2.4521	2.266	1.9823	3.9201	11.3227	5.58252	6.06171
2017002115	com2017000066	347860	12.7596	low_asset	15471	9.64672	42.25	0	low_edu	1	1	5	1	1	5	1	0	0	0	1	shanxi	1	0	143	269		0	206.3	186.14	141.52	390.57	42060	0.07	0.56	4.57313	2.063	1.8614	1.4152	3.9057	10.6469	6.53735	7.01401
2017002117	com2017000406	791696	13.5819	low_asset	109050	11.5996	29.16	6	low_edu	1	1	7	0	1	3	0	0	0	0	1	liaoning	1	0	109	207		0	226.4	194.17	178.41	420.06	53527	0.042	0.62	6.262	2.264	1.9417	1.7841	4.2006	10.8879	6.76299	7.24069
2017002118	com2017001393	757550	13.5378	low_asset	93525	11.446	19.36	15	high_edu	1	1	16	1	0	3	0	0	0	0	1	anhui	0	0	7	9	0	0	211.28	171.65	189.78	381.23	43401	0.085	0.47	6.05214	2.1128	1.7165	1.8978	3.8123	10.6782	5.19091	5.66727
2017002119	com2017000815	6122042	15.6274	high_asset	535655	13.1912	17.64	19	high_edu	1	1	18	0	0	1	0	0	0	0	1	beijing	0	0.4	10	17	0	1	276.38	268.39	234.17	379.48	128994	0.067	0.78	27.3353	2.7638	2.6839	2.3417	3.7948	11.7675	6.59274	7.07059
2017002123	com2017000797	1591700	14.2803	middle_asset	96700	11.4794	39.69	9	low_edu	1	1	5	1	1	5	0	0	0	0	1	zhejiang	0	0	165	325	0	0	264.85	239.33	251.29	373.77	92057	0.078	0.65	12.581	2.6485	2.3933	2.5129	3.7377	11.4302
2017002127	com2017000993	2211819	14.6093	middle_asset	371919	12.8264	9.61	16	high_edu	1	1	10	1	1	1	0	0	1	0	0	guangdong	0	0.5	33	62	1	1	240.95	225.52	195.87	373.79	80932	0.075	0.75	9.60389	2.4095	2.2552	1.9587	3.7379	11.3014	6.36544	6.84271
2017002128	com2017000043	828788	13.6277	low_asset	176450	12.0808	7.84	15	high_edu	0	1	9	1	1	4	0	0	0	1	0	fujian	0	0.333333	16	28	0	1	245.21	226.6	198.23	392.01	82677	0.081	0.65	5.44917	2.4521	2.266	1.9823	3.9201	11.3227	5.58252	6.06171
2017002132	com2017000719	5235000	15.4709	high_asset	114920	11.652	18.49	9	low_edu	1	1	19	1	0	3	0	0	0	0	1	shanghai	0	0	150	282	0	0	278.11	258.98	259.81	374.54	126634	0.069	0.73	64.653	2.7811	2.5898	2.5981	3.7454	11.7491	5.0154	5.49112
2017002134	com2017000504	368350	12.8168	low_asset	7500	8.92266	30.25	9	low_edu	1	1	5	1	1	1	0	0	0	0	1	liaoning	0	0	115	219		0	226.4	194.17	178.41	420.06	53527	0.042	0.62	6.262	2.264	1.9417	1.7841	4.2006	10.8879	6.76299	7.24069
2017002137	com2017000182	120451	11.699	low_asset	20362.6	9.92145	21.16	6	low_edu	1	1	3	1	0	3	0	0	0	0	1	chongqing	0	0	171	344	0	0	221.84	197.46	171.58	393.65	63442	0.093	0.53	5.02927	2.2184	1.9746	1.7158	3.9365	11.0579	6.54411	7.01798
2017002146	com2017000999	155684	11.9556	low_asset	68500	11.1346	14.44	6	low_edu	1	1	3	1	1	2	0	0	1	0	0	hunan	1	0	78	151		0	206.38	170.07	174.47	384.24	49558	0.08	0.46	4.67667	2.0638	1.7007	1.7447	3.8424	10.8109	5.98936	6.4637
2017002151	com2017000719	4064727	15.2179	high_asset	390250	12.8745	34.81	16	high_edu	1	1	19	1	1	2	0	0	0	0	1	shanghai	0	0	150	282	0	0	278.11	258.98	259.81	374.54	126634	0.069	0.73	64.653	2.7811	2.5898	2.5981	3.7454	11.7491	5.0154	5.49112
2017002170	com2017001329	210414	12.2568	low_asset	63681	11.0616	22.09	9	low_edu	1	1	1	1	1	6	0	0	0	1	0	ningxia	1	0	122	226		0	214.7	190.35	134.87	440.18	50765	0.078	0.51	2.05	2.147	1.9035	1.3487	4.4018	10.835	6.85333	7.32871
2017002172	com2017000950	921180	13.7334	low_asset	37207	10.5243	44.89	12	mid_edu	1	1	6	1	0	2	0	0	0	0	1	hebei	0	0	51	98	0	0	199.53	172.78	151.45	375.2	45387	0.067	0.54	6.15211	1.9953	1.7278	1.5145	3.752	10.723	6.45563	6.93296
2017002173	com2017000773	1191048	13.9903	middle_asset	59428	10.9925	27.04	6	low_edu	1	1	5	1	1	5	1	0	0	1	0	hunan	0	0.333333	78	151	0	1	206.38	170.07	174.47	384.24	49558	0.08	0.46	4.67667	2.0638	1.7007	1.7447	3.8424	10.8109	5.98936	6.4637
2017002174	com2017001261	697852	13.4558	low_asset	60377.1	11.0084	20.25	13	mid_edu	1	1	15	1	1	4	0	0	0	1	0	guizhou	0	0	44	82	1	0	193.29	160.98	132.74	410.01	37956	0.102	0.45	2.96667	1.9329	1.6098	1.3274	4.1001	10.5442	6.69075	7.16505
2017002175	com2017000908	99133	11.5042	low_asset	58535.9	10.9774	32.49	12	mid_edu	1	1	3	1	1	4	0	0	0	0	1	hebei	1	0	51	97		0	199.53	172.78	151.45	375.2	45387	0.067	0.54	6.15211	1.9953	1.7278	1.5145	3.752	10.723	6.45563	6.93296
2017002181	com2017000605	2095389	14.5553	middle_asset	63868	11.0646	33.64	12	mid_edu	1	1	17	1	1	6	1	0	0	0	1	hubei	1	0	71	136		0	226.75	199.53	189.08	385.07	60199	0.078	0.53	4.15	2.2675	1.9953	1.8908	3.8507	11.0054	5.73841	6.21239
2017002182	com2017000815	341948	12.7424	low_asset	271305	12.511	9.61	22	high_edu	1	1	13	1	1	4	0	0	0	1	0	beijing	0	0.5	10	17	0	1	276.38	268.39	234.17	379.48	128994	0.067	0.78	27.3353	2.7638	2.6839	2.3417	3.7948	11.7675	6.59274	7.07059
2017002185	com2017000249	579392	13.2697	low_asset	84350	11.3427	25	16	high_edu	1	1	19	1	1	3	0	0	0	0	1	liaoning	0	0	111	211	0	0	226.4	194.17	178.41	420.06	53527	0.042	0.62	6.262	2.264	1.9417	1.7841	4.2006	10.8879	6.76299	7.24069
2017002187	com2017000819	994900	13.8104	low_asset	87030	11.374	17.64	9	low_edu	1	1	6	1	1	4	0	0	0	0	1	beijing	0	0	10	19	0	0	276.38	268.39	234.17	379.48	128994	0.067	0.78	27.3353	2.7638	2.6839	2.3417	3.7948	11.7675	6.59274	7.07059
2017002192	com2017001081	2372600	14.6795	middle_asset	132543	11.7947	50.41	9	low_edu	1	1	17	1	1	6	1	0	0	0	1	jiangsu	0	0	96	187	0	0	244.01	215.94	218.62	382.84	107150	0.072	0.57	14.297	2.4401	2.1594	2.1862	3.8284	11.582	4.97363	5.45208
2017002197	com2017000510	2282200	14.6407	middle_asset	109530	11.604	20.25	9	low_edu	1	1	15	1	1	1	0	0	1	0	0	fujian	0	0	18	34	1	0	245.21	226.6	198.23	392.01	82677	0.081	0.65	5.44917	2.4521	2.266	1.9823	3.9201	11.3227	5.58252	6.06171
2017002198	com2017000004	2173342	14.5918	middle_asset	187750	12.1429	21.16	15	high_edu	1	1	2	1	0	3	0	0	0	0	1	hubei	0	0	75	142	0	0	226.75	199.53	189.08	385.07	60199	0.078	0.53	4.15	2.2675	1.9953	1.8908	3.8507	11.0054	5.73841	6.21239
2017002203	com2017001168	99900	11.5119	low_asset	67200	11.1154	36	9	low_edu	1	1	5	1	1	3	0	0	0	0	1	shanxi	0	0	141	263		0	206.3	186.14	141.52	390.57	42060	0.07	0.56	4.57313	2.063	1.8614	1.4152	3.9057	10.6469	6.53735	7.01401
2017002204	com2017000643	210468	12.2571	low_asset	79203.2	11.2798	14.44	13	mid_edu	1	1	4	1	1	4	0	0	0	0	1	fujian	0	0.25	12	22	1	1	245.21	226.6	198.23	392.01	82677	0.081	0.65	5.44917	2.4521	2.266	1.9823	3.9201	11.3227	5.58252	6.06171
2017002206	com2017001337	418000	12.9432	low_asset	159337	11.9788	39.69	6	low_edu	1	1	5	1	1	4	0	0	0	0	1	hunan	0	0.333333	86	164	0	1	206.38	170.07	174.47	384.24	49558	0.08	0.46	4.67667	2.0638	1.7007	1.7447	3.8424	10.8109	5.98936	6.4637
2017002213	com2017000075	4557449	15.3323	high_asset	416200	12.9389	21.16	16	high_edu	1	1	14	1	1	4	1	0	0	0	1	guangdong	0	0.6	28	53	1	1	240.95	225.52	195.87	373.79	80932	0.075	0.75	9.60389	2.4095	2.2552	1.9587	3.7379	11.3014	6.36544	6.84271
2017002220	com2017000335	619061	13.336	low_asset	114349	11.647	11.56	15	high_edu	1	0	6	0	1	3	0	0	0	0	1	hunan	0	0	79	153	1	0	206.38	170.07	174.47	384.24	49558	0.08	0.46	4.67667	2.0638	1.7007	1.7447	3.8424	10.8109	5.98936	6.4637
2017002223	com2017000108	9961049	16.1142	high_asset	175709	12.0766	28.09	9	low_edu	1	1	19	1	1	1	0	0	0	0	1	beijing	0	0.5	10	17	1	1	276.38	268.39	234.17	379.48	128994	0.067	0.78	27.3353	2.7638	2.6839	2.3417	3.7948	11.7675	6.59274	7.07059
2017002227	com2017001130	798000	13.5899	low_asset	101087	11.5237	9	15	high_edu	0	1	9	1	1	3	0	1	1	0	0	zhejiang	0	0.333333	168	335	0	1	264.85	239.33	251.29	373.77	92057	0.078	0.65	12.581	2.6485	2.3933	2.5129	3.7377	11.4302
2017002228	com2017001469	5165000	15.4574	high_asset	147630	11.9025	19.36	16	high_edu	1	1	19	1	1	3	0	1	1	0	0	chongqing	0	0.5	171	346	1	1	221.84	197.46	171.58	393.65	63442	0.093	0.53	5.02927	2.2184	1.9746	1.7158	3.9365	11.0579	6.54411	7.01798
2017002235	com2017000106	7029700	15.7657	high_asset	326245	12.6954	19.36	12	mid_edu	1	1	15	1	0	3	0	0	0	1	0	shanghai	0	0.4	150	287	0	1	278.11	258.98	259.81	374.54	126634	0.069	0.73	64.653	2.7811	2.5898	2.5981	3.7454	11.7491	5.0154	5.49112
2017002236	com2017001143	1358666	14.122	middle_asset	174140	12.0676	10.24	19	high_edu	1	1	4	1	1	4	0	0	0	1	0	jilin	0	0.25	88	169	0	1	208.2	175.49	154.68	413.47	54838	0.053	0.52	2.68526	2.082	1.7549	1.5468	4.1347	10.9121	6.96292	7.44022
2017002238	com2017000295	238876	12.3837	low_asset	63001	11.0509	30.25	15	high_edu	1	1	16	1	1	4	0	1	0	0	1	hunan	0	0	81	155		0	206.38	170.07	174.47	384.24	49558	0.08	0.46	4.67667	2.0638	1.7007	1.7447	3.8424	10.8109	5.98936	6.4637
2017002240	com2017001399	5911761	15.5925	high_asset	189261	12.1509	33.64	15	high_edu	1	1	9	1	1	3	0	0	0	0	1	tianjin	0	0.5	158	312	0	1	237.53	211.89	195.46	398.62	118944	0.036	0.65	26.075	2.3753	2.1189	1.9546	3.9862	11.6864	6.49037	6.96839
2017002247	com2017000736	356056	12.7828	low_asset	60500	11.0104	19.36	9	low_edu	1	0	5	0	1	3	0	0	0	0	1	hubei	1	0	75	144		0	226.75	199.53	189.08	385.07	60199	0.078	0.53	4.15	2.2675	1.9953	1.8908	3.8507	11.0054	5.73841	6.21239
2017002254	com2017000722	178000	12.0895	low_asset	49130	10.8022	34.81	6	low_edu	1	1	5	1	1	4	0	0	0	0	1	yunnan	1	0	163	320		0	203.76	167.96	158.79	403.67	34221	0.095	0.41	1.44641	2.0376	1.6796	1.5879	4.0367	10.4406	6.96877	7.44321
2017002256	com2017000948	469000	13.0584	low_asset	87624	11.3808	26.01	9	low_edu	1	1	10	1	1	3	0	0	0	1	0	zhejiang	0	0	170	343	0	0	264.85	239.33	251.29	373.77	92057	0.078	0.65	12.581	2.6485	2.3933	2.5129	3.7377	11.4302
2017002259	com2017001176	558705	13.2334	low_asset	89128	11.3978	34.81	9	low_edu	1	1	19	1	1	2	0	0	0	0	1	heilongjiang	0	0	66	130	0	0	209.93	174.68	164.06	409.72	41916	0.064	0.49	1.44065	2.0993	1.7468	1.6406	4.0972	10.6434	7.07239	7.54939
2017002260	com2017000823	47121	10.7605	low_asset	37000	10.5187	16	9	low_edu	1	1	3	1	1	7	0	0	0	0	1	guangdong	0	0	35	66	0	0	240.95	225.52	195.87	373.79	80932	0.075	0.75	9.60389	2.4095	2.2552	1.9587	3.7379	11.3014	6.36544	6.84271
2017002270	com2017000013	196300	12.1874	low_asset	85931.5	11.3613	24.01	6	low_edu	1	1	1	0	1	2	0	0	0	1	0	liaoning	0	0	115	218	1	0	226.4	194.17	178.41	420.06	53527	0.042	0.62	6.262	2.264	1.9417	1.7841	4.2006	10.8879	6.76299	7.24069
2017002271	com2017000376	4065400	15.218	high_asset	204000	12.2259	15.21	15	high_edu	1	1	17	1	1	4	0	0	0	0	1	beijing	0	0	10	16	0	0	276.38	268.39	234.17	379.48	128994	0.067	0.78	27.3353	2.7638	2.6839	2.3417	3.7948	11.7675	6.59274	7.07059
2017002272	com2017001259	1730000	14.3636	middle_asset	347000	12.7571	14.44	16	high_edu	1	1	16	0	1	5	0	0	0	0	1	fujian	0	0.333333	16	29	0	1	245.21	226.6	198.23	392.01	82677	0.081	0.65	5.44917	2.4521	2.266	1.9823	3.9201	11.3227	5.58252	6.06171
2017002276	com2017001202	324433	12.6898	low_asset	100000	11.5129	31.36	9	low_edu	1	0	5	1	1	4	0	0	0	0	1	guangdong	0	0	35	67		0	240.95	225.52	195.87	373.79	80932	0.075	0.75	9.60389	2.4095	2.2552	1.9587	3.7379	11.3014	6.36544	6.84271
2017002284	com2017001351	1679600	14.3341	middle_asset	80241	11.2928	20.25	12	mid_edu	1	1	5	1	1	3	1	0	0	0	1	heilongjiang	0	0.333333	68	133	1	1	209.93	174.68	164.06	409.72	41916	0.064	0.49	1.44065	2.0993	1.7468	1.6406	4.0972	10.6434	7.07239	7.54939
2017002285	com2017000284	355500	12.7813	low_asset	117850	11.6772	15.21	9	low_edu	1	1	7	1	1	3	0	0	0	0	1	fujian	1	0	18	33		0	245.21	226.6	198.23	392.01	82677	0.081	0.65	5.44917	2.4521	2.266	1.9823	3.9201	11.3227	5.58252	6.06171
2017002288	com2017000626	217707	12.2909	low_asset	72510.5	11.1915	25	9	low_edu	1	0	3	1	1	3	0	0	0	0	1	liaoning	0	0	111	210	0	0	226.4	194.17	178.41	420.06	53527	0.042	0.62	6.262	2.264	1.9417	1.7841	4.2006	10.8879	6.76299	7.24069
2017002293	com2017001078	686690	13.4396	low_asset	51105	10.8416	18.49	9	low_edu	1	1	15	1	1	3	0	0	0	0	1	chongqing	0	0	171	351	1	0	221.84	197.46	171.58	393.65	63442	0.093	0.53	5.02927	2.2184	1.9746	1.7158	3.9365	11.0579	6.54411	7.01798
2017002294	com2017001219	2810464	14.8489	middle_asset	130368	11.7781	27.04	15	high_edu	0	1	7	1	0	3	0	0	0	0	1	shandong	0	0.25	132	248	1	1	220.66	192.11	178.15	392.16	72807	0.074	0.55	9.6125	2.2066	1.9211	1.7815	3.9216	11.1956	6.17844	6.65649
2017002299	com2017000357	5506024	15.5214	high_asset	252365	12.4386	27.04	16	high_edu	1	1	3	1	0	3	0	0	0	1	0	tianjin	0	0.2	158	313	0	1	237.53	211.89	195.46	398.62	118944	0.036	0.65	26.075	2.3753	2.1189	1.9546	3.9862	11.6864	6.49037	6.96839
2017002304	com2017000429	31200	10.3482	low_asset	10107	9.22098	28.09	9	low_edu	1	0	14	0	1	3	0	0	0	0	1	neimenggu（Inner Mongolia）	1	0	116	220		0	214.55	185.34	136.04	453.66	63764	0.04	0.52	0.493051	2.1455	1.8534	1.3604	4.5366	11.0629	6.76044	7.2373
2017002308	com2017001390	4485239	15.3163	high_asset	327928	12.7005	12.96	15	high_edu	1	1	11	1	1	2	0	0	0	1	0	tianjin	0	0	158	308	1	0	237.53	211.89	195.46	398.62	118944	0.036	0.65	26.075	2.3753	2.1189	1.9546	3.9862	11.6864	6.49037	6.96839
2017002311	com2017000451	555300	13.2273	low_asset	38428	10.5565	22.09	6	low_edu	1	0	5	1	1	4	0	0	0	0	1	yunnan	1	0	159	314		0	203.76	167.96	158.79	403.67	34221	0.095	0.41	1.44641	2.0376	1.6796	1.5879	4.0367	10.4406	6.96877	7.44321
2017002313	com2017000309	2687005	14.8039	middle_asset	91124.5	11.42	24.01	12	mid_edu	1	1	6	1	1	3	0	0	0	0	1	shanghai	0	0.333333	150	285	1	1	278.11	258.98	259.81	374.54	126634	0.069	0.73	64.653	2.7811	2.5898	2.5981	3.7454	11.7491	5.0154	5.49112
2017002318	com2017001386	47500	10.7685	low_asset	26010.5	10.1663	24.01	9	low_edu	1	1	1	1	1	3	0	0	0	0	1	heilongjiang	0	0	65	123	1	0	209.93	174.68	164.06	409.72	41916	0.064	0.49	1.44065	2.0993	1.7468	1.6406	4.0972	10.6434	7.07239	7.54939
2017002320	com2017000603	444000	13.0036	low_asset	150140	11.9193	29.16	16	high_edu	1	1	16	1	1	1	0	0	0	0	1	henan	0	0	60	117	0	0	205.34	181.5	151.05	382.73	46674	0.078	0.45	7.68882	2.0534	1.815	1.5105	3.8273	10.7509	6.17154	6.64753
2017002321	com2017001350	825253	13.6234	low_asset	121601	11.7085	28.09	9	low_edu	1	0	5	1	1	3	0	0	0	1	0	jiangsu	1	0	96	187		0	244.01	215.94	218.62	382.84	107150	0.072	0.57	14.297	2.4401	2.1594	2.1862	3.8284	11.582	4.97363	5.45208
2017002324	com2017001098	1270520	14.0549	middle_asset	137718	11.833	30.25	9	low_edu	1	0	4	1	1	3	0	1	0	0	1	liaoning	1	0	111	210		0	226.4	194.17	178.41	420.06	53527	0.042	0.62	6.262	2.264	1.9417	1.7841	4.2006	10.8879	6.76299	7.24069
2017002326	com2017000552	134939	11.8126	low_asset	11730.4	9.36994	36	12	mid_edu	1	1	19	1	1	4	0	0	1	0	0	shandong	1	0	129	237		0	220.66	192.11	178.15	392.16	72807	0.074	0.55	9.6125	2.2066	1.9211	1.7815	3.9216	11.1956	6.17844	6.65649
2017002327	com2017001000	8764198	15.9862	high_asset	546400	13.2111	12.25	19	high_edu	1	1	17	1	1	3	0	0	1	0	0	shanghai	0	0.333333	150	288	0	1	278.11	258.98	259.81	374.54	126634	0.069	0.73	64.653	2.7811	2.5898	2.5981	3.7454	11.7491	5.0154	5.49112
2017002332	com2017001308	201599	12.214	low_asset	28018.5	10.2406	28.09	9	low_edu	1	1	5	1	1	6	0	0	0	0	1	hebei	1	0	51	100		0	199.53	172.78	151.45	375.2	45387	0.067	0.54	6.15211	1.9953	1.7278	1.5145	3.752	10.723	6.45563	6.93296
2017002336	com2017001406	9352100	16.0511	high_asset	503035	13.1284	16	19	high_edu	1	1	9	1	1	3	0	0	0	1	0	shanghai	0	0.5	150	288	1	1	278.11	258.98	259.81	374.54	126634	0.069	0.73	64.653	2.7811	2.5898	2.5981	3.7454	11.7491	5.0154	5.49112
2017002341	com2017001265	3273000	15.0012	high_asset	162100	11.996	24.01	15	high_edu	0	1	17	1	1	5	0	0	0	1	0	shanghai	0	0	150	288	0	0	278.11	258.98	259.81	374.54	126634	0.069	0.73	64.653	2.7811	2.5898	2.5981	3.7454	11.7491	5.0154	5.49112
2017002342	com2017001252	214695	12.277	low_asset	123440	11.7235	10.89	22	high_edu	1	1	16	1	1	3	0	0	0	1	0	shaanxi	0	0	147	273	1	0	216.12	194.92	157.95	391.85	57266	0.08	0.53	3.44143	2.1612	1.9492	1.5795	3.9185	10.9555	6.53697	7.0116
2017002345	com2017000482	101255	11.5254	low_asset	44401	10.701	46.24	0	low_edu	0	1	17	1	1	1	0	0	0	0	1	neimenggu（Inner Mongolia）	0	0	116	220		0	214.55	185.34	136.04	453.66	63764	0.04	0.52	0.493051	2.1455	1.8534	1.3604	4.5366	11.0629	6.76044	7.2373
2017002347	com2017001470	1021402	13.8367	middle_asset	145950	11.891	10.89	13	mid_edu	1	1	3	1	1	3	0	0	1	0	0	liaoning	0	0.5	115	217	1	1	226.4	194.17	178.41	420.06	53527	0.042	0.62	6.262	2.264	1.9417	1.7841	4.2006	10.8879	6.76299	7.24069
2017002350	com2017000492	293918	12.5911	low_asset	14680.8	9.5943	10.24	9	low_edu	1	1	15	0	1	3	0	0	0	0	1	hubei	0	0	73	138	0	0	226.75	199.53	189.08	385.07	60199	0.078	0.53	4.15	2.2675	1.9953	1.8908	3.8507	11.0054	5.73841	6.21239
2017002351	com2017000150	762980	13.545	low_asset	46535	10.748	20.25	12	mid_edu	1	1	6	1	1	3	0	0	0	1	0	sichuan	0	0.333333	151	294	0	1	215.48	182.08	176.54	396.51	44651	0.081	0.45	2.90796	2.1548	1.8208	1.7654	3.9651	10.7066	6.83497	7.30884
2017002353	com2017000978	3365680	15.0291	high_asset	44005	10.6921	24.01	9	low_edu	1	1	4	1	1	4	0	1	1	0	0	jiangxi	0	0.25	105	199	1	1	208.35	170.86	182.48	379.14	43424	0.089	0.47	4.23235	2.0835	1.7086	1.8248	3.7914	10.6788	5.41824	5.8929
2017002356	com2017000779	691674	13.4469	low_asset	54135.5	10.8992	11.56	15	high_edu	1	1	7	1	1	2	0	0	0	1	0	gansu	0	0	25	44	0	0	199.78	169.67	125.25	434.64	28497	0.036	0.44	1.21488	1.9978	1.6967	1.2525	4.3464	10.2576	6.92497	7.39958
2017002358	com2017000554	305950	12.6312	low_asset	45212.2	10.7191	39.69	0	low_edu	1	1	7	0	1	2	0	0	0	0	1	zhejiang	0	0	165	326	0	0	264.85	239.33	251.29	373.77	92057	0.078	0.65	12.581	2.6485	2.3933	2.5129	3.7377	11.4302
2017002359	com2017001005	106550	11.5764	low_asset	78578	11.2718	38.44	9	low_edu	1	1	12	1	1	6	0	0	0	1	0	liaoning	0	0.25	109	206	0	1	226.4	194.17	178.41	420.06	53527	0.042	0.62	6.262	2.264	1.9417	1.7841	4.2006	10.8879	6.76299	7.24069
2017002360	com2017000321	558496	13.233	low_asset	139810	11.848	22.09	15	high_edu	1	1	9	1	0	3	0	0	1	0	0	jilin	0	0.4	89	173	0	1	208.2	175.49	154.68	413.47	54838	0.053	0.52	2.68526	2.082	1.7549	1.5468	4.1347	10.9121	6.96292	7.44022
2017002363	com2017000859	1476647	14.2053	middle_asset	129000	11.7676	23.04	16	high_edu	1	1	16	1	1	3	0	0	0	0	1	jiangxi	0	0	104	198		0	208.35	170.86	182.48	379.14	43424	0.089	0.47	4.23235	2.0835	1.7086	1.8248	3.7914	10.6788	5.41824	5.8929
2017002368	com2017000628	1084120	13.8963	middle_asset	126312	11.7465	29.16	15	high_edu	1	1	14	1	1	3	0	0	0	0	1	shanghai	0	0.4	150	289	0	1	278.11	258.98	259.81	374.54	126634	0.069	0.73	64.653	2.7811	2.5898	2.5981	3.7454	11.7491	5.0154	5.49112
2017002369	com2017000046	1181201	13.982	middle_asset	280600	12.5447	25	15	high_edu	1	1	16	1	1	3	0	0	1	0	0	fujian	0	0.6	14	24	0	1	245.21	226.6	198.23	392.01	82677	0.081	0.65	5.44917	2.4521	2.266	1.9823	3.9201	11.3227	5.58252	6.06171
2017002373	com2017000925	2164406	14.5877	middle_asset	171284	12.0511	16.81	16	high_edu	1	1	3	1	1	3	0	0	0	1	0	shandong	0	0	132	248	0	0	220.66	192.11	178.15	392.16	72807	0.074	0.55	9.6125	2.2066	1.9211	1.7815	3.9216	11.1956	6.17844	6.65649
2017002374	com2017000158	3378145	15.0328	high_asset	102606	11.5387	16	15	high_edu	1	1	15	1	0	3	0	0	0	0	1	shanghai	0	0.25	150	289	0	1	278.11	258.98	259.81	374.54	126634	0.069	0.73	64.653	2.7811	2.5898	2.5981	3.7454	11.7491	5.0154	5.49112
2017002376	com2017000431	809363	13.604	low_asset	75662	11.234	23.04	9	low_edu	1	1	15	0	1	6	0	0	0	0	1	tianjin	0	0.25	158	308	1	1	237.53	211.89	195.46	398.62	118944	0.036	0.65	26.075	2.3753	2.1189	1.9546	3.9862	11.6864	6.49037	6.96839
2017002378	com2017000143	3450000	15.0539	high_asset	281050	12.5463	7.29	16	high_edu	1	1	6	0	0	2	1	0	1	0	0	sichuan	0	0	151	290	0	0	215.48	182.08	176.54	396.51	44651	0.081	0.45	2.90796	2.1548	1.8208	1.7654	3.9651	10.7066	6.83497	7.30884
2017002380	com2017000314	255709	12.4518	low_asset	169050	12.0379	42.25	6	low_edu	1	1	15	1	1	2	1	1	0	1	0	jiangsu	0	0.333333	98	192	0	1	244.01	215.94	218.62	382.84	107150	0.072	0.57	14.297	2.4401	2.1594	2.1862	3.8284	11.582	4.97363	5.45208
2017002382	com2017000882	401549	12.9031	low_asset	115330	11.6556	16	15	high_edu	1	1	15	1	0	2	0	0	0	0	1	shandong	0	0	130	241	0	0	220.66	192.11	178.15	392.16	72807	0.074	0.55	9.6125	2.2066	1.9211	1.7815	3.9216	11.1956	6.17844	6.65649
2017002383	com2017000430	427900	12.9666	low_asset	70500	11.1634	11.56	16	high_edu	1	1	4	1	1	6	0	0	0	0	1	shandong	0	0	132	245		0	220.66	192.11	178.15	392.16	72807	0.074	0.55	9.6125	2.2066	1.9211	1.7815	3.9216	11.1956	6.17844	6.65649
2017002385	com2017000455	46700	10.7515	low_asset	23301	10.0563	23.04	9	low_edu	1	1	5	1	1	6	0	1	0	0	1	shaanxi	1	0	146	272		0	216.12	194.92	157.95	391.85	57266	0.08	0.53	3.44143	2.1612	1.9492	1.5795	3.9185	10.9555	6.53697	7.0116
2017002387	com2017000128	744500	13.5205	low_asset	70365	11.1615	32.49	12	mid_edu	1	1	4	1	1	3	0	0	0	1	0	jilin	0	0	92	177	1	0	208.2	175.49	154.68	413.47	54838	0.053	0.52	2.68526	2.082	1.7549	1.5468	4.1347	10.9121	6.96292	7.44022
2017002388	com2017001083	127600	11.7567	low_asset	29801.1	10.3023	12.96	9	low_edu	1	1	5	1	1	7	0	0	0	1	0	shanxi	1	0	137	256		0	206.3	186.14	141.52	390.57	42060	0.07	0.56	4.57313	2.063	1.8614	1.4152	3.9057	10.6469	6.53735	7.01401
2017002401	com2017000371	2174972	14.5925	middle_asset	16856.3	9.73248	18.49	13	mid_edu	1	1	19	1	0	3	1	0	0	1	0	shandong	0	0	136	253	1	0	220.66	192.11	178.15	392.16	72807	0.074	0.55	9.6125	2.2066	1.9211	1.7815	3.9216	11.1956	6.17844	6.65649
2017002415	com2017001439	338200	12.7314	low_asset	28087.5	10.2431	22.09	9	low_edu	1	1	14	1	1	4	0	0	0	0	1	ningxia	1	0	123	227		0	214.7	190.35	134.87	440.18	50765	0.078	0.51	2.05	2.147	1.9035	1.3487	4.4018	10.835	6.85333	7.32871
2017002418	com2017000386	3118119	14.9527	high_asset	226245	12.3294	10.24	16	high_edu	1	1	4	1	0	3	0	0	0	0	1	beijing	0	0.5	10	16	0	1	276.38	268.39	234.17	379.48	128994	0.067	0.78	27.3353	2.7638	2.6839	2.3417	3.7948	11.7675	6.59274	7.07059
2017002420	com2017000051	2262296	14.6319	middle_asset	352308	12.7723	12.96	16	high_edu	1	1	3	1	1	2	0	0	0	1	0	hainan	0	0	48	87	1	0	230.33	192.26	184.91	438.59	48430	0.07	0.51	4.72941	2.3033	1.9226	1.8491	4.3859	10.7879	6.79724	7.27466
2017002424	com2017000889	47679	10.7722	low_asset	36507	10.5053	6.25	6	low_edu	1	1	3	0	1	1	0	0	1	0	0	guangdong	0	0	33	62	0	0	240.95	225.52	195.87	373.79	80932	0.075	0.75	9.60389	2.4095	2.2552	1.9587	3.7379	11.3014	6.36544	6.84271
2017002425	com2017000378	2106600	14.5606	middle_asset	190470	12.1573	29.16	9	low_edu	1	1	3	1	1	1	0	0	0	0	1	shanghai	0	0	150	285	1	0	278.11	258.98	259.81	374.54	126634	0.069	0.73	64.653	2.7811	2.5898	2.5981	3.7454	11.7491	5.0154	5.49112
2017002429	com2017001054	307806	12.6372	low_asset	89275	11.3995	34.81	9	low_edu	1	1	15	1	1	2	0	0	0	1	0	guangdong	0	0	26	45	0	0	240.95	225.52	195.87	373.79	80932	0.075	0.75	9.60389	2.4095	2.2552	1.9587	3.7379	11.3014	6.36544	6.84271
2017002433	com2017000741	718350	13.4847	low_asset	69381	11.1474	33.64	12	mid_edu	1	1	15	1	1	2	0	0	0	0	1	ningxia	0	0	123	228	0	0	214.7	190.35	134.87	440.18	50765	0.078	0.51	2.05	2.147	1.9035	1.3487	4.4018	10.835	6.85333	7.32871
2017002435	com2017000944	730706	13.5018	low_asset	78041.5	11.265	39.69	16	high_edu	1	1	15	1	1	3	0	0	0	0	1	liaoning	0	0	109	204		0	226.4	194.17	178.41	420.06	53527	0.042	0.62	6.262	2.264	1.9417	1.7841	4.2006	10.8879	6.76299	7.24069
2017002438	com2017001094	329057	12.704	low_asset	100283	11.5158	27.04	6	low_edu	1	1	15	1	0	3	0	0	0	0	1	hubei	0	0	75	145	0	0	226.75	199.53	189.08	385.07	60199	0.078	0.53	4.15	2.2675	1.9953	1.8908	3.8507	11.0054	5.73841	6.21239
2017002442	com2017001301	206100	12.2361	low_asset	120439	11.6989	23.04	9	low_edu	1	1	3	1	1	6	0	0	0	0	1	chongqing	0	0	171	344	0	0	221.84	197.46	171.58	393.65	63442	0.093	0.53	5.02927	2.2184	1.9746	1.7158	3.9365	11.0579	6.54411	7.01798
2017002443	com2017000866	283000	12.5532	low_asset	114007	11.644	18.49	9	low_edu	1	1	17	0	1	4	0	0	0	0	1	jiangxi	0	0	106	201	1	0	208.35	170.86	182.48	379.14	43424	0.089	0.47	4.23235	2.0835	1.7086	1.8248	3.7914	10.6788	5.41824	5.8929
2017002444	com2017000144	283003	12.5532	low_asset	31381.5	10.354	9.61	9	low_edu	1	0	7	0	1	2	0	0	0	0	1	guizhou	0	0	46	84	0	0	193.29	160.98	132.74	410.01	37956	0.102	0.45	2.96667	1.9329	1.6098	1.3274	4.1001	10.5442	6.69075	7.16505
2017002448	com2017001279	5325601	15.488	high_asset	43701	10.6851	27.04	16	high_edu	1	1	19	1	1	2	1	1	0	1	0	beijing	0	0	10	17	0	0	276.38	268.39	234.17	379.48	128994	0.067	0.78	27.3353	2.7638	2.6839	2.3417	3.7948	11.7675	6.59274	7.07059
2017002451	com2017000230	179708	12.0991	low_asset	56796	10.9472	19.36	9	low_edu	1	1	3	1	1	5	0	0	0	0	1	zhejiang	1	0	166	330		0	264.85	239.33	251.29	373.77	92057	0.078	0.65	12.581	2.6485	2.3933	2.5129	3.7377	11.4302
2017002455	com2017000807	1266596	14.0518	middle_asset	71870	11.1826	16	15	high_edu	1	1	19	1	1	4	0	1	1	0	0	guangdong	0	0	35	68	0	0	240.95	225.52	195.87	373.79	80932	0.075	0.75	9.60389	2.4095	2.2552	1.9587	3.7379	11.3014	6.36544	6.84271
2017002460	com2017001097	515961	13.1538	low_asset	76236	11.2416	13.69	16	high_edu	1	1	7777	1	1	1	0	0	0	1	0	shanxi	0	0	140	261	0	0	206.3	186.14	141.52	390.57	42060	0.07	0.56	4.57313	2.063	1.8614	1.4152	3.9057	10.6469	6.53735	7.01401
2017002462	com2017000844	534378	13.1889	low_asset	109275	11.6016	22.09	16	high_edu	1	1	16	1	1	3	0	0	0	0	1	qinghai	0	0.333333	126	232	1	1	195.15	159.59	136.5	419.14	44047	0.073	0.51	0.155278	1.9515	1.5959	1.365	4.1914	10.693	7.04262	7.51714
2017002470	com2017001349	1313908	14.0885	middle_asset	188035	12.1444	10.89	16	high_edu	1	1	16	1	0	5	0	0	1	0	0	sichuan	0	0	151	295	1	0	215.48	182.08	176.54	396.51	44651	0.081	0.45	2.90796	2.1548	1.8208	1.7654	3.9651	10.7066	6.83497	7.30884
2017002471	com2017000584	423300	12.9558	low_asset	74435	11.2177	32.49	9	low_edu	1	1	15	0	1	4	0	0	0	0	1	heilongjiang	0	0	65	127	0	0	209.93	174.68	164.06	409.72	41916	0.064	0.49	1.44065	2.0993	1.7468	1.6406	4.0972	10.6434	7.07239	7.54939
2017002473	com2017001110	3182295	14.9731	high_asset	71875	11.1827	29.16	9	low_edu	1	1	14	1	1	2	0	0	1	0	0	beijing	0	0	10	13	1	0	276.38	268.39	234.17	379.48	128994	0.067	0.78	27.3353	2.7638	2.6839	2.3417	3.7948	11.7675	6.59274	7.07059
2017002474	com2017000056	648950	13.3831	low_asset	92159	11.4313	30.25	12	mid_edu	1	1	15	1	0	2	0	0	0	0	1	jiangxi	0	0	101	195	0	0	208.35	170.86	182.48	379.14	43424	0.089	0.47	4.23235	2.0835	1.7086	1.8248	3.7914	10.6788	5.41824	5.8929
2017002475	com2017000539	802346	13.5953	low_asset	102000	11.5327	6.25	9	low_edu	1	1	18	1	1	1	0	0	0	0	1	sichuan	1	0	157	306		0	215.48	182.08	176.54	396.51	44651	0.081	0.45	2.90796	2.1548	1.8208	1.7654	3.9651	10.7066	6.83497	7.30884
2017002476	com2017001422	1036927	13.8518	middle_asset	84676	11.3466	16	9	low_edu	1	1	3	0	1	3	0	1	0	1	0	liaoning	0	0.333333	115	218	1	1	226.4	194.17	178.41	420.06	53527	0.042	0.62	6.262	2.264	1.9417	1.7841	4.2006	10.8879	6.76299	7.24069
2017002479	com2017000995	118504	11.6827	low_asset	100119	11.5141	24.01	9	low_edu	1	1	6	1	1	4	0	0	0	1	0	liaoning	0	0	107	202	0	0	226.4	194.17	178.41	420.06	53527	0.042	0.62	6.262	2.264	1.9417	1.7841	4.2006	10.8879	6.76299	7.24069
2017002484	com2017001219	1615597	14.2952	middle_asset	110743	11.615	33.64	9	low_edu	1	1	4	1	1	6	0	0	0	0	1	shandong	0	0.333333	132	248	0	1	220.66	192.11	178.15	392.16	72807	0.074	0.55	9.6125	2.2066	1.9211	1.7815	3.9216	11.1956	6.17844	6.65649
2017002490	com2017000994	1524282	14.237	middle_asset	93810	11.449	23.04	16	high_edu	1	1	16	1	1	1	0	1	0	0	1	hebei	0	0.5	52	102	0	1	199.53	172.78	151.45	375.2	45387	0.067	0.54	6.15211	1.9953	1.7278	1.5145	3.752	10.723	6.45563	6.93296
2017002491	com2017000193	312691	12.653	low_asset	98122.5	11.494	30.25	9	low_edu	1	1	15	1	1	2	0	0	0	1	0	guangxi	0	0	39	73	0	0	207.23	176.33	153.46	406.94	38102	0.073	0.48	2.62375	2.0723	1.7633	1.5346	4.0694	10.548	6.71914	7.19492
2017002499	com2017000990	336910	12.7276	low_asset	89017.5	11.3966	18.49	13	mid_edu	1	1	4	1	1	6	0	0	0	0	1	shanxi	0	0	138	257	0	0	206.3	186.14	141.52	390.57	42060	0.07	0.56	4.57313	2.063	1.8614	1.4152	3.9057	10.6469	6.53735	7.01401
2017002501	com2017000055	1076000	13.8888	middle_asset	58902.5	10.9836	22.09	9	low_edu	1	1	15	1	1	2	0	1	0	0	1	fujian	1	0	19	36		0	245.21	226.6	198.23	392.01	82677	0.081	0.65	5.44917	2.4521	2.266	1.9823	3.9201	11.3227	5.58252	6.06171
2017002503	com2017000426	2639697	14.7862	middle_asset	77561	11.2588	27.04	12	mid_edu	1	1	7777	1	1	3	0	0	0	1	0	jiangsu	0	0	94	183	1	0	244.01	215.94	218.62	382.84	107150	0.072	0.57	14.297	2.4401	2.1594	2.1862	3.8284	11.582	4.97363	5.45208
2017002504	com2017001445	1487079	14.2123	middle_asset	132681	11.7957	33.64	12	mid_edu	1	1	15	1	1	3	0	0	0	0	1	shandong	0	0	132	246	0	0	220.66	192.11	178.15	392.16	72807	0.074	0.55	9.6125	2.2066	1.9211	1.7815	3.9216	11.1956	6.17844	6.65649
2017002509	com2017000923	514300	13.1506	low_asset	51052.5	10.8406	19.36	9	low_edu	1	1	3	1	1	5	1	0	0	1	0	shandong	0	0	133	249	0	0	220.66	192.11	178.15	392.16	72807	0.074	0.55	9.6125	2.2066	1.9211	1.7815	3.9216	11.1956	6.17844	6.65649
2017002510	com2017001279	2761166	14.8312	middle_asset	153671	11.9426	30.25	16	high_edu	1	1	10	1	1	2	0	0	1	0	0	beijing	0	0.4	10	17	0	1	276.38	268.39	234.17	379.48	128994	0.067	0.78	27.3353	2.7638	2.6839	2.3417	3.7948	11.7675	6.59274	7.07059
2017002515	com2017000198	1774604	14.3891	middle_asset	130350	11.778	25	13	mid_edu	1	1	17	1	1	4	0	1	0	0	1	hubei	1	0	71	136		0	226.75	199.53	189.08	385.07	60199	0.078	0.53	4.15	2.2675	1.9953	1.8908	3.8507	11.0054	5.73841	6.21239
2017002531	com2017000123	189736	12.1534	low_asset	39300.2	10.579	11.56	9	low_edu	0	1	3	1	1	3	0	0	0	1	0	heilongjiang	0	0	68	132	1	0	209.93	174.68	164.06	409.72	41916	0.064	0.49	1.44065	2.0993	1.7468	1.6406	4.0972	10.6434	7.07239	7.54939
2017002534	com2017001153	1215600	14.0107	middle_asset	174638	12.0705	14.44	16	high_edu	1	1	15	1	0	6	0	0	0	1	0	hebei	0	0.4	56	109	0	1	199.53	172.78	151.45	375.2	45387	0.067	0.54	6.15211	1.9953	1.7278	1.5145	3.752	10.723	6.45563	6.93296
2017002543	com2017000789	131334	11.7855	low_asset	39059.4	10.5728	29.16	9	low_edu	1	0	7777	1	1	3	0	0	0	0	1	tianjin	1	0	158	307		0	237.53	211.89	195.46	398.62	118944	0.036	0.65	26.075	2.3753	2.1189	1.9546	3.9862	11.6864	6.49037	6.96839
2017002545	com2017000762	380965	12.8505	low_asset	61748.7	11.0308	25	12	mid_edu	1	1	7	1	1	3	0	0	0	0	1	tianjin	0	0	158	313	1	0	237.53	211.89	195.46	398.62	118944	0.036	0.65	26.075	2.3753	2.1189	1.9546	3.9862	11.6864	6.49037	6.96839
2017002546	com2017001207	1100950	13.9117	middle_asset	113705	11.6414	14.44	9	low_edu	1	1	6	1	1	3	0	0	1	0	0	shanxi	0	0.5	141	264	0	1	206.3	186.14	141.52	390.57	42060	0.07	0.56	4.57313	2.063	1.8614	1.4152	3.9057	10.6469	6.53735	7.01401
2017002550	com2017001361	811331	13.6064	low_asset	30741	10.3334	24.01	6	low_edu	1	0	3	1	1	2	0	0	0	0	1	sichuan	1	0	152	297		0	215.48	182.08	176.54	396.51	44651	0.081	0.45	2.90796	2.1548	1.8208	1.7654	3.9651	10.7066	6.83497	7.30884
2017002551	com2017000999	950600	13.7648	low_asset	163480	12.0044	24.01	12	mid_edu	1	1	8	1	1	3	0	0	0	0	1	hunan	1	0	78	151		0	206.38	170.07	174.47	384.24	49558	0.08	0.46	4.67667	2.0638	1.7007	1.7447	3.8424	10.8109	5.98936	6.4637
2017002553	com2017001437	770043	13.5542	low_asset	131128	11.7839	11.56	15	high_edu	1	1	11	1	1	2	1	0	0	0	1	sichuan	0	0	151	294	0	0	215.48	182.08	176.54	396.51	44651	0.081	0.45	2.90796	2.1548	1.8208	1.7654	3.9651	10.7066	6.83497	7.30884
2017002557	com2017000995	186617	12.1368	low_asset	30863.5	10.3373	29.16	12	mid_edu	1	1	6	1	0	3	0	0	0	0	1	liaoning	0	0	107	202	0	0	226.4	194.17	178.41	420.06	53527	0.042	0.62	6.262	2.264	1.9417	1.7841	4.2006	10.8879	6.76299	7.24069
2017002558	com2017001234	622000	13.3407	low_asset	97370	11.4863	37.21	12	mid_edu	1	1	15	0	1	4	0	0	0	0	1	fujian	1	0	16	27		0	245.21	226.6	198.23	392.01	82677	0.081	0.65	5.44917	2.4521	2.266	1.9823	3.9201	11.3227	5.58252	6.06171
2017002559	com2017000104	193557	12.1733	low_asset	40176	10.601	18.49	6	low_edu	1	1	4	1	1	4	0	0	0	1	0	yunnan	1	0	160	316		0	203.76	167.96	158.79	403.67	34221	0.095	0.41	1.44641	2.0376	1.6796	1.5879	4.0367	10.4406	6.96877	7.44321
2017002560	com2017001314	750608	13.5286	low_asset	72000	11.1844	20.25	13	mid_edu	1	1	17	1	0	3	0	0	0	1	0	hubei	0	1	76	147	0	1	226.75	199.53	189.08	385.07	60199	0.078	0.53	4.15	2.2675	1.9953	1.8908	3.8507	11.0054	5.73841	6.21239
2017002564	com2017000583	486960	13.0959	low_asset	193610	12.1736	25	6	low_edu	1	1	7	1	1	4	0	1	1	0	0	guangdong	0	0	35	68	0	0	240.95	225.52	195.87	373.79	80932	0.075	0.75	9.60389	2.4095	2.2552	1.9587	3.7379	11.3014	6.36544	6.84271
2017002566	com2017000775	2658392	14.7932	middle_asset	86073	11.363	24.01	9	low_edu	1	1	16	1	1	3	1	0	0	1	0	chongqing	0	0	171	344	0	0	221.84	197.46	171.58	393.65	63442	0.093	0.53	5.02927	2.2184	1.9746	1.7158	3.9365	11.0579	6.54411	7.01798
2017002567	com2017001005	793794	13.5846	low_asset	112210	11.6281	29.16	12	mid_edu	1	1	7777	1	1	3	0	1	0	0	1	liaoning	0	0	109	206	1	0	226.4	194.17	178.41	420.06	53527	0.042	0.62	6.262	2.264	1.9417	1.7841	4.2006	10.8879	6.76299	7.24069
2017002574	com2017000765	4557061	15.3322	high_asset	166280	12.0214	27.04	13	mid_edu	1	1	19	1	1	2	0	0	0	0	1	guangdong	0	0	33	62	1	0	240.95	225.52	195.87	373.79	80932	0.075	0.75	9.60389	2.4095	2.2552	1.9587	3.7379	11.3014	6.36544	6.84271
2017002576	com2017000430	598774	13.3026	low_asset	118001	11.6784	12.96	6	low_edu	1	1	3	1	1	9	0	0	0	1	0	shandong	0	0	132	245		0	220.66	192.11	178.15	392.16	72807	0.074	0.55	9.6125	2.2066	1.9211	1.7815	3.9216	11.1956	6.17844	6.65649
2017002580	com2017000170	319000	12.6729	low_asset	172342	12.0572	9	15	high_edu	1	1	3	1	1	3	0	0	0	0	1	zhejiang	1	0.5	169	338		1	264.85	239.33	251.29	373.77	92057	0.078	0.65	12.581	2.6485	2.3933	2.5129	3.7377	11.4302
2017002581	com2017000816	367275	12.8139	low_asset	72412.5	11.1901	17.64	12	mid_edu	1	1	7	1	1	5	0	0	0	1	0	gansu	0	0	23	41	0	0	199.78	169.67	125.25	434.64	28497	0.036	0.44	1.21488	1.9978	1.6967	1.2525	4.3464	10.2576	6.92497	7.39958
2017002590	com2017000815	1852901	14.4323	middle_asset	271875	12.5131	12.96	16	high_edu	1	1	16	1	1	2	0	1	0	0	1	beijing	0	0.666667	10	17	0	1	276.38	268.39	234.17	379.48	128994	0.067	0.78	27.3353	2.7638	2.6839	2.3417	3.7948	11.7675	6.59274	7.07059
2017002597	com2017000719	4712200	15.3657	high_asset	210019	12.255	18.49	16	high_edu	1	1	16	1	1	3	0	0	0	0	1	shanghai	0	0	150	282	0	0	278.11	258.98	259.81	374.54	126634	0.069	0.73	64.653	2.7811	2.5898	2.5981	3.7454	11.7491	5.0154	5.49112
2017002601	com2017000314	1295200	14.0742	middle_asset	164188	12.0088	20.25	9	low_edu	1	1	3	0	1	3	0	0	0	1	0	jiangsu	0	0.333333	98	192	1	1	244.01	215.94	218.62	382.84	107150	0.072	0.57	14.297	2.4401	2.1594	2.1862	3.8284	11.582	4.97363	5.45208
2017002602	com2017000313	1655200	14.3194	middle_asset	138635	11.8396	10.24	16	high_edu	1	1	17	1	0	2	0	0	1	0	0	fujian	0	0	12	21	0	0	245.21	226.6	198.23	392.01	82677	0.081	0.65	5.44917	2.4521	2.266	1.9823	3.9201	11.3227	5.58252	6.06171
2017002608	com2017000948	2381700	14.6833	middle_asset	260394	12.47	11.56	16	high_edu	1	1	12	1	1	3	1	0	0	1	0	zhejiang	0	0.4	170	343	1	1	264.85	239.33	251.29	373.77	92057	0.078	0.65	12.581	2.6485	2.3933	2.5129	3.7377	11.4302
2017002610	com2017000311	705500	13.4667	low_asset	177309	12.0857	22.09	6	low_edu	1	1	3	0	1	3	0	0	0	0	1	hubei	0	0	76	148	1	0	226.75	199.53	189.08	385.07	60199	0.078	0.53	4.15	2.2675	1.9953	1.8908	3.8507	11.0054	5.73841	6.21239
2017002617	com2017000343	373710	12.8312	low_asset	52800	10.8743	18.49	9	low_edu	1	1	8	1	1	5	0	0	0	1	0	gansu	0	0	22	40	0	0	199.78	169.67	125.25	434.64	28497	0.036	0.44	1.21488	1.9978	1.6967	1.2525	4.3464	10.2576	6.92497	7.39958
2017002619	com2017000095	397456	12.8928	low_asset	77053.5	11.2523	19.36	9	low_edu	1	1	6	1	1	4	0	0	0	0	1	jiangsu	0	0	94	184	0	0	244.01	215.94	218.62	382.84	107150	0.072	0.57	14.297	2.4401	2.1594	2.1862	3.8284	11.582	4.97363	5.45208
2017002624	com2017000202	1577407	14.2713	middle_asset	111613	11.6228	50.41	6	low_edu	0	1	6	1	0	6	0	0	0	0	1	zhejiang	0	0	166	329	0	0	264.85	239.33	251.29	373.77	92057	0.078	0.65	12.581	2.6485	2.3933	2.5129	3.7377	11.4302
2017002630	com2017000674	186592	12.1367	low_asset	23760	10.0758	28.09	9	low_edu	1	1	5	1	1	6	0	0	0	0	1	guangdong	0	0	36	70	0	0	240.95	225.52	195.87	373.79	80932	0.075	0.75	9.60389	2.4095	2.2552	1.9587	3.7379	11.3014	6.36544	6.84271
2017002637	com2017001398	2001156	14.5092	middle_asset	126626	11.749	21.16	12	mid_edu	1	1	5	0	1	4	0	0	0	1	0	henan	0	0.333333	63	120	1	1	205.34	181.5	151.05	382.73	46674	0.078	0.45	7.68882	2.0534	1.815	1.5105	3.8273	10.7509	6.17154	6.64753
2017002638	com2017001392	2091747	14.5535	middle_asset	72830	11.1959	38.44	6	low_edu	1	1	3	1	1	3	0	0	0	0	1	zhejiang	0	0	165	328		0	264.85	239.33	251.29	373.77	92057	0.078	0.65	12.581	2.6485	2.3933	2.5129	3.7377	11.4302
2017002641	com2017001393	2425149	14.7014	middle_asset	215010	12.2784	19.36	15	high_edu	1	1	3	1	1	5	1	0	0	1	0	anhui	0	0.25	7	9	0	1	211.28	171.65	189.78	381.23	43401	0.085	0.47	6.05214	2.1128	1.7165	1.8978	3.8123	10.6782	5.19091	5.66727
2017002643	com2017000965	4830379	15.3904	high_asset	276750	12.5309	14.44	16	high_edu	1	1	4	1	1	2	0	0	0	1	0	guangdong	0	0.333333	28	52	0	1	240.95	225.52	195.87	373.79	80932	0.075	0.75	9.60389	2.4095	2.2552	1.9587	3.7379	11.3014	6.36544	6.84271
2017002646	com2017000747	6114175	15.6261	high_asset	269286	12.5035	31.36	12	mid_edu	1	1	8	1	1	3	0	0	0	1	0	beijing	0	0.333333	10	17	1	1	276.38	268.39	234.17	379.48	128994	0.067	0.78	27.3353	2.7638	2.6839	2.3417	3.7948	11.7675	6.59274	7.07059
2017002649	com2017000788	2050501	14.5336	middle_asset	143735	11.8757	24.01	16	high_edu	0	1	19	1	1	3	0	0	0	0	1	jiangsu	0	0	94	185	0	0	244.01	215.94	218.62	382.84	107150	0.072	0.57	14.297	2.4401	2.1594	2.1862	3.8284	11.582	4.97363	5.45208
2017002656	com2017001096	1734000	14.3659	middle_asset	245235	12.41	9.61	16	high_edu	1	1	17	1	1	3	0	0	1	0	0	guangdong	0	0.5	28	47	0	1	240.95	225.52	195.87	373.79	80932	0.075	0.75	9.60389	2.4095	2.2552	1.9587	3.7379	11.3014	6.36544	6.84271
2017002664	com2017001462	484066	13.09	low_asset	17317.5	9.75947	16	15	high_edu	1	1	1	1	1	5	0	0	0	0	1	hainan	0	0	50	94	1	0	230.33	192.26	184.91	438.59	48430	0.07	0.51	4.72941	2.3033	1.9226	1.8491	4.3859	10.7879	6.79724	7.27466
2017002667	com2017000504	840200	13.6414	low_asset	10525	9.26151	13.69	19	high_edu	0	1	16	0	1	2	0	0	0	1	0	liaoning	0	0.333333	115	219	0	1	226.4	194.17	178.41	420.06	53527	0.042	0.62	6.262	2.264	1.9417	1.7841	4.2006	10.8879	6.76299	7.24069
2017002669	com2017000511	1465641	14.1978	middle_asset	146170	11.8925	30.25	9	low_edu	1	1	7	1	1	4	0	0	0	0	1	zhejiang	1	0.5	169	341		1	264.85	239.33	251.29	373.77	92057	0.078	0.65	12.581	2.6485	2.3933	2.5129	3.7377	11.4302
2017002670	com2017000602	65110	11.0838	low_asset	46108.1	10.7387	9	13	mid_edu	1	1	9	1	1	3	0	0	0	0	1	guizhou	0	0	44	81	1	0	193.29	160.98	132.74	410.01	37956	0.102	0.45	2.96667	1.9329	1.6098	1.3274	4.1001	10.5442	6.69075	7.16505
2017002671	com2017000562	4756828	15.3751	high_asset	129166	11.7688	24.01	15	high_edu	1	1	17	1	1	1	0	1	1	0	0	guangdong	0	0.333333	28	47	1	1	240.95	225.52	195.87	373.79	80932	0.075	0.75	9.60389	2.4095	2.2552	1.9587	3.7379	11.3014	6.36544	6.84271
2017002673	com2017000052	884909	13.6932	low_asset	90791.5	11.4163	16	9	low_edu	1	1	7	1	1	3	1	0	0	0	1	ningxia	0	0	123	228	1	0	214.7	190.35	134.87	440.18	50765	0.078	0.51	2.05	2.147	1.9035	1.3487	4.4018	10.835	6.85333	7.32871
2017002678	com2017001260	3128580	14.9561	high_asset	170075	12.044	34.81	15	high_edu	1	1	16	1	1	2	0	0	0	1	0	beijing	0	0	10	17	0	0	276.38	268.39	234.17	379.48	128994	0.067	0.78	27.3353	2.7638	2.6839	2.3417	3.7948	11.7675	6.59274	7.07059
2017002680	com2017001059	110472	11.6125	low_asset	17853.5	9.78996	47.61	6	low_edu	1	1	5	1	1	6	0	0	0	0	1	shaanxi	0	0	147	278	0	0	216.12	194.92	157.95	391.85	57266	0.08	0.53	3.44143	2.1612	1.9492	1.5795	3.9185	10.9555	6.53697	7.0116
2017002686	com2017000202	406647	12.9157	low_asset	209721	12.2535	37.21	6	low_edu	1	1	7	1	1	3	0	0	0	0	1	zhejiang	0	0	166	329	0	0	264.85	239.33	251.29	373.77	92057	0.078	0.65	12.581	2.6485	2.3933	2.5129	3.7377	11.4302
2017002688	com2017001388	187050	12.1391	low_asset	76670	11.2473	26.01	9	low_edu	1	1	7	1	1	3	0	1	1	0	0	beijing	0	0.333333	10	15	1	1	276.38	268.39	234.17	379.48	128994	0.067	0.78	27.3353	2.7638	2.6839	2.3417	3.7948	11.7675	6.59274	7.07059
2017002689	com2017001161	291000	12.5811	low_asset	29645	10.297	26.01	9	low_edu	0	1	3	1	1	4	0	0	0	0	1	henan	1	0	62	119		0	205.34	181.5	151.05	382.73	46674	0.078	0.45	7.68882	2.0534	1.815	1.5105	3.8273	10.7509	6.17154	6.64753
2017002690	com2017000485	1502879	14.2229	middle_asset	159570	11.9802	30.25	12	mid_edu	1	1	16	1	0	4	0	0	0	0	1	beijing	0	0.25	10	15	1	1	276.38	268.39	234.17	379.48	128994	0.067	0.78	27.3353	2.7638	2.6839	2.3417	3.7948	11.7675	6.59274	7.07059
2017002694	com2017000820	1405043	14.1556	middle_asset	169443	12.0403	12.96	16	high_edu	1	1	5	1	1	4	0	0	0	1	0	guangdong	0	0.666667	33	63	1	1	240.95	225.52	195.87	373.79	80932	0.075	0.75	9.60389	2.4095	2.2552	1.9587	3.7379	11.3014	6.36544	6.84271
2017002695	com2017000584	1002660	13.8182	middle_asset	33400.2	10.4163	33.64	12	mid_edu	0	0	8	1	1	2	0	0	0	0	1	heilongjiang	0	0	65	127	0	0	209.93	174.68	164.06	409.72	41916	0.064	0.49	1.44065	2.0993	1.7468	1.6406	4.0972	10.6434	7.07239	7.54939
2017002697	com2017000398	365445	12.8089	low_asset	90600	11.4142	12.96	16	high_edu	0	1	16	1	0	1	1	0	0	0	1	guangxi	0	0.4	37	71	1	1	207.23	176.33	153.46	406.94	38102	0.073	0.48	2.62375	2.0723	1.7633	1.5346	4.0694	10.548	6.71914	7.19492
2017002700	com2017001445	692674	13.4483	low_asset	110922	11.6166	11.56	12	mid_edu	1	1	7	1	1	4	0	0	0	1	0	shandong	0	0	132	246	1	0	220.66	192.11	178.15	392.16	72807	0.074	0.55	9.6125	2.2066	1.9211	1.7815	3.9216	11.1956	6.17844	6.65649
2017002701	com2017001258	1981100	14.4992	middle_asset	389070	12.8715	9.61	16	high_edu	1	1	3	1	1	2	0	1	0	1	0	shanghai	0	0.5	150	285	0	1	278.11	258.98	259.81	374.54	126634	0.069	0.73	64.653	2.7811	2.5898	2.5981	3.7454	11.7491	5.0154	5.49112
2017002704	com2017000347	189201	12.1506	low_asset	48910.5	10.7977	12.96	13	mid_edu	1	1	8	1	1	2	0	0	0	0	1	guangdong	0	0	28	48	0	0	240.95	225.52	195.87	373.79	80932	0.075	0.75	9.60389	2.4095	2.2552	1.9587	3.7379	11.3014	6.36544	6.84271
2017002708	com2017000405	233900	12.3626	low_asset	16830	9.73092	33.64	9	low_edu	1	0	3	1	1	3	0	0	0	0	1	beijing	1	0	10	18		0	276.38	268.39	234.17	379.48	128994	0.067	0.78	27.3353	2.7638	2.6839	2.3417	3.7948	11.7675	6.59274	7.07059
2017002717	com2017000425	563475	13.2419	low_asset	30600	10.3288	24.01	9	low_edu	1	0	3	1	1	4	0	0	0	0	1	chongqing	0	0	171	351	0	0	221.84	197.46	171.58	393.65	63442	0.093	0.53	5.02927	2.2184	1.9746	1.7158	3.9365	11.0579	6.54411	7.01798
2017002718	com2017001473	1604878	14.2886	middle_asset	115235	11.6547	24.01	9	low_edu	1	1	4	1	1	2	0	0	0	0	1	hebei	0	0	56	109	0	0	199.53	172.78	151.45	375.2	45387	0.067	0.54	6.15211	1.9953	1.7278	1.5145	3.752	10.723	6.45563	6.93296
2017002722	com2017001383	216838	12.2869	low_asset	70035	11.1568	4.84	15	high_edu	0	1	1	1	1	5	0	0	0	0	1	jiangsu	0	0	99	193	0	0	244.01	215.94	218.62	382.84	107150	0.072	0.57	14.297	2.4401	2.1594	2.1862	3.8284	11.582	4.97363	5.45208
2017002725	com2017001246	5513845	15.5228	high_asset	98908	11.5019	17.64	16	high_edu	1	1	14	1	1	3	0	0	0	0	1	jiangsu	0	0	94	182	0	0	244.01	215.94	218.62	382.84	107150	0.072	0.57	14.297	2.4401	2.1594	2.1862	3.8284	11.582	4.97363	5.45208
2017002728	com2017000775	751333	13.5296	low_asset	115717	11.6589	19.36	13	mid_edu	1	1	3	1	1	3	0	0	0	0	1	chongqing	0	0	171	344	0	0	221.84	197.46	171.58	393.65	63442	0.093	0.53	5.02927	2.2184	1.9746	1.7158	3.9365	11.0579	6.54411	7.01798
2017002734	com2017000878	3743461	15.1355	high_asset	171100	12.05	24.01	13	mid_edu	1	1	7777	1	1	1	0	0	0	0	1	tianjin	0	0	158	310	0	0	237.53	211.89	195.46	398.62	118944	0.036	0.65	26.075	2.3753	2.1189	1.9546	3.9862	11.6864	6.49037	6.96839
2017002735	com2017000741	1852610	14.4321	middle_asset	385580	12.8625	13.69	16	high_edu	1	1	10	1	0	4	1	1	1	0	0	ningxia	0	0	123	228	0	0	214.7	190.35	134.87	440.18	50765	0.078	0.51	2.05	2.147	1.9035	1.3487	4.4018	10.835	6.85333	7.32871
2017002736	com2017001367	2147724	14.5799	middle_asset	241171	12.3933	10.89	19	high_edu	0	1	15	1	0	3	0	0	0	0	1	guangdong	0	0.6	28	51	0	1	240.95	225.52	195.87	373.79	80932	0.075	0.75	9.60389	2.4095	2.2552	1.9587	3.7379	11.3014	6.36544	6.84271
2017002738	com2017000808	1146400	13.9521	middle_asset	113435	11.639	24.01	15	high_edu	1	1	15	1	1	3	0	1	1	0	0	yunnan	0	0	162	319	0	0	203.76	167.96	158.79	403.67	34221	0.095	0.41	1.44641	2.0376	1.6796	1.5879	4.0367	10.4406	6.96877	7.44321
2017002744	com2017000335	280001	12.5425	low_asset	41000	10.6213	4.41	15	high_edu	0	1	15	1	0	3	0	0	0	1	0	hunan	0	1	79	153	0	1	206.38	170.07	174.47	384.24	49558	0.08	0.46	4.67667	2.0638	1.7007	1.7447	3.8424	10.8109	5.98936	6.4637
2017002752	com2017000637	458851	13.0365	low_asset	82070	11.3153	15.21	16	high_edu	1	1	16	1	1	3	0	0	0	0	1	jilin	0	0	88	168	0	0	208.2	175.49	154.68	413.47	54838	0.053	0.52	2.68526	2.082	1.7549	1.5468	4.1347	10.9121	6.96292	7.44022
2017002754	com2017000863	7221139	15.7925	high_asset	276525	12.5301	38.44	12	mid_edu	1	1	6	1	1	2	0	0	0	0	1	shanghai	0	0.25	150	286	0	1	278.11	258.98	259.81	374.54	126634	0.069	0.73	64.653	2.7811	2.5898	2.5981	3.7454	11.7491	5.0154	5.49112
2017002755	com2017000981	107636	11.5865	low_asset	19276	9.86662	39.69	6	low_edu	1	0	7	1	1	4	0	0	0	0	1	jilin	0	0	88	171	1	0	208.2	175.49	154.68	413.47	54838	0.053	0.52	2.68526	2.082	1.7549	1.5468	4.1347	10.9121	6.96292	7.44022
2017002756	com2017001333	1036000	13.8509	middle_asset	90153.5	11.4093	11.56	15	high_edu	1	1	11	1	1	2	1	0	0	1	0	liaoning	0	0	109	206	0	0	226.4	194.17	178.41	420.06	53527	0.042	0.62	6.262	2.264	1.9417	1.7841	4.2006	10.8879	6.76299	7.24069
2017002762	com2017000376	2334457	14.6633	middle_asset	71250	11.174	25	16	high_edu	1	1	16	1	1	5	0	1	0	1	0	beijing	0	0	10	16	0	0	276.38	268.39	234.17	379.48	128994	0.067	0.78	27.3353	2.7638	2.6839	2.3417	3.7948	11.7675	6.59274	7.07059
2017002768	com2017001282	6190	8.73069	low_asset	4507	8.41339	6.25	16	high_edu	0	1	4	1	0	3	0	0	0	1	0	yunnan	0	0.333333	164	323	0	1	203.76	167.96	158.79	403.67	34221	0.095	0.41	1.44641	2.0376	1.6796	1.5879	4.0367	10.4406	6.96877	7.44321
2017002774	com2017000418	353528	12.7757	low_asset	70105	11.1577	30.25	15	high_edu	0	1	17	1	0	2	0	0	0	0	1	hunan	0	0	82	159	0	0	206.38	170.07	174.47	384.24	49558	0.08	0.46	4.67667	2.0638	1.7007	1.7447	3.8424	10.8109	5.98936	6.4637
2017002778	com2017000496	1340236	14.1084	middle_asset	153445	11.9411	26.01	12	mid_edu	1	1	3	0	1	4	0	0	0	1	0	tianjin	0	0.4	158	309	0	1	237.53	211.89	195.46	398.62	118944	0.036	0.65	26.075	2.3753	2.1189	1.9546	3.9862	11.6864	6.49037	6.96839
2017002781	com2017000179	738095	13.5118	low_asset	46839.5	10.7545	20.25	9	low_edu	1	1	1	1	1	3	0	0	1	0	0	shandong	1	0	134	251		0	220.66	192.11	178.15	392.16	72807	0.074	0.55	9.6125	2.2066	1.9211	1.7815	3.9216	11.1956	6.17844	6.65649
2017002782	com2017000381	489462	13.1011	low_asset	206411	12.2376	8.41	16	high_edu	1	1	4	1	1	6	0	0	0	1	0	guangdong	0	0.5	33	60	1	1	240.95	225.52	195.87	373.79	80932	0.075	0.75	9.60389	2.4095	2.2552	1.9587	3.7379	11.3014	6.36544	6.84271
2017002786	com2017000552	296795	12.6008	low_asset	47896	10.7768	22.09	12	mid_edu	1	1	5	1	1	3	0	0	0	1	0	shandong	1	0	129	237	0	0	220.66	192.11	178.15	392.16	72807	0.074	0.55	9.6125	2.2066	1.9211	1.7815	3.9216	11.1956	6.17844	6.65649
2017002787	com2017001021	1415621	14.1631	middle_asset	156375	11.96	16.81	15	high_edu	1	1	9	1	1	3	0	1	1	0	0	heilongjiang	0	0.25	65	127	0	1	209.93	174.68	164.06	409.72	41916	0.064	0.49	1.44065	2.0993	1.7468	1.6406	4.0972	10.6434	7.07239	7.54939
2017002791	com2017000528	1034000	13.8489	middle_asset	35600	10.4801	29.16	9	low_edu	1	1	7777	1	1	3	0	0	0	1	0	shandong	0	0.25	130	242	1	1	220.66	192.11	178.15	392.16	72807	0.074	0.55	9.6125	2.2066	1.9211	1.7815	3.9216	11.1956	6.17844	6.65649
2017002798	com2017001302	552601	13.2224	low_asset	39000	10.5713	24.01	9	low_edu	1	1	5	1	1	4	0	0	0	1	0	shandong	0	0	130	238		0	220.66	192.11	178.15	392.16	72807	0.074	0.55	9.6125	2.2066	1.9211	1.7815	3.9216	11.1956	6.17844	6.65649
2017002804	com2017000401	464067	13.0478	low_asset	66200	11.1004	24.01	16	high_edu	1	1	1	1	1	3	0	0	0	0	1	yunnan	0	0	163	320	0	0	203.76	167.96	158.79	403.67	34221	0.095	0.41	1.44641	2.0376	1.6796	1.5879	4.0367	10.4406	6.96877	7.44321
2017002807	com2017000963	1434642	14.1764	middle_asset	128600	11.7645	29.16	12	mid_edu	1	1	8	1	0	3	0	0	0	0	1	hunan	0	0	79	152	0	0	206.38	170.07	174.47	384.24	49558	0.08	0.46	4.67667	2.0638	1.7007	1.7447	3.8424	10.8109	5.98936	6.4637
2017002808	com2017000490	3977900	15.1963	high_asset	343166	12.746	5.76	16	high_edu	0	1	5	1	1	3	0	1	1	0	0	guangdong	0	0.75	33	63	0	1	240.95	225.52	195.87	373.79	80932	0.075	0.75	9.60389	2.4095	2.2552	1.9587	3.7379	11.3014	6.36544	6.84271
2017002810	com2017000021	415500	12.9372	low_asset	83370	11.331	9.61	12	mid_edu	1	1	7777	1	1	2	0	0	0	0	1	liaoning	0	0	114	214	1	0	226.4	194.17	178.41	420.06	53527	0.042	0.62	6.262	2.264	1.9417	1.7841	4.2006	10.8879	6.76299	7.24069
2017002812	com2017001232	818360	13.6151	low_asset	76185	11.2409	36	9	low_edu	1	1	19	1	1	5	0	1	0	0	1	shandong	0	0	130	241	0	0	220.66	192.11	178.15	392.16	72807	0.074	0.55	9.6125	2.2066	1.9211	1.7815	3.9216	11.1956	6.17844	6.65649
2017002814	com2017000922	415250	12.9366	low_asset	78530	11.2712	21.16	9	low_edu	1	1	8	1	1	3	0	0	0	1	0	hunan	1	0	78	150		0	206.38	170.07	174.47	384.24	49558	0.08	0.46	4.67667	2.0638	1.7007	1.7447	3.8424	10.8109	5.98936	6.4637
2017002824	com2017000888	164700	12.0119	low_asset	71950	11.1837	5.29	15	high_edu	0	1	15	0	1	3	0	0	1	0	0	jiangsu	0	0.333333	94	185	0	1	244.01	215.94	218.62	382.84	107150	0.072	0.57	14.297	2.4401	2.1594	2.1862	3.8284	11.582	4.97363	5.45208
2017002827	com2017000863	5013777	15.4277	high_asset	130001	11.7753	8.41	19	high_edu	1	0	11	1	1	1	0	0	1	0	0	shanghai	0	0	150	286	1	0	278.11	258.98	259.81	374.54	126634	0.069	0.73	64.653	2.7811	2.5898	2.5981	3.7454	11.7491	5.0154	5.49112
2017002831	com2017001085	519167	13.16	low_asset	79970	11.2894	17.64	9	low_edu	1	1	3	1	0	3	0	0	1	0	0	guangdong	0	0.25	27	46	0	1	240.95	225.52	195.87	373.79	80932	0.075	0.75	9.60389	2.4095	2.2552	1.9587	3.7379	11.3014	6.36544	6.84271
2017002833	com2017000956	813580	13.6092	low_asset	215272	12.2797	27.04	12	mid_edu	1	1	3	1	1	3	0	0	1	0	0	zhejiang	0	0.333333	169	339	1	1	264.85	239.33	251.29	373.77	92057	0.078	0.65	12.581	2.6485	2.3933	2.5129	3.7377	11.4302
2017002834	com2017000924	783200	13.5711	low_asset	83685	11.3348	9.61	15	high_edu	1	1	4	0	1	2	0	0	0	1	0	hebei	0	0.25	56	109	1	1	199.53	172.78	151.45	375.2	45387	0.067	0.54	6.15211	1.9953	1.7278	1.5145	3.752	10.723	6.45563	6.93296
2017002843	com2017000671	2773823	14.8357	middle_asset	111800	11.6245	28.09	9	low_edu	1	0	7	1	1	4	1	0	0	1	0	hebei	1	0	51	98		0	199.53	172.78	151.45	375.2	45387	0.067	0.54	6.15211	1.9953	1.7278	1.5145	3.752	10.723	6.45563	6.93296
2017002848	com2017000587	150420	11.9212	low_asset	34480.7	10.4482	19.36	12	mid_edu	1	1	15	0	0	2	0	0	0	1	0	jilin	0	0	87	166	0	0	208.2	175.49	154.68	413.47	54838	0.053	0.52	2.68526	2.082	1.7549	1.5468	4.1347	10.9121	6.96292	7.44022
2017002849	com2017000596	2562127	14.7563	middle_asset	83284	11.33	24.01	15	high_edu	1	1	19	1	1	2	0	0	0	0	1	tianjin	0	0	158	309	0	0	237.53	211.89	195.46	398.62	118944	0.036	0.65	26.075	2.3753	2.1189	1.9546	3.9862	11.6864	6.49037	6.96839
2017002851	com2017000128	33923	10.4318	low_asset	12347	9.42117	44.89	6	low_edu	0	1	15	1	0	4	0	0	0	0	1	jilin	0	0	92	177	1	0	208.2	175.49	154.68	413.47	54838	0.053	0.52	2.68526	2.082	1.7549	1.5468	4.1347	10.9121	6.96292	7.44022
2017002856	com2017000672	1652463	14.3178	middle_asset	178589	12.0928	24.01	16	high_edu	1	1	16	1	1	3	0	0	0	1	0	gansu	0	0.25	21	39	1	1	199.78	169.67	125.25	434.64	28497	0.036	0.44	1.21488	1.9978	1.6967	1.2525	4.3464	10.2576	6.92497	7.39958
2017002857	com2017000436	285910	12.5634	low_asset	50000	10.8198	11.56	9	low_edu	1	1	3	1	1	1	0	0	0	1	0	zhejiang	0	0.285714	168	337	1	0	264.85	239.33	251.29	373.77	92057	0.078	0.65	12.581	2.6485	2.3933	2.5129	3.7377	11.4302
2017002865	com2017000362	545485	13.2094	low_asset	110238	11.6104	16	15	high_edu	1	1	6	1	1	3	0	0	0	1	0	gansu	0	0	20	37	0	0	199.78	169.67	125.25	434.64	28497	0.036	0.44	1.21488	1.9978	1.6967	1.2525	4.3464	10.2576	6.92497	7.39958
2017002869	com2017000310	1098000	13.909	middle_asset	28417.5	10.2548	21.16	9	low_edu	1	1	3	1	1	6	0	0	0	1	0	neimenggu（Inner Mongolia）	0	0	118	222	1	0	214.55	185.34	136.04	453.66	63764	0.04	0.52	0.493051	2.1455	1.8534	1.3604	4.5366	11.0629	6.76044	7.2373
2017002875	com2017000559	120416	11.6987	low_asset	17042	9.74344	38.44	6	low_edu	1	1	15	1	1	2	0	0	0	0	1	fujian	1	0	13	23		0	245.21	226.6	198.23	392.01	82677	0.081	0.65	5.44917	2.4521	2.266	1.9823	3.9201	11.3227	5.58252	6.06171
2017002878	com2017001242	436650	12.9869	low_asset	41012.2	10.6216	23.04	12	mid_edu	1	1	15	1	0	3	0	1	0	0	1	qinghai	0	0	127	233	0	0	195.15	159.59	136.5	419.14	44047	0.073	0.51	0.155278	1.9515	1.5959	1.365	4.1914	10.693	7.04262	7.51714
2017002880	com2017000372	3271600	15.0008	high_asset	200050	12.2063	27.04	13	mid_edu	1	1	3	1	1	3	0	0	0	1	0	zhejiang	0	0.4	165	325	0	1	264.85	239.33	251.29	373.77	92057	0.078	0.65	12.581	2.6485	2.3933	2.5129	3.7377	11.4302
2017002881	com2017000993	3526912	15.0759	high_asset	376768	12.8394	12.25	15	high_edu	1	1	9	1	1	2	0	0	0	0	1	guangdong	0	0.5	33	62	1	1	240.95	225.52	195.87	373.79	80932	0.075	0.75	9.60389	2.4095	2.2552	1.9587	3.7379	11.3014	6.36544	6.84271
2017002882	com2017000841	688017	13.4416	low_asset	39500	10.5841	12.25	9	low_edu	1	1	5	1	1	7	0	0	0	0	1	ningxia	0	0	124	229	0	0	214.7	190.35	134.87	440.18	50765	0.078	0.51	2.05	2.147	1.9035	1.3487	4.4018	10.835	6.85333	7.32871
2017002891	com2017000330	610467	13.322	low_asset	101524	11.528	44.89	9	low_edu	1	1	6	1	1	2	0	0	1	0	0	guangdong	0	0	30	56	0	0	240.95	225.52	195.87	373.79	80932	0.075	0.75	9.60389	2.4095	2.2552	1.9587	3.7379	11.3014	6.36544	6.84271
2017002901	com2017000637	103400	11.5464	low_asset	92831	11.4385	16.81	16	high_edu	1	1	17	1	1	5	0	0	0	1	0	jilin	0	0	88	168	1	0	208.2	175.49	154.68	413.47	54838	0.053	0.52	2.68526	2.082	1.7549	1.5468	4.1347	10.9121	6.96292	7.44022
2017002905	com2017000254	1086265	13.8983	middle_asset	30570	10.3278	23.04	6	low_edu	1	0	3	1	0	6	0	0	0	0	1	jiangsu	0	0.333333	95	186	0	1	244.01	215.94	218.62	382.84	107150	0.072	0.57	14.297	2.4401	2.1594	2.1862	3.8284	11.582	4.97363	5.45208
2017002918	com2017001314	1330647	14.1012	middle_asset	169400	12.04	24.01	16	high_edu	1	1	13	1	1	3	0	1	0	1	0	hubei	0	0	76	147	1	0	226.75	199.53	189.08	385.07	60199	0.078	0.53	4.15	2.2675	1.9953	1.8908	3.8507	11.0054	5.73841	6.21239
2017002924	com2017000997	4544240	15.3294	high_asset	227850	12.3364	26.01	16	high_edu	1	1	14	1	1	3	0	0	1	0	0	sichuan	0	0.4	151	295	0	1	215.48	182.08	176.54	396.51	44651	0.081	0.45	2.90796	2.1548	1.8208	1.7654	3.9651	10.7066	6.83497	7.30884
2017002931	com2017000180	2492700	14.7289	middle_asset	399435	12.8978	16.81	19	high_edu	1	1	16	1	1	5	0	0	0	1	0	chongqing	0	0.5	171	347	1	1	221.84	197.46	171.58	393.65	63442	0.093	0.53	5.02927	2.2184	1.9746	1.7158	3.9365	11.0579	6.54411	7.01798
2017002936	com2017001061	293111	12.5883	low_asset	61035	11.0192	16.81	9	low_edu	1	1	3	1	0	3	0	0	0	1	0	guangdong	0	0	27	46	0	0	240.95	225.52	195.87	373.79	80932	0.075	0.75	9.60389	2.4095	2.2552	1.9587	3.7379	11.3014	6.36544	6.84271
2017002938	com2017000393	184571	12.1258	low_asset	36968	10.5178	47.61	9	low_edu	1	1	15	0	1	2	0	0	0	0	1	liaoning	0	0	111	210		0	226.4	194.17	178.41	420.06	53527	0.042	0.62	6.262	2.264	1.9417	1.7841	4.2006	10.8879	6.76299	7.24069
2017002939	com2017000514	121488	11.7076	low_asset	19774	9.89212	20.25	9	low_edu	1	1	5	0	1	3	0	0	0	1	0	shandong	0	0	130	242		0	220.66	192.11	178.15	392.16	72807	0.074	0.55	9.6125	2.2066	1.9211	1.7815	3.9216	11.1956	6.17844	6.65649
2017002942	com2017000137	797226	13.5889	low_asset	19214	9.86339	43.56	6	low_edu	1	1	19	1	1	1	0	0	0	0	1	zhejiang	1	0	166	330		0	264.85	239.33	251.29	373.77	92057	0.078	0.65	12.581	2.6485	2.3933	2.5129	3.7377	11.4302
2017002946	com2017000066	505300	13.1329	low_asset	19641	9.88537	16.81	6	low_edu	1	1	3	1	1	4	0	0	0	0	1	shanxi	1	0	143	269		0	206.3	186.14	141.52	390.57	42060	0.07	0.56	4.57313	2.063	1.8614	1.4152	3.9057	10.6469	6.53735	7.01401
2017002951	com2017001079	1885400	14.4497	middle_asset	138835	11.841	33.64	15	high_edu	1	1	1	1	0	5	0	0	0	0	1	hunan	0	0	81	157	0	0	206.38	170.07	174.47	384.24	49558	0.08	0.46	4.67667	2.0638	1.7007	1.7447	3.8424	10.8109	5.98936	6.4637
2017002954	com2017000103	1321000	14.0939	middle_asset	149297	11.9137	23.04	9	low_edu	1	1	5	1	1	3	0	0	0	0	1	jiangsu	1	0	99	193		0	244.01	215.94	218.62	382.84	107150	0.072	0.57	14.297	2.4401	2.1594	2.1862	3.8284	11.582	4.97363	5.45208
2017002955	com2017001061	546805	13.2118	low_asset	85255	11.3534	30.25	9	low_edu	1	1	3	1	1	4	0	0	0	0	1	guangdong	0	0	27	46	0	0	240.95	225.52	195.87	373.79	80932	0.075	0.75	9.60389	2.4095	2.2552	1.9587	3.7379	11.3014	6.36544	6.84271
2017002956	com2017001434	748704	13.5261	low_asset	108648	11.5959	24.01	9	low_edu	1	1	7777	1	1	2	0	0	0	0	1	ningxia	1	0	123	228	0	0	214.7	190.35	134.87	440.18	50765	0.078	0.51	2.05	2.147	1.9035	1.3487	4.4018	10.835	6.85333	7.32871
2017002958	com2017000997	578000	13.2673	low_asset	162870	12.0007	9.61	16	high_edu	1	1	7777	1	0	2	0	0	0	1	0	sichuan	0	0	151	295	1	0	215.48	182.08	176.54	396.51	44651	0.081	0.45	2.90796	2.1548	1.8208	1.7654	3.9651	10.7066	6.83497	7.30884
2017002960	com2017000006	2851258	14.8633	middle_asset	102013	11.5329	20.25	15	high_edu	1	1	6	1	1	1	0	0	0	0	1	fujian	0	0.333333	18	31	0	1	245.21	226.6	198.23	392.01	82677	0.081	0.65	5.44917	2.4521	2.266	1.9823	3.9201	11.3227	5.58252	6.06171
2017002963	com2017000637	569500	13.2525	low_asset	132010	11.7906	13.69	12	mid_edu	1	1	15	1	1	2	0	0	0	0	1	jilin	0	0.333333	88	168	1	1	208.2	175.49	154.68	413.47	54838	0.053	0.52	2.68526	2.082	1.7549	1.5468	4.1347	10.9121	6.96292	7.44022
2017002971	com2017000617	763577	13.5458	low_asset	95000	11.4616	25	12	mid_edu	1	1	5	1	0	3	0	0	0	0	1	hubei	0	0	72	137	1	0	226.75	199.53	189.08	385.07	60199	0.078	0.53	4.15	2.2675	1.9953	1.8908	3.8507	11.0054	5.73841	6.21239
2017002974	com2017001311	184851	12.1273	low_asset	38701.8	10.5636	15.21	9	low_edu	1	1	5	1	1	3	0	0	0	1	0	hainan	0	0	50	93	0	0	230.33	192.26	184.91	438.59	48430	0.07	0.51	4.72941	2.3033	1.9226	1.8491	4.3859	10.7879	6.79724	7.27466
2017002978	com2017000559	377339	12.8409	low_asset	27400	10.2183	15.21	9	low_edu	1	1	15	1	1	3	0	0	1	0	0	fujian	1	0	13	23		0	245.21	226.6	198.23	392.01	82677	0.081	0.65	5.44917	2.4521	2.266	1.9823	3.9201	11.3227	5.58252	6.06171
2017002987	com2017001281	4039700	15.2117	high_asset	439000	12.9923	17.64	13	mid_edu	1	1	5	1	0	3	1	0	0	1	0	jiangsu	0	0.4	96	187	1	1	244.01	215.94	218.62	382.84	107150	0.072	0.57	14.297	2.4401	2.1594	2.1862	3.8284	11.582	4.97363	5.45208
2017002989	com2017001389	192076	12.1656	low_asset	47156.3	10.7612	27.04	9	low_edu	1	1	5	0	1	6	0	0	0	0	1	henan	0	0	64	122	0	0	205.34	181.5	151.05	382.73	46674	0.078	0.45	7.68882	2.0534	1.815	1.5105	3.8273	10.7509	6.17154	6.64753
2017002991	com2017000304	481817	13.0853	low_asset	24803.5	10.1187	26.01	9	low_edu	0	1	15	0	1	3	0	0	0	0	1	shanxi	0	0	141	263	1	0	206.3	186.14	141.52	390.57	42060	0.07	0.56	4.57313	2.063	1.8614	1.4152	3.9057	10.6469	6.53735	7.01401
2017002993	com2017000860	488800	13.0997	low_asset	34255	10.4416	27.04	9	low_edu	1	0	4	0	1	4	0	0	0	0	1	sichuan	0	0	151	296	0	0	215.48	182.08	176.54	396.51	44651	0.081	0.45	2.90796	2.1548	1.8208	1.7654	3.9651	10.7066	6.83497	7.30884
2017002995	com2017000452	89300	11.3998	low_asset	36140	10.4952	26.01	9	low_edu	1	1	5	1	1	4	0	0	0	1	0	zhejiang	0	0	167	331	0	0	264.85	239.33	251.29	373.77	92057	0.078	0.65	12.581	2.6485	2.3933	2.5129	3.7377	11.4302
2017003000	com2017000994	848000	13.6506	low_asset	40008.8	10.5969	9.61	15	high_edu	1	1	19	0	1	5	0	0	0	1	0	hebei	0	0.333333	52	102	0	1	199.53	172.78	151.45	375.2	45387	0.067	0.54	6.15211	1.9953	1.7278	1.5145	3.752	10.723	6.45563	6.93296
2017003003	com2017000355	170200	12.0447	low_asset	39416	10.5819	29.16	9	low_edu	1	1	15	0	1	4	0	0	0	0	1	heilongjiang	0	0	66	129	0	0	209.93	174.68	164.06	409.72	41916	0.064	0.49	1.44065	2.0993	1.7468	1.6406	4.0972	10.6434	7.07239	7.54939
2017003010	com2017001317	488207	13.0985	low_asset	38077.5	10.5474	16.81	9	low_edu	1	1	7777	1	0	1	0	0	0	1	0	guangxi	0	0.333333	40	74	0	1	207.23	176.33	153.46	406.94	38102	0.073	0.48	2.62375	2.0723	1.7633	1.5346	4.0694	10.548	6.71914	7.19492
2017003012	com2017000363	886400	13.6949	low_asset	120035	11.6955	34.81	13	mid_edu	1	1	17	1	1	3	0	1	0	0	1	hunan	0	0	80	154	0	0	206.38	170.07	174.47	384.24	49558	0.08	0.46	4.67667	2.0638	1.7007	1.7447	3.8424	10.8109	5.98936	6.4637
2017003022	com2017001260	1439000	14.1795	middle_asset	548175	13.2143	15.21	22	high_edu	1	1	16	1	0	3	0	0	0	1	0	beijing	0	0.25	10	17	0	1	276.38	268.39	234.17	379.48	128994	0.067	0.78	27.3353	2.7638	2.6839	2.3417	3.7948	11.7675	6.59274	7.07059
2017003029	com2017000149	306806	12.634	low_asset	86668.9	11.3699	7.29	12	mid_edu	1	1	3	1	1	3	0	0	0	1	0	hunan	0	0	86	164	0	0	206.38	170.07	174.47	384.24	49558	0.08	0.46	4.67667	2.0638	1.7007	1.7447	3.8424	10.8109	5.98936	6.4637
2017003031	com2017001183	2218961	14.6125	middle_asset	85702.5	11.3586	26.01	15	high_edu	1	1	10	1	1	2	0	1	1	0	0	hubei	0	0.5	75	145	1	1	226.75	199.53	189.08	385.07	60199	0.078	0.53	4.15	2.2675	1.9953	1.8908	3.8507	11.0054	5.73841	6.21239
2017003035	com2017000235	192467	12.1677	low_asset	79170	11.2794	29.16	12	mid_edu	1	1	19	1	0	2	0	0	0	1	0	hubei	0	0	73	139	1	0	226.75	199.53	189.08	385.07	60199	0.078	0.53	4.15	2.2675	1.9953	1.8908	3.8507	11.0054	5.73841	6.21239
2017003040	com2017000218	517239	13.1563	low_asset	44200	10.6965	44.89	0	low_edu	1	1	3	1	0	2	0	0	0	0	1	jiangsu	1	0	95	186		0	244.01	215.94	218.62	382.84	107150	0.072	0.57	14.297	2.4401	2.1594	2.1862	3.8284	11.582	4.97363	5.45208
2017003043	com2017000964	356600	12.7844	low_asset	36145	10.4953	49	6	low_edu	0	1	6	0	0	3	0	0	0	0	1	liaoning	0	0	115	216	0	0	226.4	194.17	178.41	420.06	53527	0.042	0.62	6.262	2.264	1.9417	1.7841	4.2006	10.8879	6.76299	7.24069
2017003044	com2017000261	533840	13.1879	low_asset	72726.5	11.1945	12.25	12	mid_edu	1	1	3	1	1	2	0	0	0	1	0	shandong	0	0	132	244	0	0	220.66	192.11	178.15	392.16	72807	0.074	0.55	9.6125	2.2066	1.9211	1.7815	3.9216	11.1956	6.17844	6.65649
2017003046	com2017000856	4633000	15.3487	high_asset	84650	11.3463	22.09	13	mid_edu	1	1	15	1	1	3	0	0	1	0	0	shanghai	0	0.5	150	282	0	1	278.11	258.98	259.81	374.54	126634	0.069	0.73	64.653	2.7811	2.5898	2.5981	3.7454	11.7491	5.0154	5.49112
2017003048	com2017001097	285454	12.5618	low_asset	42405	10.655	21.16	15	high_edu	0	1	17	1	0	2	0	0	0	1	0	shanxi	0	0	140	261	0	0	206.3	186.14	141.52	390.57	42060	0.07	0.56	4.57313	2.063	1.8614	1.4152	3.9057	10.6469	6.53735	7.01401
2017003049	com2017000569	777959	13.5644	low_asset	121071	11.7041	34.81	9	low_edu	0	1	16	1	0	3	0	0	0	0	1	shandong	0	0.5	136	254	0	1	220.66	192.11	178.15	392.16	72807	0.074	0.55	9.6125	2.2066	1.9211	1.7815	3.9216	11.1956	6.17844	6.65649
2017003060	com2017000229	1755000	14.378	middle_asset	116105	11.6623	25	12	mid_edu	1	1	7777	1	1	4	0	0	0	0	1	henan	0	0	63	120	1	0	205.34	181.5	151.05	382.73	46674	0.078	0.45	7.68882	2.0534	1.815	1.5105	3.8273	10.7509	6.17154	6.64753
2017003063	com2017000125	277500	12.5336	low_asset	20200	9.91344	29.16	9	low_edu	1	1	5	0	1	3	0	0	0	0	1	liaoning	1	0	107	202		0	226.4	194.17	178.41	420.06	53527	0.042	0.62	6.262	2.264	1.9417	1.7841	4.2006	10.8879	6.76299	7.24069
2017003067	com2017000143	966066	13.781	low_asset	132528	11.7945	15.21	15	high_edu	0	1	3	1	1	5	0	0	0	0	1	sichuan	0	0.333333	151	290	1	1	215.48	182.08	176.54	396.51	44651	0.081	0.45	2.90796	2.1548	1.8208	1.7654	3.9651	10.7066	6.83497	7.30884
2017003071	com2017001034	798500	13.5905	low_asset	122420	11.7152	10.24	16	high_edu	1	1	3	1	1	2	0	0	0	1	0	henan	0	0.5	63	120	0	1	205.34	181.5	151.05	382.73	46674	0.078	0.45	7.68882	2.0534	1.815	1.5105	3.8273	10.7509	6.17154	6.64753
2017003073	com2017001348	1980096	14.4987	middle_asset	118800	11.6852	32.49	12	mid_edu	1	1	15	1	1	2	0	0	1	0	0	hebei	0	0.25	56	109	0	1	199.53	172.78	151.45	375.2	45387	0.067	0.54	6.15211	1.9953	1.7278	1.5145	3.752	10.723	6.45563	6.93296
2017003074	com2017000414	372370	12.8276	low_asset	34200	10.44	27.04	12	mid_edu	1	1	19	1	1	3	0	1	0	0	1	shanxi	0	0	137	255	1	0	206.3	186.14	141.52	390.57	42060	0.07	0.56	4.57313	2.063	1.8614	1.4152	3.9057	10.6469	6.53735	7.01401
2017003076	com2017000115	1247502	14.0367	middle_asset	249638	12.4278	27.04	9	low_edu	1	1	19	1	1	3	1	0	1	0	0	anhui	1	0	5	7		0	211.28	171.65	189.78	381.23	43401	0.085	0.47	6.05214	2.1128	1.7165	1.8978	3.8123	10.6782	5.19091	5.66727
2017003077	com2017000373	756846	13.5369	low_asset	113540	11.6399	24.01	9	low_edu	1	1	3	1	0	2	0	0	0	0	1	qinghai	0	0.333333	126	232	1	1	195.15	159.59	136.5	419.14	44047	0.073	0.51	0.155278	1.9515	1.5959	1.365	4.1914	10.693	7.04262	7.51714
2017003080	com2017001129	225922	12.3279	low_asset	96008.9	11.4722	11.56	15	high_edu	1	1	6	1	1	1	0	0	0	0	1	guangdong	0	0	33	60	0	0	240.95	225.52	195.87	373.79	80932	0.075	0.75	9.60389	2.4095	2.2552	1.9587	3.7379	11.3014	6.36544	6.84271
2017003082	com2017001238	177600	12.0873	low_asset	73429	11.2041	12.25	9	low_edu	1	1	5	1	1	2	1	0	0	0	1	hebei	0	0	51	99	0	0	199.53	172.78	151.45	375.2	45387	0.067	0.54	6.15211	1.9953	1.7278	1.5145	3.752	10.723	6.45563	6.93296
2017003089	com2017000132	113840	11.6425	low_asset	9072.04	9.11295	30.25	9	low_edu	1	1	5	1	1	2	0	0	0	1	0	shanxi	0	0	139	260	0	0	206.3	186.14	141.52	390.57	42060	0.07	0.56	4.57313	2.063	1.8614	1.4152	3.9057	10.6469	6.53735	7.01401
2017003090	com2017001082	808500	13.6029	low_asset	110684	11.6144	20.25	16	high_edu	1	1	16	1	1	3	0	0	0	0	1	liaoning	0	0	109	208	0	0	226.4	194.17	178.41	420.06	53527	0.042	0.62	6.262	2.264	1.9417	1.7841	4.2006	10.8879	6.76299	7.24069
2017003102	com2017001085	1925494	14.4707	middle_asset	277583	12.5339	23.04	16	high_edu	1	1	16	1	0	5	0	1	0	0	1	guangdong	0	0.4	27	46	1	1	240.95	225.52	195.87	373.79	80932	0.075	0.75	9.60389	2.4095	2.2552	1.9587	3.7379	11.3014	6.36544	6.84271
2017003104	com2017001176	67950	11.1265	low_asset	49433.5	10.8084	42.25	6	low_edu	1	1	19	1	1	3	0	0	0	0	1	heilongjiang	0	0	66	130	0	0	209.93	174.68	164.06	409.72	41916	0.064	0.49	1.44065	2.0993	1.7468	1.6406	4.0972	10.6434	7.07239	7.54939
2017003107	com2017000867	285367	12.5615	low_asset	58550	10.9776	22.09	9	low_edu	1	1	3	1	1	6	0	0	1	0	0	guizhou	0	0	44	82	0	0	193.29	160.98	132.74	410.01	37956	0.102	0.45	2.96667	1.9329	1.6098	1.3274	4.1001	10.5442	6.69075	7.16505
2017003110	com2017000376	1943503	14.48	middle_asset	97785	11.4905	19.36	15	high_edu	1	1	15	1	0	5	0	0	0	0	1	beijing	0	0	10	16	0	0	276.38	268.39	234.17	379.48	128994	0.067	0.78	27.3353	2.7638	2.6839	2.3417	3.7948	11.7675	6.59274	7.07059
2017003113	com2017001133	424420	12.9585	low_asset	24433.2	10.1037	20.25	6	low_edu	0	1	3	1	0	5	0	0	0	0	1	zhejiang	0	0	168	334	0	0	264.85	239.33	251.29	373.77	92057	0.078	0.65	12.581	2.6485	2.3933	2.5129	3.7377	11.4302
2017003119	com2017000785	1395339	14.1486	middle_asset	126055	11.7445	24.01	13	mid_edu	1	1	7	1	1	3	0	0	1	0	0	guangdong	0	0.25	28	50	0	1	240.95	225.52	195.87	373.79	80932	0.075	0.75	9.60389	2.4095	2.2552	1.9587	3.7379	11.3014	6.36544	6.84271
2017003123	com2017000723	756274	13.5362	low_asset	81748	11.3114	7.29	12	mid_edu	1	1	6	1	0	2	1	0	0	1	0	shaanxi	0	0	147	275		0	216.12	194.92	157.95	391.85	57266	0.08	0.53	3.44143	2.1612	1.9492	1.5795	3.9185	10.9555	6.53697	7.0116
2017003124	com2017000250	551000	13.2195	low_asset	99550	11.5084	40.96	6	low_edu	1	1	5	1	1	3	0	0	0	0	1	jiangsu	0	0	94	181	0	0	244.01	215.94	218.62	382.84	107150	0.072	0.57	14.297	2.4401	2.1594	2.1862	3.8284	11.582	4.97363	5.45208
2017003125	com2017001199	257700	12.4596	low_asset	34000	10.4341	14.44	15	high_edu	1	1	15	0	1	3	0	0	0	1	0	liaoning	0	0	115	219		0	226.4	194.17	178.41	420.06	53527	0.042	0.62	6.262	2.264	1.9417	1.7841	4.2006	10.8879	6.76299	7.24069
2017003126	com2017000888	3393886	15.0375	high_asset	66439	11.104	16.81	9	low_edu	1	1	6	1	0	5	0	0	0	1	0	jiangsu	0	0	94	185	0	0	244.01	215.94	218.62	382.84	107150	0.072	0.57	14.297	2.4401	2.1594	2.1862	3.8284	11.582	4.97363	5.45208
2017003130	com2017001409	305000	12.6281	low_asset	31826.1	10.368	19.36	9	low_edu	1	1	6	1	1	6	0	0	0	0	1	shanxi	1	0	140	261		0	206.3	186.14	141.52	390.57	42060	0.07	0.56	4.57313	2.063	1.8614	1.4152	3.9057	10.6469	6.53735	7.01401
2017003132	com2017000664	135000	11.813	low_asset	59250	10.9895	24.01	6	low_edu	1	1	7777	1	1	3	0	0	0	0	1	hubei	1	0	73	139		0	226.75	199.53	189.08	385.07	60199	0.078	0.53	4.15	2.2675	1.9953	1.8908	3.8507	11.0054	5.73841	6.21239
2017003135	com2017001064	2515982	14.7382	middle_asset	104688	11.5587	17.64	19	high_edu	1	1	16	1	1	1	0	0	0	0	1	guangdong	0	0.5	28	51	0	1	240.95	225.52	195.87	373.79	80932	0.075	0.75	9.60389	2.4095	2.2552	1.9587	3.7379	11.3014	6.36544	6.84271
2017003137	com2017000767	798190	13.5901	low_asset	173869	12.0661	28.09	9	low_edu	1	1	1	0	1	1	0	0	0	0	1	guangdong	1	0	26	45		0	240.95	225.52	195.87	373.79	80932	0.075	0.75	9.60389	2.4095	2.2552	1.9587	3.7379	11.3014	6.36544	6.84271
2017003144	com2017000254	1525466	14.2378	middle_asset	63233.4	11.0546	39.69	6	low_edu	1	1	3	1	1	2	0	0	0	0	1	jiangsu	0	0	95	186	0	0	244.01	215.94	218.62	382.84	107150	0.072	0.57	14.297	2.4401	2.1594	2.1862	3.8284	11.582	4.97363	5.45208
2017003145	com2017000983	199802	12.2051	low_asset	57627	10.9617	15.21	9	low_edu	1	1	5	1	1	2	1	0	1	0	0	yunnan	0	0	163	320	0	0	203.76	167.96	158.79	403.67	34221	0.095	0.41	1.44641	2.0376	1.6796	1.5879	4.0367	10.4406	6.96877	7.44321
2017003153	com2017000590	603048	13.3098	low_asset	90690.5	11.4152	9.61	12	mid_edu	0	1	16	1	1	3	0	0	0	1	0	jiangsu	0	0	94	182	0	0	244.01	215.94	218.62	382.84	107150	0.072	0.57	14.297	2.4401	2.1594	2.1862	3.8284	11.582	4.97363	5.45208
2017003154	com2017000510	411976	12.9287	low_asset	137964	11.8347	9.61	15	high_edu	1	1	13	1	1	2	0	0	0	1	0	fujian	0	0.5	18	34	0	1	245.21	226.6	198.23	392.01	82677	0.081	0.65	5.44917	2.4521	2.266	1.9823	3.9201	11.3227	5.58252	6.06171
2017003162	com2017000082	25946	10.1638	low_asset	16423	9.70644	21.16	9	low_edu	1	1	5	1	1	2	0	0	0	1	0	shanxi	1	0.333333	138	257		1	206.3	186.14	141.52	390.57	42060	0.07	0.56	4.57313	2.063	1.8614	1.4152	3.9057	10.6469	6.53735	7.01401
2017003163	com2017000466	1028721	13.8438	middle_asset	164000	12.0076	30.25	15	high_edu	1	1	16	1	1	3	0	0	0	0	1	guizhou	0	0	45	83		0	193.29	160.98	132.74	410.01	37956	0.102	0.45	2.96667	1.9329	1.6098	1.3274	4.1001	10.5442	6.69075	7.16505
2017003165	com2017000665	1109531	13.9194	middle_asset	121240	11.7055	16	15	high_edu	1	1	3	1	1	3	0	0	0	0	1	hebei	0	0.5	51	98	1	1	199.53	172.78	151.45	375.2	45387	0.067	0.54	6.15211	1.9953	1.7278	1.5145	3.752	10.723	6.45563	6.93296
2017003166	com2017000674	1190009	13.9895	middle_asset	102973	11.5422	38.44	6	low_edu	1	1	5	1	1	5	0	0	0	1	0	guangdong	0	0	36	70		0	240.95	225.52	195.87	373.79	80932	0.075	0.75	9.60389	2.4095	2.2552	1.9587	3.7379	11.3014	6.36544	6.84271
2017003170	com2017000555	446114	13.0083	low_asset	152880	11.9374	36	16	high_edu	1	1	19	1	1	5	0	1	1	0	0	hunan	0	0.333333	81	157	1	1	206.38	170.07	174.47	384.24	49558	0.08	0.46	4.67667	2.0638	1.7007	1.7447	3.8424	10.8109	5.98936	6.4637
2017003173	com2017000669	500019	13.1224	low_asset	56505	10.9421	29.16	9	low_edu	1	1	15	1	1	7	1	0	0	1	0	hunan	0	0	79	152	0	0	206.38	170.07	174.47	384.24	49558	0.08	0.46	4.67667	2.0638	1.7007	1.7447	3.8424	10.8109	5.98936	6.4637
2017003179	com2017000367	443479	13.0024	low_asset	43018.7	10.6694	31.36	12	mid_edu	1	1	5	1	1	5	0	0	0	0	1	fujian	1	0	16	27		0	245.21	226.6	198.23	392.01	82677	0.081	0.65	5.44917	2.4521	2.266	1.9823	3.9201	11.3227	5.58252	6.06171
2017003180	com2017001243	767600	13.551	low_asset	130600	11.7799	14.44	13	mid_edu	1	1	3	1	1	2	1	1	0	1	0	shandong	0	0	131	243	1	0	220.66	192.11	178.15	392.16	72807	0.074	0.55	9.6125	2.2066	1.9211	1.7815	3.9216	11.1956	6.17844	6.65649
2017003183	com2017001246	6903278	15.7475	high_asset	196200	12.1869	15.21	16	high_edu	1	1	5	1	1	2	0	0	0	1	0	jiangsu	0	0.4	94	182	1	1	244.01	215.94	218.62	382.84	107150	0.072	0.57	14.297	2.4401	2.1594	2.1862	3.8284	11.582	4.97363	5.45208
2017003185	com2017000257	6067956	15.6185	high_asset	288855	12.5737	30.25	13	mid_edu	1	1	3	1	0	4	0	0	0	1	0	beijing	0	0.25	10	14	0	1	276.38	268.39	234.17	379.48	128994	0.067	0.78	27.3353	2.7638	2.6839	2.3417	3.7948	11.7675	6.59274	7.07059
2017003194	com2017000478	1392927	14.1469	middle_asset	69400	11.1476	12.96	16	high_edu	1	1	19	1	1	4	0	1	1	0	0	guangdong	0	0.5	33	64	1	1	240.95	225.52	195.87	373.79	80932	0.075	0.75	9.60389	2.4095	2.2552	1.9587	3.7379	11.3014	6.36544	6.84271
2017003197	com2017001341	1145778	13.9516	middle_asset	143018	11.8707	29.16	15	high_edu	1	1	10	1	1	3	0	0	0	1	0	jiangxi	0	0.333333	103	197	0	1	208.35	170.86	182.48	379.14	43424	0.089	0.47	4.23235	2.0835	1.7086	1.8248	3.7914	10.6788	5.41824	5.8929
2017003200	com2017000457	534670	13.1894	low_asset	57050	10.9517	14.44	15	high_edu	1	1	15	1	1	1	0	0	1	0	0	shandong	0	0	129	237	1	0	220.66	192.11	178.15	392.16	72807	0.074	0.55	9.6125	2.2066	1.9211	1.7815	3.9216	11.1956	6.17844	6.65649
2017003202	com2017000182	707294	13.4692	low_asset	58617.5	10.9788	25	13	mid_edu	1	1	3	1	1	3	0	0	0	0	1	chongqing	0	0	171	344	1	0	221.84	197.46	171.58	393.65	63442	0.093	0.53	5.02927	2.2184	1.9746	1.7158	3.9365	11.0579	6.54411	7.01798
2017003208	com2017000785	3353899	15.0256	high_asset	79556.5	11.2842	11.56	15	high_edu	1	1	19	1	1	2	0	0	0	1	0	guangdong	0	0.25	28	50	0	1	240.95	225.52	195.87	373.79	80932	0.075	0.75	9.60389	2.4095	2.2552	1.9587	3.7379	11.3014	6.36544	6.84271
2017003209	com2017000373	1624684	14.3008	middle_asset	157302	11.9659	27.04	9	low_edu	1	1	3	1	1	3	0	1	0	1	0	qinghai	0	0.5	126	232	1	1	195.15	159.59	136.5	419.14	44047	0.073	0.51	0.155278	1.9515	1.5959	1.365	4.1914	10.693	7.04262	7.51714
2017003213	com2017000314	656831	13.3952	low_asset	88997.4	11.3964	23.04	9	low_edu	1	1	3	1	1	3	0	0	0	1	0	jiangsu	0	0.25	98	192	0	1	244.01	215.94	218.62	382.84	107150	0.072	0.57	14.297	2.4401	2.1594	2.1862	3.8284	11.582	4.97363	5.45208
2017003218	com2017000312	743600	13.5193	low_asset	36035	10.4922	16.81	16	high_edu	1	1	16	1	1	3	0	0	0	1	0	jiangsu	0	0	97	188	0	0	244.01	215.94	218.62	382.84	107150	0.072	0.57	14.297	2.4401	2.1594	2.1862	3.8284	11.582	4.97363	5.45208
2017003220	com2017000464	2148150	14.5801	middle_asset	283588	12.5553	44.89	16	high_edu	1	1	16	1	1	2	0	0	0	0	1	shanghai	0	0	150	281	0	0	278.11	258.98	259.81	374.54	126634	0.069	0.73	64.653	2.7811	2.5898	2.5981	3.7454	11.7491	5.0154	5.49112
2017003221	com2017000859	769401	13.5534	low_asset	49775	10.8153	33.64	6	low_edu	1	1	15	1	1	4	0	0	0	1	0	jiangxi	0	0	104	198	0	0	208.35	170.86	182.48	379.14	43424	0.089	0.47	4.23235	2.0835	1.7086	1.8248	3.7914	10.6788	5.41824	5.8929
2017003226	com2017000675	76074	11.2395	low_asset	30265	10.3177	27.04	12	mid_edu	1	1	11	1	1	2	0	0	0	0	1	jiangsu	1	0	94	181		0	244.01	215.94	218.62	382.84	107150	0.072	0.57	14.297	2.4401	2.1594	2.1862	3.8284	11.582	4.97363	5.45208
2017003231	com2017000053	3650865	15.1105	high_asset	104292	11.555	23.04	16	high_edu	1	1	19	1	1	4	0	0	1	0	0	zhejiang	0	0.4	168	335	1	1	264.85	239.33	251.29	373.77	92057	0.078	0.65	12.581	2.6485	2.3933	2.5129	3.7377	11.4302
2017003240	com2017000802	182165	12.1127	low_asset	160380	11.9853	23.04	6	low_edu	1	1	16	1	1	6	0	0	0	0	1	jiangsu	0	0	94	185	0	0	244.01	215.94	218.62	382.84	107150	0.072	0.57	14.297	2.4401	2.1594	2.1862	3.8284	11.582	4.97363	5.45208
2017003243	com2017000861	356120	12.783	low_asset	74886	11.2237	31.36	12	mid_edu	1	1	15	1	0	5	0	0	0	0	1	jiangsu	0	0	93	180	0	0	244.01	215.94	218.62	382.84	107150	0.072	0.57	14.297	2.4401	2.1594	2.1862	3.8284	11.582	4.97363	5.45208
2017003253	com2017000661	1171500	13.9738	middle_asset	35085	10.4655	28.09	16	high_edu	1	1	13	1	1	6	0	0	1	0	0	hunan	0	0.333333	79	153	0	1	206.38	170.07	174.47	384.24	49558	0.08	0.46	4.67667	2.0638	1.7007	1.7447	3.8424	10.8109	5.98936	6.4637
2017003254	com2017001126	1773800	14.3886	middle_asset	333850	12.7184	12.96	12	mid_edu	1	1	6	1	1	2	0	0	0	0	1	sichuan	0	0	151	291	0	0	215.48	182.08	176.54	396.51	44651	0.081	0.45	2.90796	2.1548	1.8208	1.7654	3.9651	10.7066	6.83497	7.30884
2017003261	com2017001098	659000	13.3985	low_asset	5710.5	8.65006	20.25	9	low_edu	1	0	6	0	1	1	0	0	0	0	1	liaoning	1	0	111	210		0	226.4	194.17	178.41	420.06	53527	0.042	0.62	6.262	2.264	1.9417	1.7841	4.2006	10.8879	6.76299	7.24069
2017003262	com2017000552	210350	12.2565	low_asset	33656	10.4239	4.84	13	mid_edu	0	1	7777	0	1	5	0	1	0	1	0	shandong	1	0	129	237		0	220.66	192.11	178.15	392.16	72807	0.074	0.55	9.6125	2.2066	1.9211	1.7815	3.9216	11.1956	6.17844	6.65649
2017003263	com2017000013	68400	11.1331	low_asset	66700	11.108	30.25	6	low_edu	1	0	7777	1	1	1	0	0	0	0	1	liaoning	0	0	115	218	0	0	226.4	194.17	178.41	420.06	53527	0.042	0.62	6.262	2.264	1.9417	1.7841	4.2006	10.8879	6.76299	7.24069
2017003266	com2017000532	205500	12.2332	low_asset	78462.5	11.2704	30.25	9	low_edu	1	1	3	1	1	3	0	0	0	0	1	liaoning	0	0	107	202	1	0	226.4	194.17	178.41	420.06	53527	0.042	0.62	6.262	2.264	1.9417	1.7841	4.2006	10.8879	6.76299	7.24069
2017003267	com2017001096	4218373	15.255	high_asset	640007	13.3692	15.21	16	high_edu	1	1	11	1	1	4	0	1	1	0	0	guangdong	0	0.333333	28	47	0	1	240.95	225.52	195.87	373.79	80932	0.075	0.75	9.60389	2.4095	2.2552	1.9587	3.7379	11.3014	6.36544	6.84271
2017003272	com2017001447	1405926	14.1562	middle_asset	91555	11.4247	18.49	9	low_edu	1	1	3	0	1	6	0	0	0	0	1	jiangsu	0	0	96	187	0	0	244.01	215.94	218.62	382.84	107150	0.072	0.57	14.297	2.4401	2.1594	2.1862	3.8284	11.582	4.97363	5.45208
2017003278	com2017000082	74000	11.2118	low_asset	20707	9.93823	23.04	6	low_edu	1	1	5	0	1	4	0	0	0	0	1	shanxi	1	0	138	257		0	206.3	186.14	141.52	390.57	42060	0.07	0.56	4.57313	2.063	1.8614	1.4152	3.9057	10.6469	6.53735	7.01401
2017003289	com2017001376	377271	12.8407	low_asset	46830	10.7543	33.64	9	low_edu	1	0	15	1	1	5	0	0	0	0	1	anhui	1	0	4	6		0	211.28	171.65	189.78	381.23	43401	0.085	0.47	6.05214	2.1128	1.7165	1.8978	3.8123	10.6782	5.19091	5.66727
2017003295	com2017000051	1587763	14.2778	middle_asset	603688	13.3108	10.24	12	mid_edu	1	1	15	1	1	5	0	0	0	1	0	hainan	0	0.333333	48	87	1	1	230.33	192.26	184.91	438.59	48430	0.07	0.51	4.72941	2.3033	1.9226	1.8491	4.3859	10.7879	6.79724	7.27466
2017003296	com2017000264	1.53522e+06	14.2442	middle_asset	163712	12.0059	28.09	9	low_edu	1	1	4	1	1	2	1	0	0	0	1	hebei	1	0.333333	51	99		1	199.53	172.78	151.45	375.2	45387	0.067	0.54	6.15211	1.9953	1.7278	1.5145	3.752	10.723	6.45563	6.93296
2017003300	com2017000391	9580105	16.0752	high_asset	133035	11.7984	8.41	16	high_edu	1	1	12	1	1	1	0	0	0	0	1	shanghai	0	0	150	281	0	0	278.11	258.98	259.81	374.54	126634	0.069	0.73	64.653	2.7811	2.5898	2.5981	3.7454	11.7491	5.0154	5.49112
2017003303	com2017001228	106800	11.5787	low_asset	15000	9.61581	37.21	0	low_edu	1	1	5	1	1	2	0	0	0	0	1	zhejiang	0	0	168	336		0	264.85	239.33	251.29	373.77	92057	0.078	0.65	12.581	2.6485	2.3933	2.5129	3.7377	11.4302
2017003315	com2017000617	257800	12.4599	low_asset	58403.5	10.9751	13.69	15	high_edu	0	1	19	1	1	5	0	0	0	1	0	hubei	0	0	72	137	0	0	226.75	199.53	189.08	385.07	60199	0.078	0.53	4.15	2.2675	1.9953	1.8908	3.8507	11.0054	5.73841	6.21239
2017003318	com2017000300	197100	12.1915	low_asset	45327	10.7217	30.25	9	low_edu	1	0	5	0	1	2	0	0	0	0	1	sichuan	1	0	155	301		0	215.48	182.08	176.54	396.51	44651	0.081	0.45	2.90796	2.1548	1.8208	1.7654	3.9651	10.7066	6.83497	7.30884
2017003332	com2017001112	1604100	14.2881	middle_asset	199175	12.2019	50.41	16	high_edu	1	1	3	1	1	6	0	0	0	0	1	liaoning	0	0.25	115	216	0	1	226.4	194.17	178.41	420.06	53527	0.042	0.62	6.262	2.264	1.9417	1.7841	4.2006	10.8879	6.76299	7.24069
2017003338	com2017001336	47000	10.7579	low_asset	21388	9.97058	30.25	12	mid_edu	1	1	7777	0	1	4	0	0	0	1	0	henan	1	0	64	121		0	205.34	181.5	151.05	382.73	46674	0.078	0.45	7.68882	2.0534	1.815	1.5105	3.8273	10.7509	6.17154	6.64753
2017003342	com2017000430	434100	12.981	low_asset	90000	11.4076	19.36	6	low_edu	1	0	3	1	1	3	0	0	0	0	1	shandong	0	0	132	245	0	0	220.66	192.11	178.15	392.16	72807	0.074	0.55	9.6125	2.2066	1.9211	1.7815	3.9216	11.1956	6.17844	6.65649
2017003343	com2017001437	2099393	14.5572	middle_asset	146048	11.8917	13.69	15	high_edu	1	1	16	1	0	4	1	1	0	0	1	sichuan	0	0.4	151	294	1	1	215.48	182.08	176.54	396.51	44651	0.081	0.45	2.90796	2.1548	1.8208	1.7654	3.9651	10.7066	6.83497	7.30884
2017003356	com2017000297	248347	12.4226	low_asset	40144.2	10.6002	25	9	low_edu	1	1	5	1	1	4	1	0	0	0	1	chongqing	1	0	171	349		0	221.84	197.46	171.58	393.65	63442	0.093	0.53	5.02927	2.2184	1.9746	1.7158	3.9365	11.0579	6.54411	7.01798
2017003359	com2017001216	325483	12.6931	low_asset	21800	9.98967	31.36	9	low_edu	1	1	1	1	1	4	0	0	0	0	1	hainan	1	0	50	92		0	230.33	192.26	184.91	438.59	48430	0.07	0.51	4.72941	2.3033	1.9226	1.8491	4.3859	10.7879	6.79724	7.27466
2017003360	com2017001278	144628	11.8819	low_asset	23464.4	10.0632	37.21	0	low_edu	0	1	1	0	1	3	0	0	0	0	1	zhejiang	0	0	168	336	0	0	264.85	239.33	251.29	373.77	92057	0.078	0.65	12.581	2.6485	2.3933	2.5129	3.7377	11.4302
2017003365	com2017000391	5427492	15.507	high_asset	325762	12.6939	29.16	15	high_edu	1	1	3	1	1	3	0	0	0	0	1	shanghai	0	0.4	150	281	1	1	278.11	258.98	259.81	374.54	126634	0.069	0.73	64.653	2.7811	2.5898	2.5981	3.7454	11.7491	5.0154	5.49112
2017003372	com2017001215	6417536	15.6745	high_asset	308187	12.6385	30.25	16	high_edu	1	1	1	1	1	3	0	0	0	0	1	fujian	0	0.5	12	21	1	1	245.21	226.6	198.23	392.01	82677	0.081	0.65	5.44917	2.4521	2.266	1.9823	3.9201	11.3227	5.58252	6.06171
2017003377	com2017001259	3906492	15.1782	high_asset	368643	12.8176	16	16	high_edu	1	1	4	1	1	4	0	0	0	1	0	fujian	0	0.571429	16	29	1	1	245.21	226.6	198.23	392.01	82677	0.081	0.65	5.44917	2.4521	2.266	1.9823	3.9201	11.3227	5.58252	6.06171
2017003378	com2017000943	588126	13.2847	low_asset	148939	11.9113	21.16	15	high_edu	1	1	7	1	1	5	0	0	0	1	0	hubei	0	0.6	75	142	0	1	226.75	199.53	189.08	385.07	60199	0.078	0.53	4.15	2.2675	1.9953	1.8908	3.8507	11.0054	5.73841	6.21239
2017003381	com2017000430	746044	13.5225	low_asset	34465	10.4477	5.29	12	mid_edu	0	1	6	1	1	2	0	0	0	1	0	shandong	0	0	132	245	0	0	220.66	192.11	178.15	392.16	72807	0.074	0.55	9.6125	2.2066	1.9211	1.7815	3.9216	11.1956	6.17844	6.65649
2017003383	com2017001085	927126	13.7398	low_asset	68233.5	11.1307	30.25	9	low_edu	1	1	4	1	1	4	0	0	0	0	1	guangdong	0	0	27	46	0	0	240.95	225.52	195.87	373.79	80932	0.075	0.75	9.60389	2.4095	2.2552	1.9587	3.7379	11.3014	6.36544	6.84271
2017003391	com2017000920	338825	12.7332	low_asset	79516.5	11.2837	31.36	15	high_edu	1	1	7777	1	1	2	0	0	0	0	1	shanxi	0	0.333333	139	260	1	1	206.3	186.14	141.52	390.57	42060	0.07	0.56	4.57313	2.063	1.8614	1.4152	3.9057	10.6469	6.53735	7.01401
2017003393	com2017000114	3023612	14.922	high_asset	72807	11.1956	6.76	16	high_edu	1	1	17	1	0	3	1	0	0	1	0	guangxi	0	0.5	40	74	1	1	207.23	176.33	153.46	406.94	38102	0.073	0.48	2.62375	2.0723	1.7633	1.5346	4.0694	10.548	6.71914	7.19492
2017003395	com2017000097	4392625	15.2954	high_asset	181900	12.1112	20.25	9	low_edu	1	1	4	0	1	5	1	0	0	0	1	hunan	0	0	86	164	0	0	206.38	170.07	174.47	384.24	49558	0.08	0.46	4.67667	2.0638	1.7007	1.7447	3.8424	10.8109	5.98936	6.4637
2017003399	com2017000758	960048	13.7747	low_asset	119948	11.6948	13.69	19	high_edu	1	1	7	1	1	3	0	0	0	0	1	shanxi	0	0	137	255	0	0	206.3	186.14	141.52	390.57	42060	0.07	0.56	4.57313	2.063	1.8614	1.4152	3.9057	10.6469	6.53735	7.01401
2017003405	com2017001446	357180	12.786	low_asset	61286.1	11.0233	27.04	9	low_edu	1	0	5	1	1	4	0	0	0	0	1	jiangxi	0	0	106	201	1	0	208.35	170.86	182.48	379.14	43424	0.089	0.47	4.23235	2.0835	1.7086	1.8248	3.7914	10.6788	5.41824	5.8929
2017003412	com2017001139	698914	13.4573	low_asset	107375	11.5841	17.64	16	high_edu	1	1	17	1	1	2	0	1	1	0	0	chongqing	0	0.333333	172	353	1	1	221.84	197.46	171.58	393.65	63442	0.093	0.53	5.02927	2.2184	1.9746	1.7158	3.9365	11.0579	6.54411	7.01798
2017003415	com2017000881	3639807	15.1074	high_asset	177600	12.0873	24.01	13	mid_edu	0	1	15	1	1	3	0	1	1	0	0	shanghai	0	0.5	150	283	1	1	278.11	258.98	259.81	374.54	126634	0.069	0.73	64.653	2.7811	2.5898	2.5981	3.7454	11.7491	5.0154	5.49112
2017003419	com2017001074	61728	11.0305	low_asset	47507	10.7686	12.25	6	low_edu	1	1	2	1	1	7	0	0	1	0	0	guizhou	1	0	44	81		0	193.29	160.98	132.74	410.01	37956	0.102	0.45	2.96667	1.9329	1.6098	1.3274	4.1001	10.5442	6.69075	7.16505
2017003427	com2017001322	3002265	14.9149	high_asset	123878	11.7271	28.09	12	mid_edu	1	1	18	1	1	3	0	0	0	0	1	heilongjiang	0	0.333333	65	124	1	1	209.93	174.68	164.06	409.72	41916	0.064	0.49	1.44065	2.0993	1.7468	1.6406	4.0972	10.6434	7.07239	7.54939
2017003432	com2017001257	591602	13.2906	low_asset	115216	11.6546	23.04	9	low_edu	1	1	18	0	1	4	0	0	0	0	1	shandong	0	0	129	237	1	0	220.66	192.11	178.15	392.16	72807	0.074	0.55	9.6125	2.2066	1.9211	1.7815	3.9216	11.1956	6.17844	6.65649
2017003433	com2017000494	69843	11.154	low_asset	51707.5	10.8534	25	9	low_edu	1	1	2	1	1	4	0	0	0	1	0	hunan	1	0	83	160		0	206.38	170.07	174.47	384.24	49558	0.08	0.46	4.67667	2.0638	1.7007	1.7447	3.8424	10.8109	5.98936	6.4637
2017003436	com2017000846	97318	11.4857	low_asset	63663.6	11.0614	42.25	13	mid_edu	1	1	1	1	1	7	0	0	0	0	1	shaanxi	0	0	145	271	0	0	216.12	194.92	157.95	391.85	57266	0.08	0.53	3.44143	2.1612	1.9492	1.5795	3.9185	10.9555	6.53697	7.0116
2017003439	com2017001298	2163272	14.5871	middle_asset	64379.1	11.0725	30.25	6	low_edu	1	1	3	1	1	3	0	0	0	0	1	zhejiang	0	0	168	334	0	0	264.85	239.33	251.29	373.77	92057	0.078	0.65	12.581	2.6485	2.3933	2.5129	3.7377	11.4302
2017003441	com2017000476	45500	10.7255	low_asset	17503.5	9.77016	20.25	9	low_edu	1	0	5	0	1	3	0	0	0	0	1	heilongjiang	0	0	66	129	0	0	209.93	174.68	164.06	409.72	41916	0.064	0.49	1.44065	2.0993	1.7468	1.6406	4.0972	10.6434	7.07239	7.54939
2017003442	com2017001398	133000	11.7981	low_asset	72485	11.1911	5.29	15	high_edu	0	1	10	1	1	4	0	1	0	0	1	henan	0	0.5	63	120	0	1	205.34	181.5	151.05	382.73	46674	0.078	0.45	7.68882	2.0534	1.815	1.5105	3.8273	10.7509	6.17154	6.64753
2017003444	com2017001159	1474196	14.2036	middle_asset	51270	10.8449	38.44	12	mid_edu	0	1	6	1	0	2	0	0	0	0	1	tianjin	0	0	158	308	0	0	237.53	211.89	195.46	398.62	118944	0.036	0.65	26.075	2.3753	2.1189	1.9546	3.9862	11.6864	6.49037	6.96839
2017003461	com2017000951	204914	12.2303	low_asset	85600	11.3574	12.25	9	low_edu	1	1	3	0	1	2	0	0	1	0	0	liaoning	0	0	109	205		0	226.4	194.17	178.41	420.06	53527	0.042	0.62	6.262	2.264	1.9417	1.7841	4.2006	10.8879	6.76299	7.24069
2017003462	com2017001148	560314	13.2363	low_asset	126967	11.7517	46.24	9	low_edu	1	1	1	1	1	6	0	0	0	0	1	shaanxi	0	0	147	274	0	0	216.12	194.92	157.95	391.85	57266	0.08	0.53	3.44143	2.1612	1.9492	1.5795	3.9185	10.9555	6.53697	7.0116
2017003464	com2017000857	63022	11.0512	low_asset	26740	10.1939	32.49	12	mid_edu	1	1	1	1	1	2	0	0	0	1	0	henan	1	0	62	119		0	205.34	181.5	151.05	382.73	46674	0.078	0.45	7.68882	2.0534	1.815	1.5105	3.8273	10.7509	6.17154	6.64753
2017003477	com2017000249	1916269	14.4659	middle_asset	255920	12.4526	15.21	16	high_edu	1	1	19	1	0	2	0	0	1	0	0	liaoning	0	0.333333	111	211	1	1	226.4	194.17	178.41	420.06	53527	0.042	0.62	6.262	2.264	1.9417	1.7841	4.2006	10.8879	6.76299	7.24069
2017003481	com2017000590	419838	12.9476	low_asset	42266	10.6517	14.44	19	high_edu	1	1	19	0	1	5	0	0	0	0	1	jiangsu	0	0	94	182		0	244.01	215.94	218.62	382.84	107150	0.072	0.57	14.297	2.4401	2.1594	2.1862	3.8284	11.582	4.97363	5.45208
2017003482	com2017000116	8865573	15.9977	high_asset	256294	12.4541	15.21	16	high_edu	1	1	6	1	1	5	0	1	1	0	0	guangxi	0	0.4	40	74	0	1	207.23	176.33	153.46	406.94	38102	0.073	0.48	2.62375	2.0723	1.7633	1.5346	4.0694	10.548	6.71914	7.19492
2017003485	com2017000560	2589212	14.7669	middle_asset	189847	12.154	32.49	16	high_edu	1	1	3	1	1	6	0	0	0	0	1	neimenggu（Inner Mongolia）	0	0.333333	120	224	1	1	214.55	185.34	136.04	453.66	63764	0.04	0.52	0.493051	2.1455	1.8534	1.3604	4.5366	11.0629	6.76044	7.2373
2017003490	com2017000032	925416	13.738	low_asset	80044.5	11.2903	7.29	16	high_edu	0	1	5	1	1	1	0	0	0	1	0	fujian	0	0.333333	18	31	1	1	245.21	226.6	198.23	392.01	82677	0.081	0.65	5.44917	2.4521	2.266	1.9823	3.9201	11.3227	5.58252	6.06171
2017003502	com2017000493	209200	12.251	low_asset	97520	11.4878	29.16	6	low_edu	1	1	1	1	1	6	0	0	0	0	1	jilin	1	0	91	175		0	208.2	175.49	154.68	413.47	54838	0.053	0.52	2.68526	2.082	1.7549	1.5468	4.1347	10.9121	6.96292	7.44022
2017003505	com2017000826	2860741	14.8666	middle_asset	71935	11.1835	21.16	12	mid_edu	1	1	6	1	1	2	0	0	0	0	1	jiangsu	0	0	94	184	0	0	244.01	215.94	218.62	382.84	107150	0.072	0.57	14.297	2.4401	2.1594	2.1862	3.8284	11.582	4.97363	5.45208
2017003506	com2017000428	1212100	14.0079	middle_asset	81905	11.3133	16.81	15	high_edu	1	1	14	1	1	3	0	0	0	0	1	chongqing	0	0.4	172	355	1	1	221.84	197.46	171.58	393.65	63442	0.093	0.53	5.02927	2.2184	1.9746	1.7158	3.9365	11.0579	6.54411	7.01798
2017003520	com2017000871	200212	12.2071	low_asset	154512	11.948	9	12	mid_edu	1	1	6	0	1	2	0	0	0	0	1	zhejiang	0	0	168	335	1	0	264.85	239.33	251.29	373.77	92057	0.078	0.65	12.581	2.6485	2.3933	2.5129	3.7377	11.4302
2017003524	com2017000702	331125	12.7103	low_asset	148531	11.9086	16.81	9	low_edu	1	1	7777	1	1	5	0	0	0	0	1	qinghai	1	0	127	234		0	195.15	159.59	136.5	419.14	44047	0.073	0.51	0.155278	1.9515	1.5959	1.365	4.1914	10.693	7.04262	7.51714
2017003528	com2017001344	2672164	14.7984	middle_asset	56304	10.9385	25	9	low_edu	1	1	15	0	1	8	1	0	0	0	1	guangxi	0	0	39	73		0	207.23	176.33	153.46	406.94	38102	0.073	0.48	2.62375	2.0723	1.7633	1.5346	4.0694	10.548	6.71914	7.19492
2017003532	com2017000617	437100	12.9879	low_asset	60905	11.0171	20.25	16	high_edu	1	1	16	0	1	4	0	0	0	1	0	hubei	0	0	72	137	1	0	226.75	199.53	189.08	385.07	60199	0.078	0.53	4.15	2.2675	1.9953	1.8908	3.8507	11.0054	5.73841	6.21239
2017003533	com2017001021	748987	13.5265	low_asset	120709	11.7011	9	19	high_edu	1	1	3	1	1	3	0	0	0	0	1	heilongjiang	0	0.25	65	127	0	1	209.93	174.68	164.06	409.72	41916	0.064	0.49	1.44065	2.0993	1.7468	1.6406	4.0972	10.6434	7.07239	7.54939
2017003535	com2017001361	344600	12.7501	low_asset	70325	11.1609	25	9	low_edu	1	1	3	1	1	8	0	1	0	0	1	sichuan	1	0	152	297		0	215.48	182.08	176.54	396.51	44651	0.081	0.45	2.90796	2.1548	1.8208	1.7654	3.9651	10.7066	6.83497	7.30884
2017003539	com2017000573	61506	11.0269	low_asset	52238	10.8636	15.21	12	mid_edu	1	1	5	1	1	2	0	0	0	0	1	guizhou	0	0.5	44	82	1	1	193.29	160.98	132.74	410.01	37956	0.102	0.45	2.96667	1.9329	1.6098	1.3274	4.1001	10.5442	6.69075	7.16505
2017003546	com2017000796	567500	13.249	low_asset	133175	11.7994	12.25	16	high_edu	1	1	19	1	1	3	0	0	0	1	0	sichuan	0	0.333333	157	306	1	1	215.48	182.08	176.54	396.51	44651	0.081	0.45	2.90796	2.1548	1.8208	1.7654	3.9651	10.7066	6.83497	7.30884
2017003547	com2017000937	319728	12.6752	low_asset	59847.5	10.9996	32.49	12	mid_edu	1	1	3	1	1	3	0	0	0	0	1	henan	0	0.333333	57	112	0	1	205.34	181.5	151.05	382.73	46674	0.078	0.45	7.68882	2.0534	1.815	1.5105	3.8273	10.7509	6.17154	6.64753
2017003556	com2017001317	741581	13.5165	low_asset	46696	10.7514	12.96	13	mid_edu	1	1	10	0	0	1	1	0	0	1	0	guangxi	0	0.666667	40	74	1	1	207.23	176.33	153.46	406.94	38102	0.073	0.48	2.62375	2.0723	1.7633	1.5346	4.0694	10.548	6.71914	7.19492
2017003557	com2017000714	352923	12.774	low_asset	79735	11.2865	15.21	15	high_edu	1	1	16	1	1	3	0	0	0	1	0	heilongjiang	0	0	65	126	1	0	209.93	174.68	164.06	409.72	41916	0.064	0.49	1.44065	2.0993	1.7468	1.6406	4.0972	10.6434	7.07239	7.54939
2017003561	com2017001365	115437	11.6565	low_asset	34142.1	10.4383	18.49	13	mid_edu	1	1	3	0	1	4	0	0	0	1	0	jiangxi	0	0	102	196	1	0	208.35	170.86	182.48	379.14	43424	0.089	0.47	4.23235	2.0835	1.7086	1.8248	3.7914	10.6788	5.41824	5.8929
2017003562	com2017000601	702289	13.4621	low_asset	124636	11.7332	40.96	6	low_edu	1	1	15	0	1	2	0	0	0	1	0	shaanxi	0	0.333333	147	276	1	1	216.12	194.92	157.95	391.85	57266	0.08	0.53	3.44143	2.1612	1.9492	1.5795	3.9185	10.9555	6.53697	7.0116
2017003571	com2017000133	1243300	14.0333	middle_asset	320395	12.6773	8.41	0	low_edu	1	1	5	1	1	7	0	1	1	0	0	shandong	0	0.333333	130	242	1	1	220.66	192.11	178.15	392.16	72807	0.074	0.55	9.6125	2.2066	1.9211	1.7815	3.9216	11.1956	6.17844	6.65649
2017003572	com2017001262	71250	11.174	low_asset	60035	11.0027	34.81	12	mid_edu	0	1	6	1	1	2	0	1	0	0	1	shanghai	0	0	150	284	0	0	278.11	258.98	259.81	374.54	126634	0.069	0.73	64.653	2.7811	2.5898	2.5981	3.7454	11.7491	5.0154	5.49112
2017003573	com2017000736	391000	12.8765	low_asset	67370	11.118	31.36	12	mid_edu	1	1	17	1	1	3	0	0	0	0	1	hubei	1	0	75	144		0	226.75	199.53	189.08	385.07	60199	0.078	0.53	4.15	2.2675	1.9953	1.8908	3.8507	11.0054	5.73841	6.21239
2017003577	com2017000997	828755	13.6277	low_asset	113818	11.6424	16	16	high_edu	1	1	16	1	0	2	0	0	1	0	0	sichuan	0	0	151	295	1	0	215.48	182.08	176.54	396.51	44651	0.081	0.45	2.90796	2.1548	1.8208	1.7654	3.9651	10.7066	6.83497	7.30884
2017003582	com2017000985	5310033	15.4851	high_asset	170203	12.0447	34.81	12	mid_edu	1	1	15	1	1	1	0	0	0	1	0	beijing	0	0.333333	10	15	1	1	276.38	268.39	234.17	379.48	128994	0.067	0.78	27.3353	2.7638	2.6839	2.3417	3.7948	11.7675	6.59274	7.07059
2017003585	com2017000868	661243	13.4019	low_asset	58205	10.9717	32.49	12	mid_edu	1	1	7777	1	1	3	1	0	0	0	1	chongqing	0	0	171	349	0	0	221.84	197.46	171.58	393.65	63442	0.093	0.53	5.02927	2.2184	1.9746	1.7158	3.9365	11.0579	6.54411	7.01798
2017003590	com2017000620	3509200	15.0709	high_asset	224962	12.3237	24.01	12	mid_edu	0	1	3	1	1	3	0	0	0	0	1	shanghai	0	0.25	150	285	1	1	278.11	258.98	259.81	374.54	126634	0.069	0.73	64.653	2.7811	2.5898	2.5981	3.7454	11.7491	5.0154	5.49112
2017003593	com2017000577	99600	11.5089	low_asset	60105	11.0038	21.16	9	low_edu	1	1	8	1	1	2	0	0	0	0	1	shaanxi	0	0	147	277	1	0	216.12	194.92	157.95	391.85	57266	0.08	0.53	3.44143	2.1612	1.9492	1.5795	3.9185	10.9555	6.53697	7.0116
2017003594	com2017000997	1182192	13.9829	middle_asset	182552	12.1148	17.64	9	low_edu	1	1	6	1	0	3	0	0	0	0	1	sichuan	0	0.333333	151	295	0	1	215.48	182.08	176.54	396.51	44651	0.081	0.45	2.90796	2.1548	1.8208	1.7654	3.9651	10.7066	6.83497	7.30884
2017003595	com2017001260	5242050	15.4722	high_asset	14230	9.56311	64	16	high_edu	1	1	7777	0	1	2	0	0	0	0	1	beijing	0	0	10	17	0	0	276.38	268.39	234.17	379.48	128994	0.067	0.78	27.3353	2.7638	2.6839	2.3417	3.7948	11.7675	6.59274	7.07059
2017003596	com2017000806	934774	13.7481	low_asset	117600	11.675	31.36	12	mid_edu	0	1	7777	1	0	2	0	0	1	0	0	hubei	0	0	75	143		0	226.75	199.53	189.08	385.07	60199	0.078	0.53	4.15	2.2675	1.9953	1.8908	3.8507	11.0054	5.73841	6.21239
2017003602	com2017000873	698491	13.4567	low_asset	129705	11.773	26.01	12	mid_edu	1	1	3	1	1	3	0	0	0	0	1	jiangsu	0	0	93	179	0	0	244.01	215.94	218.62	382.84	107150	0.072	0.57	14.297	2.4401	2.1594	2.1862	3.8284	11.582	4.97363	5.45208
2017003606	com2017000317	545700	13.2098	low_asset	52445.5	10.8675	42.25	9	low_edu	1	1	19	1	1	2	0	0	0	0	1	hubei	0	0	75	141	0	0	226.75	199.53	189.08	385.07	60199	0.078	0.53	4.15	2.2675	1.9953	1.8908	3.8507	11.0054	5.73841	6.21239
2017003618	com2017001116	2029500	14.5233	middle_asset	18003.5	9.79832	12.25	9	low_edu	1	1	5	0	1	2	1	0	0	0	1	hunan	0	0	84	162	0	0	206.38	170.07	174.47	384.24	49558	0.08	0.46	4.67667	2.0638	1.7007	1.7447	3.8424	10.8109	5.98936	6.4637
2017003624	com2017000562	2769291	14.8341	middle_asset	456777	13.032	12.25	16	high_edu	1	1	16	1	0	2	1	0	0	1	0	guangdong	0	0	28	47	0	0	240.95	225.52	195.87	373.79	80932	0.075	0.75	9.60389	2.4095	2.2552	1.9587	3.7379	11.3014	6.36544	6.84271
2017003627	com2017000195	1026735	13.8419	middle_asset	84491	11.3444	16.81	15	high_edu	1	1	19	1	1	2	0	0	0	1	0	guangdong	1	0	35	67		0	240.95	225.52	195.87	373.79	80932	0.075	0.75	9.60389	2.4095	2.2552	1.9587	3.7379	11.3014	6.36544	6.84271
2017003629	com2017000058	2202200	14.605	middle_asset	78730	11.2738	10.24	15	high_edu	0	1	15	1	1	2	0	1	0	1	0	liaoning	0	0.4	109	206	0	1	226.4	194.17	178.41	420.06	53527	0.042	0.62	6.262	2.264	1.9417	1.7841	4.2006	10.8879	6.76299	7.24069
2017003642	com2017000790	2077114	14.5465	middle_asset	167590	12.0293	21.16	15	high_edu	1	0	7	1	1	2	0	1	1	0	0	jiangxi	0	0.5	104	198	0	1	208.35	170.86	182.48	379.14	43424	0.089	0.47	4.23235	2.0835	1.7086	1.8248	3.7914	10.6788	5.41824	5.8929
2017003643	com2017001082	855685	13.6597	low_asset	52015.5	10.8593	26.01	9	low_edu	1	1	9	0	1	7	0	0	0	0	1	liaoning	0	0	109	208	0	0	226.4	194.17	178.41	420.06	53527	0.042	0.62	6.262	2.264	1.9417	1.7841	4.2006	10.8879	6.76299	7.24069
2017003646	com2017000465	1526908	14.2388	middle_asset	78600	11.2721	29.16	9	low_edu	1	1	19	1	1	2	0	0	0	0	1	shanghai	0	0	150	288	0	0	278.11	258.98	259.81	374.54	126634	0.069	0.73	64.653	2.7811	2.5898	2.5981	3.7454	11.7491	5.0154	5.49112
2017003650	com2017000866	659137	13.3987	low_asset	37948.8	10.544	12.96	9	low_edu	1	1	3	0	1	6	0	0	0	1	0	jiangxi	0	0	106	201	0	0	208.35	170.86	182.48	379.14	43424	0.089	0.47	4.23235	2.0835	1.7086	1.8248	3.7914	10.6788	5.41824	5.8929
2017003658	com2017000419	174171	12.0678	low_asset	94009.6	11.4512	27.04	9	low_edu	1	1	5	1	1	2	0	0	0	1	0	fujian	1	0	17	30		0	245.21	226.6	198.23	392.01	82677	0.081	0.65	5.44917	2.4521	2.266	1.9823	3.9201	11.3227	5.58252	6.06171
2017003659	com2017000660	550200	13.218	low_asset	8635	9.06358	20.25	9	low_edu	1	1	7	1	1	3	0	0	0	0	1	zhejiang	0	0.333333	169	340	0	1	264.85	239.33	251.29	373.77	92057	0.078	0.65	12.581	2.6485	2.3933	2.5129	3.7377	11.4302
2017003668	com2017001330	1661596	14.3233	middle_asset	134124	11.8065	12.25	16	high_edu	1	1	3	1	0	2	0	0	1	0	0	guangdong	0	0.6	28	51	0	1	240.95	225.52	195.87	373.79	80932	0.075	0.75	9.60389	2.4095	2.2552	1.9587	3.7379	11.3014	6.36544	6.84271
2017003669	com2017001327	108700	11.5963	low_asset	27390	10.2179	27.04	9	low_edu	1	1	2	1	1	4	0	1	0	0	1	shanxi	1	0	137	256		0	206.3	186.14	141.52	390.57	42060	0.07	0.56	4.57313	2.063	1.8614	1.4152	3.9057	10.6469	6.53735	7.01401
2017003671	com2017000343	497941	13.1182	low_asset	123202	11.7216	44.89	6	low_edu	0	1	15	1	1	4	1	0	0	0	1	gansu	0	0	22	40	1	0	199.78	169.67	125.25	434.64	28497	0.036	0.44	1.21488	1.9978	1.6967	1.2525	4.3464	10.2576	6.92497	7.39958
2017003674	com2017001352	814651	13.6105	low_asset	85011	11.3505	11.56	16	high_edu	1	1	16	1	1	4	0	0	0	0	1	yunnan	0	0	160	316	1	0	203.76	167.96	158.79	403.67	34221	0.095	0.41	1.44641	2.0376	1.6796	1.5879	4.0367	10.4406	6.96877	7.44321
2017003676	com2017001180	998549	13.8141	low_asset	145695	11.8893	32.49	12	mid_edu	1	1	1	1	1	4	0	0	0	0	1	guangxi	0	0	40	74	0	0	207.23	176.33	153.46	406.94	38102	0.073	0.48	2.62375	2.0723	1.7633	1.5346	4.0694	10.548	6.71914	7.19492
2017003678	com2017001434	139275	11.8442	low_asset	16790.7	9.72858	29.16	9	low_edu	1	1	1	1	0	4	0	0	0	0	1	ningxia	1	0	123	228	0	0	214.7	190.35	134.87	440.18	50765	0.078	0.51	2.05	2.147	1.9035	1.3487	4.4018	10.835	6.85333	7.32871
2017003689	com2017000150	3271000	15.0006	high_asset	281575	12.5482	15.21	16	high_edu	1	1	9	1	1	2	0	1	1	0	0	sichuan	0	0.571429	151	294	0	1	215.48	182.08	176.54	396.51	44651	0.081	0.45	2.90796	2.1548	1.8208	1.7654	3.9651	10.7066	6.83497	7.30884
2017003690	com2017000648	887400	13.6961	low_asset	94370	11.455	22.09	13	mid_edu	1	1	15	1	1	1	1	0	0	0	1	liaoning	0	0.25	115	215	1	1	226.4	194.17	178.41	420.06	53527	0.042	0.62	6.262	2.264	1.9417	1.7841	4.2006	10.8879	6.76299	7.24069
2017003691	com2017000147	118000	11.6784	low_asset	61068	11.0197	23.04	13	mid_edu	1	1	7	0	1	5	1	0	0	0	1	sichuan	0	0	156	302	0	0	215.48	182.08	176.54	396.51	44651	0.081	0.45	2.90796	2.1548	1.8208	1.7654	3.9651	10.7066	6.83497	7.30884
2017003702	com2017000304	59563	10.9948	low_asset	14468	9.57969	6.76	16	high_edu	0	1	16	1	1	3	0	0	0	1	0	shanxi	0	0.333333	141	263	1	1	206.3	186.14	141.52	390.57	42060	0.07	0.56	4.57313	2.063	1.8614	1.4152	3.9057	10.6469	6.53735	7.01401
2017003708	com2017000863	5184000	15.4611	high_asset	383700	12.8576	14.44	19	high_edu	1	1	3	1	1	3	0	0	0	0	1	shanghai	0	0	150	286	0	0	278.11	258.98	259.81	374.54	126634	0.069	0.73	64.653	2.7811	2.5898	2.5981	3.7454	11.7491	5.0154	5.49112
2017003712	com2017000535	539780	13.1989	low_asset	75103.5	11.2266	21.16	13	mid_edu	1	1	1	1	1	4	0	0	0	0	1	hubei	0	0.333333	73	138	0	1	226.75	199.53	189.08	385.07	60199	0.078	0.53	4.15	2.2675	1.9953	1.8908	3.8507	11.0054	5.73841	6.21239
2017003716	com2017000433	777833	13.5643	low_asset	110878	11.6162	14.44	15	high_edu	1	1	7777	1	1	3	0	0	0	0	1	liaoning	0	0	110	209	1	0	226.4	194.17	178.41	420.06	53527	0.042	0.62	6.262	2.264	1.9417	1.7841	4.2006	10.8879	6.76299	7.24069
2017003718	com2017000098	1591640	14.2803	middle_asset	167305	12.0276	22.09	15	high_edu	1	1	15	1	1	1	1	0	1	0	0	jiangsu	0	0	94	182	1	0	244.01	215.94	218.62	382.84	107150	0.072	0.57	14.297	2.4401	2.1594	2.1862	3.8284	11.582	4.97363	5.45208
2017003719	com2017000730	56977	10.9504	low_asset	18884.2	9.84608	43.56	6	low_edu	1	1	1	1	1	2	0	0	1	0	0	zhejiang	1	0	165	326		0	264.85	239.33	251.29	373.77	92057	0.078	0.65	12.581	2.6485	2.3933	2.5129	3.7377	11.4302
2017003723	com2017000167	106612	11.577	low_asset	87874	11.3837	16	9	low_edu	1	1	15	1	1	5	1	0	0	0	1	henan	1	0	59	114		0	205.34	181.5	151.05	382.73	46674	0.078	0.45	7.68882	2.0534	1.815	1.5105	3.8273	10.7509	6.17154	6.64753
2017003725	com2017000688	544629	13.2079	low_asset	142044	11.8639	8.41	16	high_edu	1	1	14	1	0	1	0	0	0	0	1	qinghai	0	0	127	233	0	0	195.15	159.59	136.5	419.14	44047	0.073	0.51	0.155278	1.9515	1.5959	1.365	4.1914	10.693	7.04262	7.51714
2017003727	com2017000117	142570	11.8676	low_asset	25428	10.1436	29.16	9	low_edu	1	1	15	1	1	3	0	0	0	0	1	beijing	0	0	11	20	1	0	276.38	268.39	234.17	379.48	128994	0.067	0.78	27.3353	2.7638	2.6839	2.3417	3.7948	11.7675	6.59274	7.07059
2017003738	com2017000466	1560842	14.2607	middle_asset	215175	12.2792	19.36	15	high_edu	1	1	16	1	1	5	0	0	0	1	0	guizhou	0	0	45	83	0	0	193.29	160.98	132.74	410.01	37956	0.102	0.45	2.96667	1.9329	1.6098	1.3274	4.1001	10.5442	6.69075	7.16505
2017003740	com2017001215	5796400	15.5727	high_asset	103555	11.5479	50.41	13	mid_edu	1	1	19	1	1	3	0	0	1	0	0	fujian	0	0	12	21	1	0	245.21	226.6	198.23	392.01	82677	0.081	0.65	5.44917	2.4521	2.266	1.9823	3.9201	11.3227	5.58252	6.06171
2017003742	com2017001135	1048800	13.8632	middle_asset	90409.4	11.4121	9.61	15	high_edu	1	1	16	1	1	2	1	0	0	1	0	fujian	0	0.5	16	28	0	1	245.21	226.6	198.23	392.01	82677	0.081	0.65	5.44917	2.4521	2.266	1.9823	3.9201	11.3227	5.58252	6.06171
2017003744	com2017001015	1368600	14.1293	middle_asset	67213	11.1156	28.09	15	high_edu	1	0	19	1	1	1	0	0	1	0	0	jiangxi	0	0.333333	100	194	1	1	208.35	170.86	182.48	379.14	43424	0.089	0.47	4.23235	2.0835	1.7086	1.8248	3.7914	10.6788	5.41824	5.8929
2017003745	com2017000656	3402606	15.0401	high_asset	242450	12.3986	31.36	12	mid_edu	1	1	7	1	1	2	0	0	0	0	1	shanghai	0	0.4	150	288	1	1	278.11	258.98	259.81	374.54	126634	0.069	0.73	64.653	2.7811	2.5898	2.5981	3.7454	11.7491	5.0154	5.49112
2017003746	com2017001390	1474456	14.2038	middle_asset	21720	9.98599	6.76	16	high_edu	1	1	3	1	1	3	0	0	1	0	0	tianjin	0	0.5	158	308	0	1	237.53	211.89	195.46	398.62	118944	0.036	0.65	26.075	2.3753	2.1189	1.9546	3.9862	11.6864	6.49037	6.96839
2017003753	com2017000095	101600	11.5288	low_asset	38978	10.5708	33.64	9	low_edu	0	1	3	0	1	1	0	0	0	0	1	jiangsu	0	0	94	184	0	0	244.01	215.94	218.62	382.84	107150	0.072	0.57	14.297	2.4401	2.1594	2.1862	3.8284	11.582	4.97363	5.45208
2017003763	com2017001021	486108	13.0942	low_asset	27605	10.2258	28.09	9	low_edu	1	1	15	1	1	3	0	0	0	1	0	heilongjiang	0	0	65	127	1	0	209.93	174.68	164.06	409.72	41916	0.064	0.49	1.44065	2.0993	1.7468	1.6406	4.0972	10.6434	7.07239	7.54939
2017003768	com2017000213	450460	13.018	low_asset	93289	11.4435	39.69	6	low_edu	1	1	5	1	1	3	0	0	0	0	1	hebei	1	0	51	101		0	199.53	172.78	151.45	375.2	45387	0.067	0.54	6.15211	1.9953	1.7278	1.5145	3.752	10.723	6.45563	6.93296
2017003772	com2017001035	405900	12.9139	low_asset	2600	7.86327	30.25	9	low_edu	1	1	19	0	1	3	0	0	0	0	1	shandong	0	0	130	238	0	0	220.66	192.11	178.15	392.16	72807	0.074	0.55	9.6125	2.2066	1.9211	1.7815	3.9216	11.1956	6.17844	6.65649
2017003774	com2017000150	949100	13.7633	low_asset	89070	11.3972	30.25	9	low_edu	1	1	19	1	1	5	0	0	0	0	1	sichuan	0	0	151	294	1	0	215.48	182.08	176.54	396.51	44651	0.081	0.45	2.90796	2.1548	1.8208	1.7654	3.9651	10.7066	6.83497	7.30884
2017003777	com2017000074	371752	12.826	low_asset	82601.8	11.3218	12.96	9	low_edu	1	1	6	0	0	2	0	0	0	0	1	hubei	0	0	75	144	0	0	226.75	199.53	189.08	385.07	60199	0.078	0.53	4.15	2.2675	1.9953	1.8908	3.8507	11.0054	5.73841	6.21239
2017003782	com2017000467	3917323	15.1809	high_asset	154286	11.9466	34.81	9	low_edu	1	1	4	1	1	3	0	0	0	1	0	guangdong	0	0.333333	28	52	1	1	240.95	225.52	195.87	373.79	80932	0.075	0.75	9.60389	2.4095	2.2552	1.9587	3.7379	11.3014	6.36544	6.84271
2017003784	com2017000752	1379280	14.1371	middle_asset	74040.1	11.2124	18.49	9	low_edu	1	1	15	0	0	4	0	0	0	0	1	shaanxi	0	0	149	280	1	0	216.12	194.92	157.95	391.85	57266	0.08	0.53	3.44143	2.1612	1.9492	1.5795	3.9185	10.9555	6.53697	7.0116
2017003788	com2017001187	561142	13.2377	low_asset	156714	11.9622	46.24	9	low_edu	1	1	15	1	1	3	0	1	0	0	1	guangxi	0	0.5	39	73	0	1	207.23	176.33	153.46	406.94	38102	0.073	0.48	2.62375	2.0723	1.7633	1.5346	4.0694	10.548	6.71914	7.19492
2017003790	com2017000774	9921984	16.1103	high_asset	199712	12.2046	42.25	13	mid_edu	1	1	17	1	1	4	0	0	0	0	1	beijing	0	0	10	19	0	0	276.38	268.39	234.17	379.48	128994	0.067	0.78	27.3353	2.7638	2.6839	2.3417	3.7948	11.7675	6.59274	7.07059
2017003793	com2017000301	625184	13.3458	low_asset	120000	11.6952	27.04	16	high_edu	1	1	16	1	1	5	0	0	0	0	1	shaanxi	0	0	148	279		0	216.12	194.92	157.95	391.85	57266	0.08	0.53	3.44143	2.1612	1.9492	1.5795	3.9185	10.9555	6.53697	7.0116
2017003798	com2017000696	53608	10.8895	low_asset	16929	9.73678	51.84	6	low_edu	1	1	17	1	1	5	0	0	0	0	1	shandong	0	0	132	247	0	0	220.66	192.11	178.15	392.16	72807	0.074	0.55	9.6125	2.2066	1.9211	1.7815	3.9216	11.1956	6.17844	6.65649
2017003804	com2017001084	198366	12.1979	low_asset	38440	10.5569	37.21	9	low_edu	1	1	5	1	1	4	0	0	0	1	0	gansu	1	0	24	42		0	199.78	169.67	125.25	434.64	28497	0.036	0.44	1.21488	1.9978	1.6967	1.2525	4.3464	10.2576	6.92497	7.39958
2017003808	com2017000007	8638000	15.9717	high_asset	268260	12.4997	18.49	16	high_edu	1	1	7777	1	0	4	0	0	0	0	1	guangdong	0	0	33	61	1	0	240.95	225.52	195.87	373.79	80932	0.075	0.75	9.60389	2.4095	2.2552	1.9587	3.7379	11.3014	6.36544	6.84271
2017003810	com2017001146	358375	12.7893	low_asset	113104	11.6361	17.64	12	mid_edu	1	1	14	1	1	3	0	0	0	0	1	yunnan	0	0	162	319	0	0	203.76	167.96	158.79	403.67	34221	0.095	0.41	1.44641	2.0376	1.6796	1.5879	4.0367	10.4406	6.96877	7.44321
2017003813	com2017001470	588342	13.2851	low_asset	88150	11.3868	14.44	16	high_edu	1	1	11	1	1	2	0	0	0	0	1	liaoning	0	0	115	217	0	0	226.4	194.17	178.41	420.06	53527	0.042	0.62	6.262	2.264	1.9417	1.7841	4.2006	10.8879	6.76299	7.24069
2017003815	com2017001096	3026069	14.9228	high_asset	143969	11.8774	37.21	6	low_edu	1	1	6	1	1	2	0	0	1	0	0	guangdong	0	0	28	47	0	0	240.95	225.52	195.87	373.79	80932	0.075	0.75	9.60389	2.4095	2.2552	1.9587	3.7379	11.3014	6.36544	6.84271
2017003818	com2017000887	249000	12.4252	low_asset	2017.5	7.60961	12.96	9	low_edu	1	1	3	0	1	3	0	0	0	0	1	henan	0	0.333333	64	122	0	1	205.34	181.5	151.05	382.73	46674	0.078	0.45	7.68882	2.0534	1.815	1.5105	3.8273	10.7509	6.17154	6.64753
2017003828	com2017001331	3537400	15.0789	high_asset	92763	11.4378	19.36	9	low_edu	1	1	15	1	1	3	0	0	0	0	1	shanghai	0	0	150	282	1	0	278.11	258.98	259.81	374.54	126634	0.069	0.73	64.653	2.7811	2.5898	2.5981	3.7454	11.7491	5.0154	5.49112
2017003837	com2017000710	39592	10.5864	low_asset	5007.12	8.51862	16.81	9	low_edu	1	0	5	0	1	3	0	0	0	1	0	guizhou	0	0	46	84		0	193.29	160.98	132.74	410.01	37956	0.102	0.45	2.96667	1.9329	1.6098	1.3274	4.1001	10.5442	6.69075	7.16505
2017003840	com2017000403	9340371	16.0499	high_asset	321500	12.6808	7.29	16	high_edu	0	1	15	1	0	1	0	1	0	0	1	guangdong	0	0.5	27	46	0	1	240.95	225.52	195.87	373.79	80932	0.075	0.75	9.60389	2.4095	2.2552	1.9587	3.7379	11.3014	6.36544	6.84271
2017003842	com2017001348	1793453	14.3997	middle_asset	28808.4	10.2684	18.49	16	high_edu	0	1	5	1	0	3	0	0	0	0	1	hebei	0	0.333333	56	109	0	1	199.53	172.78	151.45	375.2	45387	0.067	0.54	6.15211	1.9953	1.7278	1.5145	3.752	10.723	6.45563	6.93296
2017003854	com2017000519	105915	11.5704	low_asset	3007	8.0087	3.61	12	mid_edu	0	1	8	1	0	3	0	0	0	0	1	fujian	0	0.5	16	29	0	1	245.21	226.6	198.23	392.01	82677	0.081	0.65	5.44917	2.4521	2.266	1.9823	3.9201	11.3227	5.58252	6.06171
2017003855	com2017000414	284450	12.5583	low_asset	125950	11.7436	32.49	12	mid_edu	1	1	12	1	1	4	0	0	0	0	1	shanxi	0	0	137	255	0	0	206.3	186.14	141.52	390.57	42060	0.07	0.56	4.57313	2.063	1.8614	1.4152	3.9057	10.6469	6.53735	7.01401
2017003856	com2017000778	2681505	14.8019	middle_asset	118332	11.6812	16	13	mid_edu	1	1	7	1	1	3	0	0	0	0	1	beijing	0	0	11	20	0	0	276.38	268.39	234.17	379.48	128994	0.067	0.78	27.3353	2.7638	2.6839	2.3417	3.7948	11.7675	6.59274	7.07059
2017003858	com2017000542	2208100	14.6076	middle_asset	3517.5	8.16551	19.36	15	high_edu	1	1	7	1	0	2	0	0	0	0	1	shanghai	0	0.25	150	288	0	1	278.11	258.98	259.81	374.54	126634	0.069	0.73	64.653	2.7811	2.5898	2.5981	3.7454	11.7491	5.0154	5.49112
2017003859	com2017001206	275900	12.5278	low_asset	50319	10.8261	9.61	9	low_edu	1	1	7	0	1	4	0	0	0	0	1	heilongjiang	1	0	65	124		0	209.93	174.68	164.06	409.72	41916	0.064	0.49	1.44065	2.0993	1.7468	1.6406	4.0972	10.6434	7.07239	7.54939
2017003862	com2017000663	9135847	16.0277	high_asset	205050	12.231	9	15	high_edu	1	1	4	1	1	2	0	0	0	0	1	beijing	0	0	10	15	1	0	276.38	268.39	234.17	379.48	128994	0.067	0.78	27.3353	2.7638	2.6839	2.3417	3.7948	11.7675	6.59274	7.07059
2017003863	com2017001408	386991	12.8662	low_asset	29021	10.2758	20.25	15	high_edu	1	1	17	1	1	3	0	0	0	0	1	hunan	0	0	80	154	1	0	206.38	170.07	174.47	384.24	49558	0.08	0.46	4.67667	2.0638	1.7007	1.7447	3.8424	10.8109	5.98936	6.4637
2017003871	com2017001361	232664	12.3574	low_asset	117107	11.6708	10.24	9	low_edu	1	1	7	0	1	1	1	0	0	0	1	sichuan	1	0	152	297		0	215.48	182.08	176.54	396.51	44651	0.081	0.45	2.90796	2.1548	1.8208	1.7654	3.9651	10.7066	6.83497	7.30884
2017003872	com2017000403	944363	13.7583	low_asset	165000	12.0137	13.69	16	high_edu	1	1	7777	1	1	4	0	0	0	1	0	guangdong	0	0	27	46		0	240.95	225.52	195.87	373.79	80932	0.075	0.75	9.60389	2.4095	2.2552	1.9587	3.7379	11.3014	6.36544	6.84271
2017003876	com2017000899	843145	13.6449	low_asset	135250	11.8149	21.16	13	mid_edu	1	1	7	1	1	3	0	1	1	0	0	guangxi	0	0.333333	39	73	0	1	207.23	176.33	153.46	406.94	38102	0.073	0.48	2.62375	2.0723	1.7633	1.5346	4.0694	10.548	6.71914	7.19492
2017003877	com2017001305	121500	11.7077	low_asset	7000	8.85367	21.16	0	low_edu	1	1	5	0	0	3	0	0	1	0	0	qinghai	1	0	128	236		0	195.15	159.59	136.5	419.14	44047	0.073	0.51	0.155278	1.9515	1.5959	1.365	4.1914	10.693	7.04262	7.51714
2017003885	com2017001259	705400	13.4665	low_asset	66017.5	11.0977	23.04	15	high_edu	1	1	19	1	1	3	0	0	0	0	1	fujian	0	0	16	29	0	0	245.21	226.6	198.23	392.01	82677	0.081	0.65	5.44917	2.4521	2.266	1.9823	3.9201	11.3227	5.58252	6.06171
2017003886	com2017000355	537400	13.1945	low_asset	108205	11.5918	22.09	16	high_edu	1	1	17	1	1	3	0	0	0	0	1	heilongjiang	0	0.5	66	129	1	1	209.93	174.68	164.06	409.72	41916	0.064	0.49	1.44065	2.0993	1.7468	1.6406	4.0972	10.6434	7.07239	7.54939
2017003887	com2017001240	543000	13.2049	low_asset	107018	11.5807	25	6	low_edu	1	0	11	0	1	3	0	0	0	0	1	hubei	0	0	75	142	1	0	226.75	199.53	189.08	385.07	60199	0.078	0.53	4.15	2.2675	1.9953	1.8908	3.8507	11.0054	5.73841	6.21239
2017003890	com2017000021	744143	13.52	low_asset	108905	11.5982	27.04	13	mid_edu	1	1	17	1	1	5	0	0	0	0	1	liaoning	0	0	114	214	0	0	226.4	194.17	178.41	420.06	53527	0.042	0.62	6.262	2.264	1.9417	1.7841	4.2006	10.8879	6.76299	7.24069
2017003894	com2017000571	243331	12.4022	low_asset	15805	9.66808	18.49	6	low_edu	1	1	5	1	1	6	0	1	1	0	0	guizhou	1	0	46	85		0	193.29	160.98	132.74	410.01	37956	0.102	0.45	2.96667	1.9329	1.6098	1.3274	4.1001	10.5442	6.69075	7.16505
2017003899	com2017001280	1006666	13.8222	middle_asset	105550	11.5669	6.25	16	high_edu	0	1	9	1	1	4	0	0	0	1	0	yunnan	0	0.5	162	319	0	1	203.76	167.96	158.79	403.67	34221	0.095	0.41	1.44641	2.0376	1.6796	1.5879	4.0367	10.4406	6.96877	7.44321
2017003901	com2017000284	509316	13.1408	low_asset	50297.5	10.8257	26.01	9	low_edu	1	1	15	1	1	1	0	0	0	1	0	fujian	1	0	18	33		0	245.21	226.6	198.23	392.01	82677	0.081	0.65	5.44917	2.4521	2.266	1.9823	3.9201	11.3227	5.58252	6.06171
2017003907	com2017001390	1648000	14.3151	middle_asset	88014	11.3853	25	13	mid_edu	1	1	2	1	1	5	0	0	0	0	1	tianjin	0	0	158	308	0	0	237.53	211.89	195.46	398.62	118944	0.036	0.65	26.075	2.3753	2.1189	1.9546	3.9862	11.6864	6.49037	6.96839
2017003912	com2017001143	477800	13.0769	low_asset	69315	11.1464	12.25	16	high_edu	1	1	15	1	1	2	0	0	0	0	1	jilin	0	0	88	169	1	0	208.2	175.49	154.68	413.47	54838	0.053	0.52	2.68526	2.082	1.7549	1.5468	4.1347	10.9121	6.96292	7.44022
2017003916	com2017000854	1561200	14.261	middle_asset	120675	11.7009	11.56	16	high_edu	0	1	16	1	1	3	0	0	1	0	0	jilin	0	0	88	169	0	0	208.2	175.49	154.68	413.47	54838	0.053	0.52	2.68526	2.082	1.7549	1.5468	4.1347	10.9121	6.96292	7.44022
2017003918	com2017001125	211300	12.261	low_asset	22660	10.0284	39.69	9	low_edu	1	1	5	1	1	2	0	1	0	1	0	anhui	1	0	9	12		0	211.28	171.65	189.78	381.23	43401	0.085	0.47	6.05214	2.1128	1.7165	1.8978	3.8123	10.6782	5.19091	5.66727
2017003919	com2017000264	1229965	14.0225	middle_asset	147890	11.9042	36	13	mid_edu	1	1	16	1	1	2	0	1	0	0	1	hebei	1	0	51	99		0	199.53	172.78	151.45	375.2	45387	0.067	0.54	6.15211	1.9953	1.7278	1.5145	3.752	10.723	6.45563	6.93296
2017003925	com2017000447	155500	11.9544	low_asset	60000	11.0021	27.04	6	low_edu	1	1	3	1	1	3	0	0	0	0	1	zhejiang	1	0	167	331		0	264.85	239.33	251.29	373.77	92057	0.078	0.65	12.581	2.6485	2.3933	2.5129	3.7377	11.4302
2017003928	com2017000068	174716	12.0709	low_asset	60990	11.0185	28.09	9	low_edu	0	1	8	1	0	1	0	0	0	0	1	shaanxi	0	0	147	278		0	216.12	194.92	157.95	391.85	57266	0.08	0.53	3.44143	2.1612	1.9492	1.5795	3.9185	10.9555	6.53697	7.0116
2017003929	com2017000144	222123	12.311	low_asset	45998.1	10.7364	27.04	13	mid_edu	1	1	15	0	1	5	0	1	0	0	1	guizhou	0	0	46	84	0	0	193.29	160.98	132.74	410.01	37956	0.102	0.45	2.96667	1.9329	1.6098	1.3274	4.1001	10.5442	6.69075	7.16505
2017003934	com2017000831	380229	12.8485	low_asset	57175	10.9539	16.81	9	low_edu	1	1	4	1	1	4	0	0	0	0	1	hebei	0	0	51	100	0	0	199.53	172.78	151.45	375.2	45387	0.067	0.54	6.15211	1.9953	1.7278	1.5145	3.752	10.723	6.45563	6.93296
2017003936	com2017001110	3788900	15.1476	high_asset	366455	12.8116	8.41	16	high_edu	1	1	13	1	1	3	0	0	0	1	0	beijing	0	0.4	10	13	1	1	276.38	268.39	234.17	379.48	128994	0.067	0.78	27.3353	2.7638	2.6839	2.3417	3.7948	11.7675	6.59274	7.07059
2017003937	com2017001061	578421	13.2681	low_asset	41453.5	10.6323	18.49	9	low_edu	1	1	7	0	1	2	0	0	0	0	1	guangdong	0	0	27	46	1	0	240.95	225.52	195.87	373.79	80932	0.075	0.75	9.60389	2.4095	2.2552	1.9587	3.7379	11.3014	6.36544	6.84271
2017003943	com2017000534	650370	13.3853	low_asset	24735	10.116	12.96	15	high_edu	1	1	15	1	0	6	1	0	0	1	0	shaanxi	0	0	147	277	0	0	216.12	194.92	157.95	391.85	57266	0.08	0.53	3.44143	2.1612	1.9492	1.5795	3.9185	10.9555	6.53697	7.0116
2017003944	com2017001005	964681	13.7796	low_asset	52700.3	10.8724	24.01	12	mid_edu	1	1	4	1	1	3	0	0	0	1	0	liaoning	0	0	109	206	0	0	226.4	194.17	178.41	420.06	53527	0.042	0.62	6.262	2.264	1.9417	1.7841	4.2006	10.8879	6.76299	7.24069
2017003948	com2017001130	60320	11.0074	low_asset	37200	10.5241	19.36	6	low_edu	0	1	8	1	0	3	0	0	0	0	1	zhejiang	0	0	168	335	1	0	264.85	239.33	251.29	373.77	92057	0.078	0.65	12.581	2.6485	2.3933	2.5129	3.7377	11.4302
2017003955	com2017000446	665550	13.4084	low_asset	255720	12.4518	24.01	13	mid_edu	1	1	4	1	1	3	0	0	0	1	0	liaoning	0	0	115	219	0	0	226.4	194.17	178.41	420.06	53527	0.042	0.62	6.262	2.264	1.9417	1.7841	4.2006	10.8879	6.76299	7.24069
2017003957	com2017000850	5936000	15.5965	high_asset	130928	11.7824	26.01	9	low_edu	1	1	18	1	0	5	0	0	0	0	1	beijing	0	0	10	18	0	0	276.38	268.39	234.17	379.48	128994	0.067	0.78	27.3353	2.7638	2.6839	2.3417	3.7948	11.7675	6.59274	7.07059
2017003959	com2017000431	419149	12.946	low_asset	105007	11.5618	14.44	13	mid_edu	1	1	7	1	1	1	0	0	0	0	1	tianjin	0	0.333333	158	308	0	1	237.53	211.89	195.46	398.62	118944	0.036	0.65	26.075	2.3753	2.1189	1.9546	3.9862	11.6864	6.49037	6.96839
2017003963	com2017001236	37300	10.5267	low_asset	20800	9.94271	31.36	0	low_edu	1	1	1	0	1	2	0	0	0	0	1	jilin	1	0	91	176		0	208.2	175.49	154.68	413.47	54838	0.053	0.52	2.68526	2.082	1.7549	1.5468	4.1347	10.9121	6.96292	7.44022
2017003966	com2017000103	167200	12.0269	low_asset	100181	11.5147	43.56	6	low_edu	1	1	1	1	1	6	0	0	0	0	1	jiangsu	1	0	99	193		0	244.01	215.94	218.62	382.84	107150	0.072	0.57	14.297	2.4401	2.1594	2.1862	3.8284	11.582	4.97363	5.45208
2017003974	com2017000611	95480	11.4667	low_asset	65944	11.0966	21.16	9	low_edu	1	1	3	1	1	5	0	0	0	0	1	shandong	1	0	136	253		0	220.66	192.11	178.15	392.16	72807	0.074	0.55	9.6125	2.2066	1.9211	1.7815	3.9216	11.1956	6.17844	6.65649
2017003976	com2017000307	303800	12.6241	low_asset	49200	10.8036	32.49	13	mid_edu	1	1	19	1	1	2	0	0	0	0	1	liaoning	0	0	108	203		0	226.4	194.17	178.41	420.06	53527	0.042	0.62	6.262	2.264	1.9417	1.7841	4.2006	10.8879	6.76299	7.24069
2017003982	com2017001142	280536	12.5445	low_asset	56561	10.9431	17.64	16	high_edu	1	1	3	1	1	3	0	0	0	0	1	henan	0	0.333333	59	114	0	1	205.34	181.5	151.05	382.73	46674	0.078	0.45	7.68882	2.0534	1.815	1.5105	3.8273	10.7509	6.17154	6.64753
2017003998	com2017000193	550424	13.2184	low_asset	40003.5	10.5967	22.09	9	low_edu	1	1	8	1	1	4	0	0	0	1	0	guangxi	0	0	39	73	1	0	207.23	176.33	153.46	406.94	38102	0.073	0.48	2.62375	2.0723	1.7633	1.5346	4.0694	10.548	6.71914	7.19492
2017004001	com2017001294	1377630	14.1359	middle_asset	61097.5	11.0202	25	6	low_edu	1	1	4	1	1	4	1	0	0	1	0	liaoning	1	0	114	214		0	226.4	194.17	178.41	420.06	53527	0.042	0.62	6.262	2.264	1.9417	1.7841	4.2006	10.8879	6.76299	7.24069
2017004003	com2017000636	741500	13.5164	low_asset	185140	12.1289	17.64	15	high_edu	0	1	15	0	1	2	0	0	0	1	0	liaoning	0	0	115	219	0	0	226.4	194.17	178.41	420.06	53527	0.042	0.62	6.262	2.264	1.9417	1.7841	4.2006	10.8879	6.76299	7.24069
2017004005	com2017001176	112156	11.6276	low_asset	36000	10.4913	33.64	12	mid_edu	1	0	14	0	1	2	0	0	0	0	1	heilongjiang	0	0	66	130		0	209.93	174.68	164.06	409.72	41916	0.064	0.49	1.44065	2.0993	1.7468	1.6406	4.0972	10.6434	7.07239	7.54939
2017004007	com2017001021	822395	13.62	low_asset	167251	12.0273	11.56	16	high_edu	1	1	16	1	0	3	0	0	0	0	1	heilongjiang	0	0	65	127	0	0	209.93	174.68	164.06	409.72	41916	0.064	0.49	1.44065	2.0993	1.7468	1.6406	4.0972	10.6434	7.07239	7.54939
2017004008	com2017000891	132516	11.7945	low_asset	19005.2	9.85247	27.04	9	low_edu	1	0	5	0	1	2	0	0	0	0	1	jilin	0	0	90	174	0	0	208.2	175.49	154.68	413.47	54838	0.053	0.52	2.68526	2.082	1.7549	1.5468	4.1347	10.9121	6.96292	7.44022
2017004009	com2017000401	1796257	14.4012	middle_asset	163615	12.0053	28.09	13	mid_edu	1	1	3	1	1	3	1	0	1	0	0	yunnan	0	0	163	320	1	0	203.76	167.96	158.79	403.67	34221	0.095	0.41	1.44641	2.0376	1.6796	1.5879	4.0367	10.4406	6.96877	7.44321
2017004010	com2017001364	797700	13.5895	low_asset	72775	11.1951	37.21	6	low_edu	1	1	14	1	1	2	0	0	0	0	1	zhejiang	1	0	168	333		0	264.85	239.33	251.29	373.77	92057	0.078	0.65	12.581	2.6485	2.3933	2.5129	3.7377	11.4302
2017004014	com2017001268	90680	11.4151	low_asset	84626.8	11.346	19.36	6	low_edu	1	1	5	0	1	4	0	0	0	0	1	ningxia	0	0	122	226	0	0	214.7	190.35	134.87	440.18	50765	0.078	0.51	2.05	2.147	1.9035	1.3487	4.4018	10.835	6.85333	7.32871
2017004032	com2017000209	111177	11.6189	low_asset	105092	11.5626	24.01	9	low_edu	1	1	5	1	1	3	0	0	0	1	0	guangxi	1	0	40	75		0	207.23	176.33	153.46	406.94	38102	0.073	0.48	2.62375	2.0723	1.7633	1.5346	4.0694	10.548	6.71914	7.19492
2017004036	com2017001330	445000	13.0058	low_asset	90431	11.4123	10.24	16	high_edu	0	1	12	0	1	3	0	0	1	0	0	guangdong	0	0.5	28	51	1	1	240.95	225.52	195.87	373.79	80932	0.075	0.75	9.60389	2.4095	2.2552	1.9587	3.7379	11.3014	6.36544	6.84271
2017004040	com2017000460	131950	11.7902	low_asset	27520	10.2227	32.49	12	mid_edu	1	1	7	1	1	2	0	0	0	0	1	heilongjiang	0	0	65	125		0	209.93	174.68	164.06	409.72	41916	0.064	0.49	1.44065	2.0993	1.7468	1.6406	4.0972	10.6434	7.07239	7.54939
2017004041	com2017000369	207880	12.2447	low_asset	33202.8	10.4104	24.01	9	low_edu	1	0	2	1	1	2	0	0	0	0	1	heilongjiang	0	0	66	129	0	0	209.93	174.68	164.06	409.72	41916	0.064	0.49	1.44065	2.0993	1.7468	1.6406	4.0972	10.6434	7.07239	7.54939
2017004043	com2017000058	2461395	14.7162	middle_asset	280044	12.5427	22.09	16	high_edu	0	1	9	1	0	2	0	0	0	1	0	liaoning	0	0.333333	109	206	0	1	226.4	194.17	178.41	420.06	53527	0.042	0.62	6.262	2.264	1.9417	1.7841	4.2006	10.8879	6.76299	7.24069
2017004056	com2017001135	2595695	14.7694	middle_asset	131150	11.7841	12.25	16	high_edu	1	1	3	1	0	5	0	0	0	1	0	fujian	0	0	16	28	1	0	245.21	226.6	198.23	392.01	82677	0.081	0.65	5.44917	2.4521	2.266	1.9823	3.9201	11.3227	5.58252	6.06171
2017004061	com2017000764	373981	12.832	low_asset	196180	12.1868	16.81	16	high_edu	1	1	5	1	1	4	0	0	1	0	0	zhejiang	0	0	169	339	1	0	264.85	239.33	251.29	373.77	92057	0.078	0.65	12.581	2.6485	2.3933	2.5129	3.7377	11.4302
2017004064	com2017000965	164402	12.0101	low_asset	111705	11.6236	21.16	12	mid_edu	1	1	6	1	0	2	0	0	0	1	0	guangdong	0	0.5	28	52	0	1	240.95	225.52	195.87	373.79	80932	0.075	0.75	9.60389	2.4095	2.2552	1.9587	3.7379	11.3014	6.36544	6.84271
2017004067	com2017000889	1235216	14.0268	middle_asset	142661	11.8682	29.16	9	low_edu	1	1	7	1	1	5	0	0	0	0	1	guangdong	0	0.333333	33	62	1	1	240.95	225.52	195.87	373.79	80932	0.075	0.75	9.60389	2.4095	2.2552	1.9587	3.7379	11.3014	6.36544	6.84271
2017004075	com2017000228	121637	11.7088	low_asset	75035	11.2257	7.84	16	high_edu	0	1	17	1	1	1	0	0	0	0	1	fujian	0	0	13	23	1	0	245.21	226.6	198.23	392.01	82677	0.081	0.65	5.44917	2.4521	2.266	1.9823	3.9201	11.3227	5.58252	6.06171
2017004078	com2017000916	231213	12.3511	low_asset	53322.3	10.8841	6.25	16	high_edu	0	1	5	1	1	2	0	0	1	0	0	beijing	0	0.5	10	14	0	1	276.38	268.39	234.17	379.48	128994	0.067	0.78	27.3353	2.7638	2.6839	2.3417	3.7948	11.7675	6.59274	7.07059
2017004079	com2017000275	4036500	15.2109	high_asset	167525	12.0289	7.84	16	high_edu	1	1	7	1	1	1	0	0	0	0	1	guangdong	0	0	33	64	0	0	240.95	225.52	195.87	373.79	80932	0.075	0.75	9.60389	2.4095	2.2552	1.9587	3.7379	11.3014	6.36544	6.84271
2017004081	com2017001013	304000	12.6248	low_asset	62997.5	11.0508	19.36	12	mid_edu	1	1	4	1	1	3	0	0	1	0	0	henan	0	0	64	122	0	0	205.34	181.5	151.05	382.73	46674	0.078	0.45	7.68882	2.0534	1.815	1.5105	3.8273	10.7509	6.17154	6.64753
2017004082	com2017000587	381890	12.8529	low_asset	14550	9.58535	34.81	12	mid_edu	1	1	7777	0	1	2	1	0	0	0	1	jilin	0	0	87	166	1	0	208.2	175.49	154.68	413.47	54838	0.053	0.52	2.68526	2.082	1.7549	1.5468	4.1347	10.9121	6.96292	7.44022
2017004090	com2017000886	1304420	14.0813	middle_asset	215496	12.2807	11.56	15	high_edu	1	1	15	1	1	2	1	0	1	0	0	hainan	0	0	50	96		0	230.33	192.26	184.91	438.59	48430	0.07	0.51	4.72941	2.3033	1.9226	1.8491	4.3859	10.7879	6.79724	7.27466
2017004092	com2017000525	465475	13.0508	low_asset	143983	11.8775	16.81	16	high_edu	1	1	16	1	0	1	0	0	0	0	1	heilongjiang	0	0	65	128		0	209.93	174.68	164.06	409.72	41916	0.064	0.49	1.44065	2.0993	1.7468	1.6406	4.0972	10.6434	7.07239	7.54939
2017004093	com2017001422	736300	13.5094	low_asset	183885	12.1221	32.49	12	mid_edu	1	1	19	1	1	4	1	0	0	0	1	liaoning	0	0	115	218	0	0	226.4	194.17	178.41	420.06	53527	0.042	0.62	6.262	2.264	1.9417	1.7841	4.2006	10.8879	6.76299	7.24069
2017004094	com2017000369	14450	9.57845	low_asset	8483	9.04582	14.44	9	low_edu	0	0	15	1	0	1	0	0	0	0	1	heilongjiang	0	0	66	129	0	0	209.93	174.68	164.06	409.72	41916	0.064	0.49	1.44065	2.0993	1.7468	1.6406	4.0972	10.6434	7.07239	7.54939
2017004097	com2017000642	185549	12.1311	low_asset	70936	11.1695	27.04	6	low_edu	1	1	5	1	1	3	0	0	0	0	1	liaoning	1	0	108	203		0	226.4	194.17	178.41	420.06	53527	0.042	0.62	6.262	2.264	1.9417	1.7841	4.2006	10.8879	6.76299	7.24069
2017004099	com2017000561	3576629	15.0899	high_asset	376002	12.8373	11.56	19	high_edu	1	1	4	1	1	1	0	0	1	0	0	zhejiang	0	0.5	168	337	1	1	264.85	239.33	251.29	373.77	92057	0.078	0.65	12.581	2.6485	2.3933	2.5129	3.7377	11.4302
2017004101	com2017001237	21957	9.99684	low_asset	11797.5	9.37564	17.64	6	low_edu	1	1	15	1	1	2	0	0	0	0	1	qinghai	0	0	125	230	1	0	195.15	159.59	136.5	419.14	44047	0.073	0.51	0.155278	1.9515	1.5959	1.365	4.1914	10.693	7.04262	7.51714
2017004102	com2017001176	185045	12.1284	low_asset	41200	10.6262	38.44	12	mid_edu	0	0	7777	1	0	3	0	0	0	0	1	heilongjiang	0	0	66	130		0	209.93	174.68	164.06	409.72	41916	0.064	0.49	1.44065	2.0993	1.7468	1.6406	4.0972	10.6434	7.07239	7.54939
2017004103	com2017001124	1935000	14.4756	middle_asset	53100	10.8799	29.16	12	mid_edu	1	1	6	1	0	3	0	0	0	0	1	hubei	0	0	75	143	0	0	226.75	199.53	189.08	385.07	60199	0.078	0.53	4.15	2.2675	1.9953	1.8908	3.8507	11.0054	5.73841	6.21239
2017004105	com2017000064	4413488	15.3002	high_asset	179750	12.0993	7.84	16	high_edu	1	1	5	1	1	2	0	0	0	1	0	shanghai	0	0	150	287	0	0	278.11	258.98	259.81	374.54	126634	0.069	0.73	64.653	2.7811	2.5898	2.5981	3.7454	11.7491	5.0154	5.49112
2017004117	com2017000683	464487	13.0487	low_asset	35690	10.4826	32.49	9	low_edu	1	0	16	1	1	5	1	0	1	0	0	henan	0	0	61	118	0	0	205.34	181.5	151.05	382.73	46674	0.078	0.45	7.68882	2.0534	1.815	1.5105	3.8273	10.7509	6.17154	6.64753
2017004120	com2017000617	5162778	15.457	high_asset	315180	12.6609	28.09	16	high_edu	1	1	16	1	1	4	0	0	0	1	0	hubei	0	0.333333	72	137	1	1	226.75	199.53	189.08	385.07	60199	0.078	0.53	4.15	2.2675	1.9953	1.8908	3.8507	11.0054	5.73841	6.21239
2017004128	com2017000748	498500	13.1194	low_asset	54387.5	10.9039	7.29	16	high_edu	0	1	6	0	1	2	0	1	0	1	0	liaoning	0	0	115	215	0	0	226.4	194.17	178.41	420.06	53527	0.042	0.62	6.262	2.264	1.9417	1.7841	4.2006	10.8879	6.76299	7.24069
2017004129	com2017000860	513058	13.1481	low_asset	57827	10.9652	25	9	low_edu	1	1	3	1	1	5	0	0	0	1	0	sichuan	0	0	151	296	1	0	215.48	182.08	176.54	396.51	44651	0.081	0.45	2.90796	2.1548	1.8208	1.7654	3.9651	10.7066	6.83497	7.30884
2017004130	com2017000057	248164	12.4218	low_asset	46100	10.7386	24.01	6	low_edu	1	1	5	0	1	3	0	0	0	0	1	jilin	0	0	87	166		0	208.2	175.49	154.68	413.47	54838	0.053	0.52	2.68526	2.082	1.7549	1.5468	4.1347	10.9121	6.96292	7.44022
2017004131	com2017001311	219000	12.2968	low_asset	43238	10.6745	32.49	12	mid_edu	1	1	19	1	1	4	0	0	0	0	1	hainan	0	0	50	93	1	0	230.33	192.26	184.91	438.59	48430	0.07	0.51	4.72941	2.3033	1.9226	1.8491	4.3859	10.7879	6.79724	7.27466
2017004140	com2017000464	975837	13.7911	low_asset	103435	11.5467	20.25	9	low_edu	1	1	15	1	1	1	0	0	0	0	1	shanghai	0	0	150	281	0	0	278.11	258.98	259.81	374.54	126634	0.069	0.73	64.653	2.7811	2.5898	2.5981	3.7454	11.7491	5.0154	5.49112
2017004144	com2017000950	1870689	14.4418	middle_asset	97680	11.4895	14.44	16	high_edu	1	1	3	1	1	3	0	0	0	0	1	hebei	0	0.333333	51	98	0	1	199.53	172.78	151.45	375.2	45387	0.067	0.54	6.15211	1.9953	1.7278	1.5145	3.752	10.723	6.45563	6.93296
2017004145	com2017000430	1058334	13.8722	middle_asset	81855	11.3127	9	15	high_edu	1	1	8	1	0	3	0	0	0	0	1	shandong	0	0	132	245	1	0	220.66	192.11	178.15	392.16	72807	0.074	0.55	9.6125	2.2066	1.9211	1.7815	3.9216	11.1956	6.17844	6.65649
2017004146	com2017000601	109723	11.6057	low_asset	102414	11.5368	16	15	high_edu	1	1	17	1	1	5	0	0	0	0	1	shaanxi	0	0	147	276	0	0	216.12	194.92	157.95	391.85	57266	0.08	0.53	3.44143	2.1612	1.9492	1.5795	3.9185	10.9555	6.53697	7.0116
2017004148	com2017001470	967400	13.7824	low_asset	117250	11.6721	19.36	15	high_edu	1	1	3	1	1	3	0	0	1	0	0	liaoning	0	0.25	115	217	1	1	226.4	194.17	178.41	420.06	53527	0.042	0.62	6.262	2.264	1.9417	1.7841	4.2006	10.8879	6.76299	7.24069
2017004149	com2017001434	929163	13.742	low_asset	113150	11.6365	14.44	9	low_edu	1	1	17	1	1	6	0	0	0	0	1	ningxia	1	0	123	228	1	0	214.7	190.35	134.87	440.18	50765	0.078	0.51	2.05	2.147	1.9035	1.3487	4.4018	10.835	6.85333	7.32871
2017004164	com2017000416	1166760	13.9697	middle_asset	145928	11.8909	20.25	13	mid_edu	1	1	7	1	1	3	0	0	0	0	1	hunan	0	0.333333	80	154	1	1	206.38	170.07	174.47	384.24	49558	0.08	0.46	4.67667	2.0638	1.7007	1.7447	3.8424	10.8109	5.98936	6.4637
2017004167	com2017000985	6968300	15.7569	high_asset	515035	13.152	11.56	16	high_edu	1	1	5	1	0	5	0	0	1	0	0	beijing	0	0.333333	10	15	0	1	276.38	268.39	234.17	379.48	128994	0.067	0.78	27.3353	2.7638	2.6839	2.3417	3.7948	11.7675	6.59274	7.07059
2017004171	com2017001047	1466054	14.1981	middle_asset	72749.5	11.1948	24.01	9	low_edu	1	0	17	1	1	3	0	0	0	1	0	jiangsu	0	0	94	184	1	0	244.01	215.94	218.62	382.84	107150	0.072	0.57	14.297	2.4401	2.1594	2.1862	3.8284	11.582	4.97363	5.45208
2017004180	com2017000993	2682141	14.8021	middle_asset	362188	12.7999	14.44	15	high_edu	1	1	10	1	1	5	0	0	1	0	0	guangdong	0	0.333333	33	62	1	1	240.95	225.52	195.87	373.79	80932	0.075	0.75	9.60389	2.4095	2.2552	1.9587	3.7379	11.3014	6.36544	6.84271
2017004190	com2017001302	103110	11.5436	low_asset	32545	10.3904	36	12	mid_edu	1	1	19	1	1	4	0	0	0	0	1	shandong	0	0	130	238	1	0	220.66	192.11	178.15	392.16	72807	0.074	0.55	9.6125	2.2066	1.9211	1.7815	3.9216	11.1956	6.17844	6.65649
2017004192	com2017001088	212450	12.2665	low_asset	42736	10.6628	23.04	9	low_edu	0	0	3	1	1	3	0	0	0	0	1	anhui	0	0.333333	6	8		1	211.28	171.65	189.78	381.23	43401	0.085	0.47	6.05214	2.1128	1.7165	1.8978	3.8123	10.6782	5.19091	5.66727
2017004193	com2017000959	302496	12.6198	low_asset	86139	11.3637	32.49	12	mid_edu	1	1	9	1	1	4	0	1	1	0	0	guangdong	1	0	31	57		0	240.95	225.52	195.87	373.79	80932	0.075	0.75	9.60389	2.4095	2.2552	1.9587	3.7379	11.3014	6.36544	6.84271
2017004196	com2017000097	315893	12.6632	low_asset	102062	11.5333	20.25	9	low_edu	1	1	4	0	1	6	1	0	0	0	1	hunan	0	0	86	164	0	0	206.38	170.07	174.47	384.24	49558	0.08	0.46	4.67667	2.0638	1.7007	1.7447	3.8424	10.8109	5.98936	6.4637
2017004203	com2017001277	321308	12.6802	low_asset	36269	10.4987	26.01	9	low_edu	0	1	5	1	1	4	0	0	0	0	1	jilin	1	0	89	173		0	208.2	175.49	154.68	413.47	54838	0.053	0.52	2.68526	2.082	1.7549	1.5468	4.1347	10.9121	6.96292	7.44022
2017004205	com2017001097	695573	13.4525	low_asset	103911	11.5513	22.09	12	mid_edu	1	1	18	1	1	4	0	0	0	1	0	shanxi	0	0	140	261	1	0	206.3	186.14	141.52	390.57	42060	0.07	0.56	4.57313	2.063	1.8614	1.4152	3.9057	10.6469	6.53735	7.01401
2017004209	com2017000512	920410	13.7326	low_asset	106198	11.5731	30.25	6	low_edu	1	1	1	1	1	6	0	0	0	1	0	chongqing	1	0	171	352		0	221.84	197.46	171.58	393.65	63442	0.093	0.53	5.02927	2.2184	1.9746	1.7158	3.9365	11.0579	6.54411	7.01798
2017004212	com2017000467	797895	13.5897	low_asset	376500	12.8387	7.84	16	high_edu	1	1	9	1	1	3	0	1	0	1	0	guangdong	0	0	28	52	0	0	240.95	225.52	195.87	373.79	80932	0.075	0.75	9.60389	2.4095	2.2552	1.9587	3.7379	11.3014	6.36544	6.84271
2017004213	com2017001145	1383100	14.1398	middle_asset	48575	10.7909	17.64	15	high_edu	0	1	15	1	0	3	0	0	0	1	0	shanghai	0	0.333333	150	281	0	1	278.11	258.98	259.81	374.54	126634	0.069	0.73	64.653	2.7811	2.5898	2.5981	3.7454	11.7491	5.0154	5.49112
2017004224	com2017000557	703059	13.4632	low_asset	20401.1	9.92334	30.25	9	low_edu	0	1	5	1	0	4	0	0	0	0	1	guangdong	0	0	28	50	0	0	240.95	225.52	195.87	373.79	80932	0.075	0.75	9.60389	2.4095	2.2552	1.9587	3.7379	11.3014	6.36544	6.84271
2017004225	com2017000602	333200	12.7165	low_asset	33511	10.4196	11.56	9	low_edu	1	1	8	1	0	2	0	1	0	0	1	guizhou	0	0	44	81	0	0	193.29	160.98	132.74	410.01	37956	0.102	0.45	2.96667	1.9329	1.6098	1.3274	4.1001	10.5442	6.69075	7.16505
2017004226	com2017000819	370500	12.8226	low_asset	59420	10.9924	29.16	9	low_edu	1	1	5	1	1	3	0	0	0	0	1	beijing	0	0	10	19	0	0	276.38	268.39	234.17	379.48	128994	0.067	0.78	27.3353	2.7638	2.6839	2.3417	3.7948	11.7675	6.59274	7.07059
2017004228	com2017001406	6576003	15.6989	high_asset	348792	12.7622	22.09	15	high_edu	1	1	7	1	1	4	0	0	0	1	0	shanghai	0	0.5	150	288	0	1	278.11	258.98	259.81	374.54	126634	0.069	0.73	64.653	2.7811	2.5898	2.5981	3.7454	11.7491	5.0154	5.49112
2017004231	com2017000243	683492	13.435	low_asset	48000	10.779	17.64	15	high_edu	1	1	1	1	1	4	0	1	0	1	0	shaanxi	0	0	145	271	0	0	216.12	194.92	157.95	391.85	57266	0.08	0.53	3.44143	2.1612	1.9492	1.5795	3.9185	10.9555	6.53697	7.0116
2017004233	com2017000301	625180	13.3458	low_asset	126000	11.744	28.09	16	high_edu	1	1	16	1	1	3	0	0	0	0	1	shaanxi	0	0	148	279	0	0	216.12	194.92	157.95	391.85	57266	0.08	0.53	3.44143	2.1612	1.9492	1.5795	3.9185	10.9555	6.53697	7.0116
2017004234	com2017000863	7626604	15.8472	high_asset	179000	12.0951	20.25	16	high_edu	1	1	10	1	0	5	0	0	0	0	1	shanghai	0	0.5	150	286	0	1	278.11	258.98	259.81	374.54	126634	0.069	0.73	64.653	2.7811	2.5898	2.5981	3.7454	11.7491	5.0154	5.49112
2017004240	com2017000363	544040	13.2068	low_asset	30080	10.3116	23.04	9	low_edu	1	1	2	1	1	4	0	0	0	0	1	hunan	0	0	80	154	0	0	206.38	170.07	174.47	384.24	49558	0.08	0.46	4.67667	2.0638	1.7007	1.7447	3.8424	10.8109	5.98936	6.4637
2017004241	com2017000216	81380	11.3069	low_asset	34430.5	10.4467	21.16	9	low_edu	1	1	3	1	1	4	0	0	0	0	1	hunan	1	0	80	154		0	206.38	170.07	174.47	384.24	49558	0.08	0.46	4.67667	2.0638	1.7007	1.7447	3.8424	10.8109	5.98936	6.4637
2017004242	com2017000348	230135	12.3464	low_asset	72000	11.1844	10.89	16	high_edu	1	1	1	1	1	6	0	0	0	0	1	shanxi	1	0	139	258		0	206.3	186.14	141.52	390.57	42060	0.07	0.56	4.57313	2.063	1.8614	1.4152	3.9057	10.6469	6.53735	7.01401
2017004252	com2017000835	101825	11.531	low_asset	82035	11.3149	6.25	12	mid_edu	0	1	8	1	1	6	0	0	0	1	0	beijing	0	0	10	14	0	0	276.38	268.39	234.17	379.48	128994	0.067	0.78	27.3353	2.7638	2.6839	2.3417	3.7948	11.7675	6.59274	7.07059
2017004263	com2017000033	316100	12.6638	low_asset	19019.2	9.85321	21.16	9	low_edu	1	1	15	0	0	4	0	0	0	0	1	chongqing	0	0	171	345	0	0	221.84	197.46	171.58	393.65	63442	0.093	0.53	5.02927	2.2184	1.9746	1.7158	3.9365	11.0579	6.54411	7.01798
2017004264	com2017001029	351058	12.7687	low_asset	48935	10.7982	17.64	16	high_edu	1	1	5	1	1	5	0	0	0	0	1	henan	0	0	59	114	0	0	205.34	181.5	151.05	382.73	46674	0.078	0.45	7.68882	2.0534	1.815	1.5105	3.8273	10.7509	6.17154	6.64753
2017004267	com2017000048	125802	11.7425	low_asset	19700	9.88837	24.01	13	mid_edu	1	1	5	1	1	2	0	0	0	0	1	qinghai	0	0	126	231	1	0	195.15	159.59	136.5	419.14	44047	0.073	0.51	0.155278	1.9515	1.5959	1.365	4.1914	10.693	7.04262	7.51714
2017004273	com2017000772	78190	11.2669	low_asset	19068	9.85577	23.04	9	low_edu	1	1	7777	1	1	2	0	0	0	0	1	liaoning	1	0	111	211		0	226.4	194.17	178.41	420.06	53527	0.042	0.62	6.262	2.264	1.9417	1.7841	4.2006	10.8879	6.76299	7.24069
2017004276	com2017001261	52125	10.8614	low_asset	2010.5	7.60614	5.76	16	high_edu	0	1	18	0	1	6	0	0	0	1	0	guizhou	0	0	44	82	0	0	193.29	160.98	132.74	410.01	37956	0.102	0.45	2.96667	1.9329	1.6098	1.3274	4.1001	10.5442	6.69075	7.16505
2017004285	com2017000174	1807480	14.4074	middle_asset	130350	11.778	13.69	16	high_edu	1	1	16	1	1	2	0	0	0	0	1	tianjin	0	0	158	312	1	0	237.53	211.89	195.46	398.62	118944	0.036	0.65	26.075	2.3753	2.1189	1.9546	3.9862	11.6864	6.49037	6.96839
2017004289	com2017001457	2120500	14.5672	middle_asset	233000	12.3588	7.29	16	high_edu	1	1	3	1	0	2	0	0	0	1	0	hebei	0	0	56	111	0	0	199.53	172.78	151.45	375.2	45387	0.067	0.54	6.15211	1.9953	1.7278	1.5145	3.752	10.723	6.45563	6.93296
2017004291	com2017000569	370109	12.8216	low_asset	59587.5	10.9952	34.81	12	mid_edu	0	1	3	1	1	1	0	0	0	0	1	shandong	0	0	136	254	0	0	220.66	192.11	178.15	392.16	72807	0.074	0.55	9.6125	2.2066	1.9211	1.7815	3.9216	11.1956	6.17844	6.65649
2017004298	com2017001165	681008	13.4313	low_asset	342534	12.7441	12.25	15	high_edu	1	1	3	1	1	3	0	0	0	1	0	shandong	0	0.25	132	245	1	1	220.66	192.11	178.15	392.16	72807	0.074	0.55	9.6125	2.2066	1.9211	1.7815	3.9216	11.1956	6.17844	6.65649
2017004305	com2017001270	1875698	14.4445	middle_asset	53767.5	10.8924	10.24	16	high_edu	1	1	3	1	1	2	0	0	1	0	0	tianjin	0	0	158	311	0	0	237.53	211.89	195.46	398.62	118944	0.036	0.65	26.075	2.3753	2.1189	1.9546	3.9862	11.6864	6.49037	6.96839
2017004311	com2017001088	235050	12.3676	low_asset	94385	11.4551	23.04	9	low_edu	1	1	3	1	1	4	0	0	0	0	1	anhui	0	0	6	8	0	0	211.28	171.65	189.78	381.23	43401	0.085	0.47	6.05214	2.1128	1.7165	1.8978	3.8123	10.6782	5.19091	5.66727
2017004314	com2017000195	78588	11.272	low_asset	33503.5	10.4194	36	6	low_edu	1	1	5	1	1	5	0	0	0	0	1	guangdong	1	0	35	67		0	240.95	225.52	195.87	373.79	80932	0.075	0.75	9.60389	2.4095	2.2552	1.9587	3.7379	11.3014	6.36544	6.84271
2017004319	com2017000158	4372541	15.2909	high_asset	297260	12.6024	16.81	16	high_edu	0	1	6	1	0	3	0	1	1	0	0	shanghai	0	0.333333	150	289	0	1	278.11	258.98	259.81	374.54	126634	0.069	0.73	64.653	2.7811	2.5898	2.5981	3.7454	11.7491	5.0154	5.49112
2017004328	com2017000193	500472	13.1233	low_asset	64917	11.0809	30.25	12	mid_edu	1	1	11	1	0	3	0	0	0	1	0	guangxi	0	0.333333	39	73	0	1	207.23	176.33	153.46	406.94	38102	0.073	0.48	2.62375	2.0723	1.7633	1.5346	4.0694	10.548	6.71914	7.19492
2017004329	com2017000206	1608870	14.291	middle_asset	90529	11.4134	12.25	13	mid_edu	1	1	3	1	1	3	0	0	0	0	1	guangdong	0	0	35	67	1	0	240.95	225.52	195.87	373.79	80932	0.075	0.75	9.60389	2.4095	2.2552	1.9587	3.7379	11.3014	6.36544	6.84271
2017004331	com2017001257	257084	12.4572	low_asset	61425	11.0256	28.09	9	low_edu	1	1	7777	1	1	3	0	1	0	0	1	shandong	0	0	129	237	0	0	220.66	192.11	178.15	392.16	72807	0.074	0.55	9.6125	2.2066	1.9211	1.7815	3.9216	11.1956	6.17844	6.65649
2017004335	com2017001333	444410	13.0045	low_asset	94969.7	11.4613	40.96	12	mid_edu	1	1	7777	1	1	2	0	0	0	0	1	liaoning	0	0	109	206	0	0	226.4	194.17	178.41	420.06	53527	0.042	0.62	6.262	2.264	1.9417	1.7841	4.2006	10.8879	6.76299	7.24069
2017004336	com2017000307	360544	12.7954	low_asset	42338.4	10.6535	18.49	13	mid_edu	1	1	3	1	1	4	0	0	0	1	0	liaoning	0	0.333333	108	203	0	1	226.4	194.17	178.41	420.06	53527	0.042	0.62	6.262	2.264	1.9417	1.7841	4.2006	10.8879	6.76299	7.24069
2017004337	com2017001064	4517063	15.3234	high_asset	390789	12.8759	9.61	16	high_edu	1	1	12	1	0	1	0	0	0	0	1	guangdong	0	0.333333	28	51	0	1	240.95	225.52	195.87	373.79	80932	0.075	0.75	9.60389	2.4095	2.2552	1.9587	3.7379	11.3014	6.36544	6.84271
2017004351	com2017001330	787571	13.5767	low_asset	36001.1	10.4913	22.09	15	high_edu	1	1	10	1	1	4	0	0	0	1	0	guangdong	0	0	28	51	0	0	240.95	225.52	195.87	373.79	80932	0.075	0.75	9.60389	2.4095	2.2552	1.9587	3.7379	11.3014	6.36544	6.84271
2017004355	com2017000374	468336	13.0569	low_asset	72035	11.1849	15.21	15	high_edu	1	1	19	1	1	3	0	0	0	0	1	liaoning	0	0	109	208	0	0	226.4	194.17	178.41	420.06	53527	0.042	0.62	6.262	2.264	1.9417	1.7841	4.2006	10.8879	6.76299	7.24069
2017004357	com2017000048	620040	13.3375	low_asset	77938	11.2637	12.25	12	mid_edu	1	1	3	1	1	3	1	0	0	0	1	qinghai	0	0	126	231	1	0	195.15	159.59	136.5	419.14	44047	0.073	0.51	0.155278	1.9515	1.5959	1.365	4.1914	10.693	7.04262	7.51714
2017004358	com2017001284	4291885	15.2722	high_asset	260479	12.4703	37.21	6	low_edu	1	1	14	1	1	6	0	0	0	0	1	shanghai	0	0	150	281	0	0	278.11	258.98	259.81	374.54	126634	0.069	0.73	64.653	2.7811	2.5898	2.5981	3.7454	11.7491	5.0154	5.49112
2017004359	com2017000873	326201	12.6953	low_asset	60250	11.0063	9.61	9	low_edu	1	1	5	1	1	2	0	0	1	0	0	jiangsu	0	0	93	179	0	0	244.01	215.94	218.62	382.84	107150	0.072	0.57	14.297	2.4401	2.1594	2.1862	3.8284	11.582	4.97363	5.45208
2017004361	com2017000492	265000	12.4875	low_asset	72105	11.1859	19.36	13	mid_edu	1	1	17	1	1	3	0	0	0	0	1	hubei	0	0	73	138	0	0	226.75	199.53	189.08	385.07	60199	0.078	0.53	4.15	2.2675	1.9953	1.8908	3.8507	11.0054	5.73841	6.21239
2017004375	com2017000308	252200	12.438	low_asset	147070	11.8987	28.09	15	high_edu	1	1	19	1	1	2	0	0	0	0	1	qinghai	0	0	127	234	1	0	195.15	159.59	136.5	419.14	44047	0.073	0.51	0.155278	1.9515	1.5959	1.365	4.1914	10.693	7.04262	7.51714
2017004378	com2017000327	232005	12.3545	low_asset	82732	11.3234	10.89	6	low_edu	1	1	3	0	1	5	0	0	0	0	1	hubei	1	0	70	135		0	226.75	199.53	189.08	385.07	60199	0.078	0.53	4.15	2.2675	1.9953	1.8908	3.8507	11.0054	5.73841	6.21239
2017004380	com2017000339	3252200	14.9948	high_asset	138926	11.8417	16	13	mid_edu	0	1	19	1	1	1	0	0	1	0	0	shanghai	0	0.4	150	289	1	1	278.11	258.98	259.81	374.54	126634	0.069	0.73	64.653	2.7811	2.5898	2.5981	3.7454	11.7491	5.0154	5.49112
2017004382	com2017000831	1154680	13.9593	middle_asset	104579	11.5577	12.25	16	high_edu	1	1	14	1	1	3	0	0	0	0	1	hebei	0	0	51	100	1	0	199.53	172.78	151.45	375.2	45387	0.067	0.54	6.15211	1.9953	1.7278	1.5145	3.752	10.723	6.45563	6.93296
2017004383	com2017000817	266400	12.4928	low_asset	33605.2	10.4224	28.09	12	mid_edu	0	1	17	1	0	3	0	0	0	0	1	hubei	0	0	75	144	0	0	226.75	199.53	189.08	385.07	60199	0.078	0.53	4.15	2.2675	1.9953	1.8908	3.8507	11.0054	5.73841	6.21239
2017004388	com2017001050	702000	13.4617	low_asset	84017.5	11.3388	17.64	12	mid_edu	1	1	3	1	1	1	0	0	0	1	0	zhejiang	0	0	165	326	0	0	264.85	239.33	251.29	373.77	92057	0.078	0.65	12.581	2.6485	2.3933	2.5129	3.7377	11.4302
2017004391	com2017000887	3269741	15.0002	high_asset	99821	11.5111	21.16	6	low_edu	1	1	7	1	1	4	0	0	0	0	1	henan	0	0	64	122	0	0	205.34	181.5	151.05	382.73	46674	0.078	0.45	7.68882	2.0534	1.815	1.5105	3.8273	10.7509	6.17154	6.64753
2017004392	com2017001212	215153	12.2791	low_asset	83583.5	11.3336	21.16	9	low_edu	1	1	5	0	1	5	0	0	0	0	1	chongqing	0	0	171	346	0	0	221.84	197.46	171.58	393.65	63442	0.093	0.53	5.02927	2.2184	1.9746	1.7158	3.9365	11.0579	6.54411	7.01798
2017004393	com2017000942	245642	12.4116	low_asset	50463	10.829	28.09	12	mid_edu	0	1	1	1	0	2	0	0	0	0	1	heilongjiang	0	0	69	134	1	0	209.93	174.68	164.06	409.72	41916	0.064	0.49	1.44065	2.0993	1.7468	1.6406	4.0972	10.6434	7.07239	7.54939
2017004398	com2017001383	406009	12.9141	low_asset	130573	11.7797	12.25	9	low_edu	1	1	3	0	1	2	0	0	0	1	0	jiangsu	0	0	99	193		0	244.01	215.94	218.62	382.84	107150	0.072	0.57	14.297	2.4401	2.1594	2.1862	3.8284	11.582	4.97363	5.45208
2017004400	com2017001173	738300	13.5121	low_asset	239175	12.385	26.01	15	high_edu	0	1	19	1	0	5	0	0	0	0	1	guizhou	0	0	46	85	1	0	193.29	160.98	132.74	410.01	37956	0.102	0.45	2.96667	1.9329	1.6098	1.3274	4.1001	10.5442	6.69075	7.16505
2017004403	com2017001403	459701	13.0383	low_asset	33661.5	10.4241	8.41	9	low_edu	1	1	18	0	1	4	0	0	0	0	1	guangdong	0	0	30	55	0	0	240.95	225.52	195.87	373.79	80932	0.075	0.75	9.60389	2.4095	2.2552	1.9587	3.7379	11.3014	6.36544	6.84271
2017004406	com2017000605	434583	12.9821	low_asset	37800	10.5401	9.61	16	high_edu	0	1	3	1	1	4	0	0	0	0	1	hubei	1	0	71	136		0	226.75	199.53	189.08	385.07	60199	0.078	0.53	4.15	2.2675	1.9953	1.8908	3.8507	11.0054	5.73841	6.21239
2017004408	com2017001085	435593	12.9845	low_asset	215175	12.2792	16	9	low_edu	1	1	11	0	1	2	0	0	0	0	1	guangdong	0	0	27	46	0	0	240.95	225.52	195.87	373.79	80932	0.075	0.75	9.60389	2.4095	2.2552	1.9587	3.7379	11.3014	6.36544	6.84271
2017004414	com2017001117	1182800	13.9834	middle_asset	203510	12.2235	26.01	16	high_edu	1	1	16	1	1	3	0	0	1	0	0	anhui	0	0.333333	7	9	1	1	211.28	171.65	189.78	381.23	43401	0.085	0.47	6.05214	2.1128	1.7165	1.8978	3.8123	10.6782	5.19091	5.66727
2017004415	com2017000446	178687	12.0934	low_asset	56893.9	10.9489	22.09	9	low_edu	0	1	11	0	0	5	0	0	0	0	1	liaoning	0	0	115	219	1	0	226.4	194.17	178.41	420.06	53527	0.042	0.62	6.262	2.264	1.9417	1.7841	4.2006	10.8879	6.76299	7.24069
2017004422	com2017001255	383390	12.8568	low_asset	59017.5	10.9856	21.16	9	low_edu	1	1	2	1	1	3	0	0	0	0	1	heilongjiang	0	0	65	123	0	0	209.93	174.68	164.06	409.72	41916	0.064	0.49	1.44065	2.0993	1.7468	1.6406	4.0972	10.6434	7.07239	7.54939
2017004423	com2017000073	2354429	14.6718	middle_asset	174001	12.0668	28.09	16	high_edu	1	1	19	1	1	3	0	1	1	0	0	tianjin	0	0.4	158	310	1	1	237.53	211.89	195.46	398.62	118944	0.036	0.65	26.075	2.3753	2.1189	1.9546	3.9862	11.6864	6.49037	6.96839
2017004429	com2017000780	380223	12.8485	low_asset	58569.7	10.978	19.36	9	low_edu	1	1	3	0	1	5	0	0	0	1	0	guangdong	0	0	27	46	0	0	240.95	225.52	195.87	373.79	80932	0.075	0.75	9.60389	2.4095	2.2552	1.9587	3.7379	11.3014	6.36544	6.84271
2017004432	com2017000806	52500	10.8686	low_asset	6905.95	8.84014	4	16	high_edu	0	1	15	0	1	4	0	0	0	1	0	hubei	0	0	75	143	0	0	226.75	199.53	189.08	385.07	60199	0.078	0.53	4.15	2.2675	1.9953	1.8908	3.8507	11.0054	5.73841	6.21239
2017004438	com2017000553	519000	13.1597	low_asset	121519	11.7078	26.01	6	low_edu	1	1	5	1	1	5	1	0	0	0	1	jiangsu	0	0.333333	99	193	1	1	244.01	215.94	218.62	382.84	107150	0.072	0.57	14.297	2.4401	2.1594	2.1862	3.8284	11.582	4.97363	5.45208
2017004443	com2017000260	1322616	14.0951	middle_asset	41012	10.6216	8.41	15	high_edu	0	1	3	1	1	3	0	1	1	0	0	guangdong	0	0	33	60	0	0	240.95	225.52	195.87	373.79	80932	0.075	0.75	9.60389	2.4095	2.2552	1.9587	3.7379	11.3014	6.36544	6.84271
2017004444	com2017000179	197418	12.1931	low_asset	79225	11.28	18.49	9	low_edu	1	1	7	1	1	2	0	0	0	1	0	shandong	1	0	134	251		0	220.66	192.11	178.15	392.16	72807	0.074	0.55	9.6125	2.2066	1.9211	1.7815	3.9216	11.1956	6.17844	6.65649
2017004445	com2017000889	596892	13.2995	low_asset	111802	11.6245	8.41	9	low_edu	0	1	3	1	1	1	0	0	1	0	0	guangdong	0	0.333333	33	62	1	1	240.95	225.52	195.87	373.79	80932	0.075	0.75	9.60389	2.4095	2.2552	1.9587	3.7379	11.3014	6.36544	6.84271
2017004448	com2017000004	8295500	15.9312	high_asset	406000	12.9141	29.16	19	high_edu	1	1	19	1	1	3	0	1	0	1	0	hubei	0	0.6	75	142	1	1	226.75	199.53	189.08	385.07	60199	0.078	0.53	4.15	2.2675	1.9953	1.8908	3.8507	11.0054	5.73841	6.21239
2017004450	com2017000488	227750	12.336	low_asset	71017.5	11.1707	25	9	low_edu	1	1	5	1	1	5	0	0	0	0	1	jilin	0	0	92	178	0	0	208.2	175.49	154.68	413.47	54838	0.053	0.52	2.68526	2.082	1.7549	1.5468	4.1347	10.9121	6.96292	7.44022
2017004458	com2017001213	658246	13.3973	low_asset	220862	12.3053	20.25	12	mid_edu	1	1	11	1	1	3	0	0	0	0	1	shandong	0	0	132	244	0	0	220.66	192.11	178.15	392.16	72807	0.074	0.55	9.6125	2.2066	1.9211	1.7815	3.9216	11.1956	6.17844	6.65649
2017004461	com2017000716	9437363	16.0602	high_asset	167618	12.0294	11.56	6	low_edu	1	1	3	0	1	3	0	0	0	0	1	guangdong	0	0	28	53	0	0	240.95	225.52	195.87	373.79	80932	0.075	0.75	9.60389	2.4095	2.2552	1.9587	3.7379	11.3014	6.36544	6.84271
2017004464	com2017001072	501820	13.126	low_asset	68700	11.1375	20.25	13	mid_edu	1	1	7	1	1	3	0	0	0	0	1	heilongjiang	0	0	67	131		0	209.93	174.68	164.06	409.72	41916	0.064	0.49	1.44065	2.0993	1.7468	1.6406	4.0972	10.6434	7.07239	7.54939
2017004467	com2017000075	2877302	14.8724	middle_asset	217658	12.2907	12.96	16	high_edu	1	1	17	1	1	4	0	0	0	1	0	guangdong	0	0.333333	28	53	1	1	240.95	225.52	195.87	373.79	80932	0.075	0.75	9.60389	2.4095	2.2552	1.9587	3.7379	11.3014	6.36544	6.84271
2017004469	com2017000648	657547	13.3963	low_asset	295995	12.5981	18.49	12	mid_edu	1	1	16	1	0	3	0	0	0	0	1	liaoning	0	0	115	215	1	0	226.4	194.17	178.41	420.06	53527	0.042	0.62	6.262	2.264	1.9417	1.7841	4.2006	10.8879	6.76299	7.24069
2017004472	com2017000335	688301	13.442	low_asset	44797	10.7099	15.21	15	high_edu	1	1	7	1	1	2	0	0	0	1	0	hunan	0	0	79	153	0	0	206.38	170.07	174.47	384.24	49558	0.08	0.46	4.67667	2.0638	1.7007	1.7447	3.8424	10.8109	5.98936	6.4637
2017004474	com2017000305	102900	11.5415	low_asset	2040	7.62071	15.21	6	low_edu	1	0	5	1	1	7	0	0	0	0	1	shaanxi	1	0	145	271		0	216.12	194.92	157.95	391.85	57266	0.08	0.53	3.44143	2.1612	1.9492	1.5795	3.9185	10.9555	6.53697	7.0116
2017004477	com2017001232	1057234	13.8712	middle_asset	35035	10.4641	19.36	12	mid_edu	0	1	4	1	1	4	0	0	0	1	0	shandong	0	0.333333	130	241	0	1	220.66	192.11	178.15	392.16	72807	0.074	0.55	9.6125	2.2066	1.9211	1.7815	3.9216	11.1956	6.17844	6.65649
2017004478	com2017000679	1282650	14.0644	middle_asset	160975	11.989	30.25	16	high_edu	1	1	17	1	0	3	0	0	0	0	1	shanxi	0	0	141	264	0	0	206.3	186.14	141.52	390.57	42060	0.07	0.56	4.57313	2.063	1.8614	1.4152	3.9057	10.6469	6.53735	7.01401
2017004484	com2017000174	2477993	14.723	middle_asset	154037	11.945	23.04	13	mid_edu	1	1	3	1	1	3	0	0	0	1	0	tianjin	0	0	158	312	0	0	237.53	211.89	195.46	398.62	118944	0.036	0.65	26.075	2.3753	2.1189	1.9546	3.9862	11.6864	6.49037	6.96839
2017004491	com2017000496	45006	10.7146	low_asset	36070	10.4932	27.04	9	low_edu	1	1	15	1	1	3	0	0	0	0	1	tianjin	0	0	158	309	1	0	237.53	211.89	195.46	398.62	118944	0.036	0.65	26.075	2.3753	2.1189	1.9546	3.9862	11.6864	6.49037	6.96839
2017004497	com2017001378	2213800	14.6102	middle_asset	80772	11.2994	24.01	9	low_edu	1	1	7	1	1	3	0	0	0	0	1	fujian	0	0.5	12	21	1	1	245.21	226.6	198.23	392.01	82677	0.081	0.65	5.44917	2.4521	2.266	1.9823	3.9201	11.3227	5.58252	6.06171
2017004503	com2017000158	3064730	14.9355	high_asset	109878	11.6071	32.49	9	low_edu	1	1	10	0	1	3	0	0	0	0	1	shanghai	0	0	150	289	0	0	278.11	258.98	259.81	374.54	126634	0.069	0.73	64.653	2.7811	2.5898	2.5981	3.7454	11.7491	5.0154	5.49112
2017004504	com2017000687	367160	12.8136	low_asset	39517.5	10.5845	27.04	6	low_edu	1	1	5	0	1	2	0	0	0	0	1	guangdong	0	0	28	49	0	0	240.95	225.52	195.87	373.79	80932	0.075	0.75	9.60389	2.4095	2.2552	1.9587	3.7379	11.3014	6.36544	6.84271
2017004509	com2017001276	912000	13.7234	low_asset	26052.5	10.1679	10.24	9	low_edu	1	1	7	0	1	2	0	0	0	0	1	guangxi	0	0	41	77	0	0	207.23	176.33	153.46	406.94	38102	0.073	0.48	2.62375	2.0723	1.7633	1.5346	4.0694	10.548	6.71914	7.19492
2017004511	com2017001374	613964	13.3277	low_asset	140105	11.8501	9	15	high_edu	1	1	6	1	1	1	0	0	0	0	1	ningxia	0	0.333333	123	227	1	1	214.7	190.35	134.87	440.18	50765	0.078	0.51	2.05	2.147	1.9035	1.3487	4.4018	10.835	6.85333	7.32871
2017004513	com2017001169	552915	13.223	low_asset	62105	11.0366	10.89	16	high_edu	1	1	6	1	1	3	1	0	1	0	0	heilongjiang	0	0	65	125	0	0	209.93	174.68	164.06	409.72	41916	0.064	0.49	1.44065	2.0993	1.7468	1.6406	4.0972	10.6434	7.07239	7.54939
2017004514	com2017001013	338303	12.7317	low_asset	49601	10.8118	24.01	9	low_edu	1	1	15	0	0	1	0	0	0	1	0	henan	0	0	64	122	0	0	205.34	181.5	151.05	382.73	46674	0.078	0.45	7.68882	2.0534	1.815	1.5105	3.8273	10.7509	6.17154	6.64753
2017004515	com2017001330	5384206	15.499	high_asset	452275	13.022	25	19	high_edu	1	1	18	1	1	9	0	0	0	1	0	guangdong	0	0.4	28	51	0	1	240.95	225.52	195.87	373.79	80932	0.075	0.75	9.60389	2.4095	2.2552	1.9587	3.7379	11.3014	6.36544	6.84271
2017004516	com2017000032	1437536	14.1784	middle_asset	296782	12.6008	12.25	13	mid_edu	1	1	4	1	1	3	0	0	0	1	0	fujian	0	0.4	18	31	1	1	245.21	226.6	198.23	392.01	82677	0.081	0.65	5.44917	2.4521	2.266	1.9823	3.9201	11.3227	5.58252	6.06171
2017004517	com2017001177	1212400	14.0081	middle_asset	38705	10.5637	16.81	9	low_edu	1	1	6	0	1	3	0	0	0	0	1	jiangxi	0	0.333333	104	198	1	1	208.35	170.86	182.48	379.14	43424	0.089	0.47	4.23235	2.0835	1.7086	1.8248	3.7914	10.6788	5.41824	5.8929
2017004521	com2017000178	1550300	14.254	middle_asset	123811	11.7265	32.49	12	mid_edu	1	1	17	1	1	6	0	0	0	0	1	henan	1	0	60	117		0	205.34	181.5	151.05	382.73	46674	0.078	0.45	7.68882	2.0534	1.815	1.5105	3.8273	10.7509	6.17154	6.64753
2017004524	com2017001468	1431228	14.174	middle_asset	36700	10.5105	8.41	15	high_edu	1	1	11	1	1	4	0	0	0	1	0	hebei	0	0	55	108	1	0	199.53	172.78	151.45	375.2	45387	0.067	0.54	6.15211	1.9953	1.7278	1.5145	3.752	10.723	6.45563	6.93296
2017004548	com2017001464	1488440	14.2132	middle_asset	54095.8	10.8985	5.29	9	low_edu	1	1	3	1	1	1	1	0	0	0	1	sichuan	0	0	151	295	0	0	215.48	182.08	176.54	396.51	44651	0.081	0.45	2.90796	2.1548	1.8208	1.7654	3.9651	10.7066	6.83497	7.30884
2017004551	com2017000302	727367	13.4972	low_asset	107855	11.5885	23.04	12	mid_edu	1	1	17	1	0	4	0	0	0	1	0	shanxi	0	0	141	264	1	0	206.3	186.14	141.52	390.57	42060	0.07	0.56	4.57313	2.063	1.8614	1.4152	3.9057	10.6469	6.53735	7.01401
2017004557	com2017001454	231691	12.3532	low_asset	64150	11.069	32.49	12	mid_edu	1	1	14	1	1	5	0	0	0	0	1	jiangsu	0	0	98	189	0	0	244.01	215.94	218.62	382.84	107150	0.072	0.57	14.297	2.4401	2.1594	2.1862	3.8284	11.582	4.97363	5.45208
2017004558	com2017000371	819159	13.616	low_asset	87875	11.3837	12.25	13	mid_edu	1	1	4	1	1	2	0	0	1	0	0	shandong	0	0	136	253	1	0	220.66	192.11	178.15	392.16	72807	0.074	0.55	9.6125	2.2066	1.9211	1.7815	3.9216	11.1956	6.17844	6.65649
2017004559	com2017000416	801735	13.5945	low_asset	102580	11.5384	16	15	high_edu	1	1	7	1	1	1	0	0	1	0	0	hunan	0	0.25	80	154	1	1	206.38	170.07	174.47	384.24	49558	0.08	0.46	4.67667	2.0638	1.7007	1.7447	3.8424	10.8109	5.98936	6.4637
2017004561	com2017000863	5251051	15.4739	high_asset	230140	12.3464	23.04	16	high_edu	1	1	19	1	1	4	0	1	1	0	0	shanghai	0	0.333333	150	286	0	1	278.11	258.98	259.81	374.54	126634	0.069	0.73	64.653	2.7811	2.5898	2.5981	3.7454	11.7491	5.0154	5.49112
2017004563	com2017000467	6662963	15.7121	high_asset	124921	11.7354	16.81	15	high_edu	1	1	3	1	1	3	0	0	0	1	0	guangdong	0	0.4	28	52	0	1	240.95	225.52	195.87	373.79	80932	0.075	0.75	9.60389	2.4095	2.2552	1.9587	3.7379	11.3014	6.36544	6.84271
2017004566	com2017001220	79300	11.281	low_asset	33070	10.4064	20.25	6	low_edu	1	1	5	0	1	4	0	0	1	0	0	shandong	1	0	129	237	0	0	220.66	192.11	178.15	392.16	72807	0.074	0.55	9.6125	2.2066	1.9211	1.7815	3.9216	11.1956	6.17844	6.65649
2017004567	com2017000489	566800	13.2478	low_asset	64255	11.0706	26.01	9	low_edu	1	1	15	1	1	5	0	0	0	0	1	beijing	1	0	11	20		0	276.38	268.39	234.17	379.48	128994	0.067	0.78	27.3353	2.7638	2.6839	2.3417	3.7948	11.7675	6.59274	7.07059
2017004570	com2017000679	455500	13.0292	low_asset	70800	11.1676	29.16	15	high_edu	0	1	17	1	1	1	0	0	0	0	1	shanxi	0	0	141	264	0	0	206.3	186.14	141.52	390.57	42060	0.07	0.56	4.57313	2.063	1.8614	1.4152	3.9057	10.6469	6.53735	7.01401
2017004575	com2017001246	1124392	13.9328	middle_asset	52475	10.8681	26.01	9	low_edu	1	1	15	1	1	3	0	1	0	0	1	jiangsu	0	0	94	182	0	0	244.01	215.94	218.62	382.84	107150	0.072	0.57	14.297	2.4401	2.1594	2.1862	3.8284	11.582	4.97363	5.45208
2017004580	com2017000762	1728515	14.3628	middle_asset	114964	11.6524	16.81	15	high_edu	1	1	15	1	1	4	0	0	0	0	1	tianjin	0	0	158	313	1	0	237.53	211.89	195.46	398.62	118944	0.036	0.65	26.075	2.3753	2.1189	1.9546	3.9862	11.6864	6.49037	6.96839
2017004583	com2017000621	223961	12.3192	low_asset	46179.5	10.7403	12.25	9	low_edu	1	0	15	0	1	1	0	1	0	1	0	liaoning	0	0	109	207	1	0	226.4	194.17	178.41	420.06	53527	0.042	0.62	6.262	2.264	1.9417	1.7841	4.2006	10.8879	6.76299	7.24069
2017004594	com2017000888	1579179	14.2724	middle_asset	67585.2	11.1211	29.16	12	mid_edu	0	1	15	1	0	1	0	0	0	1	0	jiangsu	0	0	94	185	0	0	244.01	215.94	218.62	382.84	107150	0.072	0.57	14.297	2.4401	2.1594	2.1862	3.8284	11.582	4.97363	5.45208
2017004596	com2017001056	3171227	14.9696	high_asset	105387	11.5654	19.36	15	high_edu	1	1	3	1	1	4	0	0	0	1	0	anhui	0	0.333333	1	1	0	1	211.28	171.65	189.78	381.23	43401	0.085	0.47	6.05214	2.1128	1.7165	1.8978	3.8123	10.6782	5.19091	5.66727
2017004599	com2017000326	540700	13.2006	low_asset	86405	11.3668	36	9	low_edu	1	1	7777	1	1	3	0	0	1	0	0	hunan	0	0	81	157	0	0	206.38	170.07	174.47	384.24	49558	0.08	0.46	4.67667	2.0638	1.7007	1.7447	3.8424	10.8109	5.98936	6.4637
2017004600	com2017000150	362500	12.8008	low_asset	83405	11.3315	9.61	12	mid_edu	1	1	18	1	0	2	1	0	0	0	1	sichuan	0	0.333333	151	294	0	1	215.48	182.08	176.54	396.51	44651	0.081	0.45	2.90796	2.1548	1.8208	1.7654	3.9651	10.7066	6.83497	7.30884
2017004604	com2017000305	254238	12.446	low_asset	36003.5	10.4914	20.25	9	low_edu	1	1	7	1	1	3	0	0	0	0	1	shaanxi	1	0	145	271		0	216.12	194.92	157.95	391.85	57266	0.08	0.53	3.44143	2.1612	1.9492	1.5795	3.9185	10.9555	6.53697	7.0116
2017004606	com2017001260	6529785	15.6919	high_asset	386700	12.8654	11.56	19	high_edu	1	1	18	1	1	3	0	0	0	1	0	beijing	0	0	10	17	0	0	276.38	268.39	234.17	379.48	128994	0.067	0.78	27.3353	2.7638	2.6839	2.3417	3.7948	11.7675	6.59274	7.07059
2017004611	com2017000796	797432	13.5892	low_asset	167192	12.0269	24.01	15	high_edu	1	1	16	1	0	5	0	0	0	0	1	sichuan	0	0.285714	157	306	0	0	215.48	182.08	176.54	396.51	44651	0.081	0.45	2.90796	2.1548	1.8208	1.7654	3.9651	10.7066	6.83497	7.30884
2017004612	com2017000312	579945	13.2707	low_asset	102410	11.5367	5.76	12	mid_edu	1	1	6	1	1	2	0	0	0	1	0	jiangsu	0	0	97	188	0	0	244.01	215.94	218.62	382.84	107150	0.072	0.57	14.297	2.4401	2.1594	2.1862	3.8284	11.582	4.97363	5.45208
2017004613	com2017000883	679679	13.4294	low_asset	93157.5	11.442	17.64	13	mid_edu	1	1	3	1	1	3	0	0	0	1	0	shandong	0	0	136	253	0	0	220.66	192.11	178.15	392.16	72807	0.074	0.55	9.6125	2.2066	1.9211	1.7815	3.9216	11.1956	6.17844	6.65649
2017004618	com2017000779	303258	12.6223	low_asset	56257	10.9377	25	6	low_edu	1	1	7	1	1	4	0	0	0	0	1	gansu	0	0	25	44		0	199.78	169.67	125.25	434.64	28497	0.036	0.44	1.21488	1.9978	1.6967	1.2525	4.3464	10.2576	6.92497	7.39958
2017004622	com2017000893	48771	10.7949	low_asset	17645	9.77821	26.01	6	low_edu	1	1	5	1	1	3	0	0	0	0	1	hebei	1	0	52	102		0	199.53	172.78	151.45	375.2	45387	0.067	0.54	6.15211	1.9953	1.7278	1.5145	3.752	10.723	6.45563	6.93296
2017004623	com2017001367	6127500	15.6283	high_asset	286694	12.5662	8.41	16	high_edu	1	1	13	1	1	4	0	0	0	0	1	guangdong	0	0.5	28	51	1	1	240.95	225.52	195.87	373.79	80932	0.075	0.75	9.60389	2.4095	2.2552	1.9587	3.7379	11.3014	6.36544	6.84271
2017004629	com2017000021	541179	13.2015	low_asset	53070	10.8794	11.56	16	high_edu	1	1	14	1	1	2	0	0	0	0	1	liaoning	0	0	114	214	0	0	226.4	194.17	178.41	420.06	53527	0.042	0.62	6.262	2.264	1.9417	1.7841	4.2006	10.8879	6.76299	7.24069
2017004634	com2017000663	7441410	15.8226	high_asset	69746.5	11.1526	33.64	12	mid_edu	0	1	15	1	0	2	0	0	0	1	0	beijing	0	0	10	15	0	0	276.38	268.39	234.17	379.48	128994	0.067	0.78	27.3353	2.7638	2.6839	2.3417	3.7948	11.7675	6.59274	7.07059
2017004635	com2017000847	239262	12.3853	low_asset	35200	10.4688	16	6	low_edu	1	1	15	0	1	5	0	0	0	0	1	ningxia	1	0	121	225		0	214.7	190.35	134.87	440.18	50765	0.078	0.51	2.05	2.147	1.9035	1.3487	4.4018	10.835	6.85333	7.32871
2017004652	com2017001031	1781024	14.3927	middle_asset	111979	11.6261	23.04	12	mid_edu	1	1	3	1	1	3	1	0	0	1	0	yunnan	0	0.333333	162	319	0	1	203.76	167.96	158.79	403.67	34221	0.095	0.41	1.44641	2.0376	1.6796	1.5879	4.0367	10.4406	6.96877	7.44321
2017004655	com2017001081	1507111	14.2257	middle_asset	60464	11.0098	26.01	9	low_edu	1	0	5	0	1	2	0	0	0	0	1	jiangsu	0	0	96	187	0	0	244.01	215.94	218.62	382.84	107150	0.072	0.57	14.297	2.4401	2.1594	2.1862	3.8284	11.582	4.97363	5.45208
2017004663	com2017001098	799000	13.5911	low_asset	29276	10.2845	16.81	9	low_edu	1	1	5	0	1	4	0	0	0	0	1	liaoning	1	0	111	210		0	226.4	194.17	178.41	420.06	53527	0.042	0.62	6.262	2.264	1.9417	1.7841	4.2006	10.8879	6.76299	7.24069
2017004664	com2017000466	911234	13.7226	low_asset	113488	11.6395	29.16	16	high_edu	1	1	19	1	0	3	0	0	0	0	1	guizhou	0	0	45	83	0	0	193.29	160.98	132.74	410.01	37956	0.102	0.45	2.96667	1.9329	1.6098	1.3274	4.1001	10.5442	6.69075	7.16505
2017004668	com2017001420	247400	12.4188	low_asset	26290	10.1769	12.96	13	mid_edu	1	1	7	1	1	3	0	0	0	0	1	beijing	1	0	10	16		0	276.38	268.39	234.17	379.48	128994	0.067	0.78	27.3353	2.7638	2.6839	2.3417	3.7948	11.7675	6.59274	7.07059
2017004672	com2017000889	237543	12.3781	low_asset	49503	10.8098	7.29	12	mid_edu	1	1	6	1	1	6	0	0	0	0	1	guangdong	0	0	33	62	0	0	240.95	225.52	195.87	373.79	80932	0.075	0.75	9.60389	2.4095	2.2552	1.9587	3.7379	11.3014	6.36544	6.84271
2017004679	com2017000994	3708000	15.126	high_asset	4165	8.33447	25	15	high_edu	1	1	5	1	1	4	0	0	1	0	0	hebei	0	0	52	102		0	199.53	172.78	151.45	375.2	45387	0.067	0.54	6.15211	1.9953	1.7278	1.5145	3.752	10.723	6.45563	6.93296
2017004680	com2017000035	98290	11.4957	low_asset	60141	11.0044	24.01	9	low_edu	1	1	5	0	1	4	0	0	0	0	1	sichuan	1	0	151	295		0	215.48	182.08	176.54	396.51	44651	0.081	0.45	2.90796	2.1548	1.8208	1.7654	3.9651	10.7066	6.83497	7.30884
2017004682	com2017000562	7382740	15.8147	high_asset	508500	13.1392	9.61	19	high_edu	1	1	10	1	1	5	0	1	0	0	1	guangdong	0	0	28	47	0	0	240.95	225.52	195.87	373.79	80932	0.075	0.75	9.60389	2.4095	2.2552	1.9587	3.7379	11.3014	6.36544	6.84271
2017004683	com2017000425	610340	13.3218	low_asset	34743.8	10.4558	53.29	9	low_edu	0	1	17	1	1	2	0	0	0	0	1	chongqing	0	0	171	351	0	0	221.84	197.46	171.58	393.65	63442	0.093	0.53	5.02927	2.2184	1.9746	1.7158	3.9365	11.0579	6.54411	7.01798
2017004685	com2017001139	2847168	14.8618	middle_asset	550553	13.2187	18.49	16	high_edu	1	0	17	1	1	1	0	1	0	1	0	chongqing	0	0	172	353	1	0	221.84	197.46	171.58	393.65	63442	0.093	0.53	5.02927	2.2184	1.9746	1.7158	3.9365	11.0579	6.54411	7.01798
2017004697	com2017000377	2066915	14.5416	middle_asset	66675	11.1076	15.21	15	high_edu	1	1	3	1	0	2	1	0	0	0	1	liaoning	0	0	115	215	0	0	226.4	194.17	178.41	420.06	53527	0.042	0.62	6.262	2.264	1.9417	1.7841	4.2006	10.8879	6.76299	7.24069
2017004698	com2017001282	780200	13.5673	low_asset	112000	11.6263	7.29	9	low_edu	1	1	15	0	1	5	1	0	0	0	1	yunnan	0	0	164	323	1	0	203.76	167.96	158.79	403.67	34221	0.095	0.41	1.44641	2.0376	1.6796	1.5879	4.0367	10.4406	6.96877	7.44321
2017004699	com2017000345	484660	13.0912	low_asset	52261.8	10.864	24.01	12	mid_edu	1	1	15	1	1	2	0	0	0	0	1	hunan	0	0.333333	79	153	1	1	206.38	170.07	174.47	384.24	49558	0.08	0.46	4.67667	2.0638	1.7007	1.7447	3.8424	10.8109	5.98936	6.4637
2017004713	com2017001404	1339245	14.1076	middle_asset	187195	12.1399	26.01	12	mid_edu	1	1	19	1	1	1	0	0	0	1	0	zhejiang	0	0	169	338	0	0	264.85	239.33	251.29	373.77	92057	0.078	0.65	12.581	2.6485	2.3933	2.5129	3.7377	11.4302
2017004714	com2017000300	158464	11.9733	low_asset	1288.35	7.16112	21.16	6	low_edu	0	1	3	0	0	1	0	0	0	0	1	sichuan	1	0	155	301		0	215.48	182.08	176.54	396.51	44651	0.081	0.45	2.90796	2.1548	1.8208	1.7654	3.9651	10.7066	6.83497	7.30884
2017004720	com2017000202	302516	12.6199	low_asset	104054	11.5527	37.21	9	low_edu	1	1	1	1	1	4	0	0	0	0	1	zhejiang	0	0	166	329	0	0	264.85	239.33	251.29	373.77	92057	0.078	0.65	12.581	2.6485	2.3933	2.5129	3.7377	11.4302
2017004724	com2017001142	818046	13.6147	low_asset	92031.5	11.4299	18.49	15	high_edu	1	1	3	1	1	3	0	0	0	0	1	henan	0	0.5	59	114	0	1	205.34	181.5	151.05	382.73	46674	0.078	0.45	7.68882	2.0534	1.815	1.5105	3.8273	10.7509	6.17154	6.64753
2017004725	com2017001371	1774200	14.3889	middle_asset	156400	11.9602	18.49	16	high_edu	1	1	11	1	1	3	0	0	0	1	0	zhejiang	0	0.5	168	332	0	1	264.85	239.33	251.29	373.77	92057	0.078	0.65	12.581	2.6485	2.3933	2.5129	3.7377	11.4302
2017004726	com2017001187	4235793	15.2591	high_asset	252152	12.4378	18.49	16	high_edu	1	1	3	1	1	2	0	0	0	0	1	guangxi	0	0.25	39	73	1	1	207.23	176.33	153.46	406.94	38102	0.073	0.48	2.62375	2.0723	1.7633	1.5346	4.0694	10.548	6.71914	7.19492
2017004731	com2017000200	8246001	15.9252	high_asset	251035	12.4333	16.81	16	high_edu	1	1	19	1	1	3	0	0	0	1	0	hainan	0	0.5	48	88	0	1	230.33	192.26	184.91	438.59	48430	0.07	0.51	4.72941	2.3033	1.9226	1.8491	4.3859	10.7879	6.79724	7.27466
2017004735	com2017000093	161519	11.9924	low_asset	60412	11.0089	20.25	6	low_edu	1	1	7777	0	1	4	0	0	1	0	0	heilongjiang	0	0	65	126	0	0	209.93	174.68	164.06	409.72	41916	0.064	0.49	1.44065	2.0993	1.7468	1.6406	4.0972	10.6434	7.07239	7.54939
2017004737	com2017000224	1227392	14.0204	middle_asset	121800	11.7101	8.41	15	high_edu	1	1	6	1	1	3	1	0	0	1	0	shaanxi	0	0.5	149	280	0	1	216.12	194.92	157.95	391.85	57266	0.08	0.53	3.44143	2.1612	1.9492	1.5795	3.9185	10.9555	6.53697	7.0116
2017004740	com2017000557	824457	13.6225	low_asset	116378	11.6646	14.44	16	high_edu	1	0	7	1	1	3	0	1	0	1	0	guangdong	0	0	28	50	1	0	240.95	225.52	195.87	373.79	80932	0.075	0.75	9.60389	2.4095	2.2552	1.9587	3.7379	11.3014	6.36544	6.84271
2017004746	com2017000180	2144942	14.5786	middle_asset	178210	12.0907	16.81	15	high_edu	1	1	9	1	1	3	0	1	1	0	0	chongqing	0	0.333333	171	347	0	1	221.84	197.46	171.58	393.65	63442	0.093	0.53	5.02927	2.2184	1.9746	1.7158	3.9365	11.0579	6.54411	7.01798
2017004753	com2017001278	70923	11.1693	low_asset	27650	10.2274	16.81	6	low_edu	0	0	15	1	0	2	0	0	0	1	0	zhejiang	0	0.333333	168	336	0	1	264.85	239.33	251.29	373.77	92057	0.078	0.65	12.581	2.6485	2.3933	2.5129	3.7377	11.4302
2017004755	com2017000847	155550	11.9547	low_asset	23572.2	10.0678	15.21	6	low_edu	1	1	5	1	1	3	0	0	0	0	1	ningxia	1	0	121	225		0	214.7	190.35	134.87	440.18	50765	0.078	0.51	2.05	2.147	1.9035	1.3487	4.4018	10.835	6.85333	7.32871
2017004758	com2017000767	377475	12.8413	low_asset	37201.8	10.5241	25	12	mid_edu	1	1	19	1	1	3	0	0	0	0	1	guangdong	1	0	26	45		0	240.95	225.52	195.87	373.79	80932	0.075	0.75	9.60389	2.4095	2.2552	1.9587	3.7379	11.3014	6.36544	6.84271
2017004768	com2017000720	182050	12.112	low_asset	42828	10.6649	10.24	12	mid_edu	1	1	3	0	1	4	0	0	0	1	0	shaanxi	1	0	147	276		0	216.12	194.92	157.95	391.85	57266	0.08	0.53	3.44143	2.1612	1.9492	1.5795	3.9185	10.9555	6.53697	7.0116
2017004774	com2017000137	255730	12.4519	low_asset	65517.5	11.0901	29.16	9	low_edu	1	1	3	1	1	3	0	1	0	0	1	zhejiang	1	0	166	330		0	264.85	239.33	251.29	373.77	92057	0.078	0.65	12.581	2.6485	2.3933	2.5129	3.7377	11.4302
2017004775	com2017000785	1051600	13.8658	middle_asset	152000	11.9316	3.61	13	mid_edu	0	1	3	1	1	4	0	0	0	1	0	guangdong	0	0.5	28	50	0	1	240.95	225.52	195.87	373.79	80932	0.075	0.75	9.60389	2.4095	2.2552	1.9587	3.7379	11.3014	6.36544	6.84271
2017004778	com2017001184	1122500	13.9311	middle_asset	60175	11.005	16.81	9	low_edu	1	1	7777	0	1	4	0	0	0	0	1	hubei	0	0	75	144	0	0	226.75	199.53	189.08	385.07	60199	0.078	0.53	4.15	2.2675	1.9953	1.8908	3.8507	11.0054	5.73841	6.21239
2017004784	com2017000198	199900	12.2056	low_asset	92727.5	11.4374	12.25	9	low_edu	1	0	3	1	1	3	0	0	0	0	1	hubei	1	0	71	136		0	226.75	199.53	189.08	385.07	60199	0.078	0.53	4.15	2.2675	1.9953	1.8908	3.8507	11.0054	5.73841	6.21239
2017004787	com2017000009	2821779	14.8529	middle_asset	112391	11.6297	23.04	12	mid_edu	1	1	18	1	1	4	0	1	1	0	0	zhejiang	0	0.5	165	327	1	1	264.85	239.33	251.29	373.77	92057	0.078	0.65	12.581	2.6485	2.3933	2.5129	3.7377	11.4302
2017004789	com2017000440	186100	12.134	low_asset	34957	10.4619	39.69	9	low_edu	1	1	5	1	1	9	0	0	1	0	0	jilin	0	0	89	173	1	0	208.2	175.49	154.68	413.47	54838	0.053	0.52	2.68526	2.082	1.7549	1.5468	4.1347	10.9121	6.96292	7.44022
2017004790	com2017001130	2132000	14.5726	middle_asset	237393	12.3775	26.01	15	high_edu	1	1	3	1	0	3	0	1	0	0	1	zhejiang	0	0.333333	168	335	1	1	264.85	239.33	251.29	373.77	92057	0.078	0.65	12.581	2.6485	2.3933	2.5129	3.7377	11.4302
2017004793	com2017000431	1099000	13.9099	middle_asset	112336	11.6293	20.25	9	low_edu	1	1	5	0	1	4	0	0	0	1	0	tianjin	0	0	158	308	0	0	237.53	211.89	195.46	398.62	118944	0.036	0.65	26.075	2.3753	2.1189	1.9546	3.9862	11.6864	6.49037	6.96839
2017004794	com2017000916	6204869	15.6408	high_asset	79792.3	11.2872	24.01	19	high_edu	1	1	7	1	1	3	0	0	1	0	0	beijing	0	0.5	10	14	0	1	276.38	268.39	234.17	379.48	128994	0.067	0.78	27.3353	2.7638	2.6839	2.3417	3.7948	11.7675	6.59274	7.07059
2017004795	com2017000351	1015862	13.8312	middle_asset	215758	12.2819	30.25	15	high_edu	1	1	19	1	1	4	0	0	0	0	1	sichuan	0	0	151	292	0	0	215.48	182.08	176.54	396.51	44651	0.081	0.45	2.90796	2.1548	1.8208	1.7654	3.9651	10.7066	6.83497	7.30884
2017004797	com2017001422	1155733	13.9602	middle_asset	124086	11.7287	27.04	15	high_edu	1	1	12	1	1	4	0	0	0	0	1	liaoning	0	0.5	115	218	0	1	226.4	194.17	178.41	420.06	53527	0.042	0.62	6.262	2.264	1.9417	1.7841	4.2006	10.8879	6.76299	7.24069
2017004800	com2017000870	9448989	16.0614	high_asset	543885	13.2065	12.96	19	high_edu	1	1	9	1	1	3	0	0	0	1	0	guangdong	0	0.5	33	64	1	1	240.95	225.52	195.87	373.79	80932	0.075	0.75	9.60389	2.4095	2.2552	1.9587	3.7379	11.3014	6.36544	6.84271
2017004803	com2017001332	1743843	14.3716	middle_asset	249670	12.4279	24.01	13	mid_edu	1	1	10	1	1	3	0	1	1	0	0	liaoning	0	0.333333	111	211	0	1	226.4	194.17	178.41	420.06	53527	0.042	0.62	6.262	2.264	1.9417	1.7841	4.2006	10.8879	6.76299	7.24069
2017004807	com2017000769	2692608	14.806	middle_asset	91250	11.4214	34.81	6	low_edu	1	1	5	1	1	3	0	0	0	0	1	zhejiang	0	0	165	328	0	0	264.85	239.33	251.29	373.77	92057	0.078	0.65	12.581	2.6485	2.3933	2.5129	3.7377	11.4302
2017004810	com2017000556	251500	12.4352	low_asset	86975	11.3734	18.49	13	mid_edu	1	1	17	1	1	2	0	0	0	0	1	jiangsu	0	0.333333	94	183	0	1	244.01	215.94	218.62	382.84	107150	0.072	0.57	14.297	2.4401	2.1594	2.1862	3.8284	11.582	4.97363	5.45208
2017004812	com2017001332	457963	13.0345	low_asset	68107	11.1288	30.25	15	high_edu	1	1	9	1	1	1	0	0	1	0	0	liaoning	0	0	111	211	0	0	226.4	194.17	178.41	420.06	53527	0.042	0.62	6.262	2.264	1.9417	1.7841	4.2006	10.8879	6.76299	7.24069
2017004816	com2017000438	278880	12.5385	low_asset	58080.5	10.9696	31.36	12	mid_edu	1	1	15	1	1	3	0	0	0	0	1	jilin	1	0	92	177		0	208.2	175.49	154.68	413.47	54838	0.053	0.52	2.68526	2.082	1.7549	1.5468	4.1347	10.9121	6.96292	7.44022
2017004820	com2017001138	327864	12.7004	low_asset	51160.4	10.8427	39.69	9	low_edu	1	1	11	1	1	4	0	1	0	0	1	sichuan	1	0	155	301		0	215.48	182.08	176.54	396.51	44651	0.081	0.45	2.90796	2.1548	1.8208	1.7654	3.9651	10.7066	6.83497	7.30884
2017004821	com2017000928	3182578	14.9732	high_asset	94539	11.4568	19.36	13	mid_edu	1	1	19	1	1	2	0	0	1	0	0	guangdong	0	0	28	52		0	240.95	225.52	195.87	373.79	80932	0.075	0.75	9.60389	2.4095	2.2552	1.9587	3.7379	11.3014	6.36544	6.84271
2017004822	com2017000645	636930	13.3644	low_asset	91607.8	11.4253	25	12	mid_edu	1	1	7	1	1	3	1	0	0	0	1	heilongjiang	0	0	65	127	0	0	209.93	174.68	164.06	409.72	41916	0.064	0.49	1.44065	2.0993	1.7468	1.6406	4.0972	10.6434	7.07239	7.54939
2017004823	com2017000360	374403	12.8331	low_asset	99700	11.5099	29.16	9	low_edu	1	1	3	1	1	3	0	0	0	0	1	chongqing	0	0	171	344	0	0	221.84	197.46	171.58	393.65	63442	0.093	0.53	5.02927	2.2184	1.9746	1.7158	3.9365	11.0579	6.54411	7.01798
2017004826	com2017001131	932820	13.746	low_asset	110948	11.6168	12.96	15	high_edu	1	1	12	0	1	2	0	0	0	0	1	hebei	0	0.333333	56	111	0	1	199.53	172.78	151.45	375.2	45387	0.067	0.54	6.15211	1.9953	1.7278	1.5145	3.752	10.723	6.45563	6.93296
2017004828	com2017001016	579050	13.2691	low_asset	122170	11.7132	36	9	low_edu	1	0	14	1	0	3	0	0	0	0	1	liaoning	0	0	115	217	0	0	226.4	194.17	178.41	420.06	53527	0.042	0.62	6.262	2.264	1.9417	1.7841	4.2006	10.8879	6.76299	7.24069
2017004829	com2017000086	453726	13.0252	low_asset	300669	12.6138	17.64	16	high_edu	1	1	17	1	1	5	0	0	0	0	1	fujian	0	0.5	16	27	0	1	245.21	226.6	198.23	392.01	82677	0.081	0.65	5.44917	2.4521	2.266	1.9823	3.9201	11.3227	5.58252	6.06171
2017004835	com2017000204	51070	10.841	low_asset	18001.8	9.79822	26.01	15	high_edu	1	1	8	0	1	2	1	0	0	1	0	sichuan	0	0	151	292	1	0	215.48	182.08	176.54	396.51	44651	0.081	0.45	2.90796	2.1548	1.8208	1.7654	3.9651	10.7066	6.83497	7.30884
2017004840	com2017001185	1041623	13.8563	middle_asset	219837	12.3006	9	16	high_edu	1	1	9	1	1	3	0	0	1	0	0	shanghai	0	1	150	289	1	1	278.11	258.98	259.81	374.54	126634	0.069	0.73	64.653	2.7811	2.5898	2.5981	3.7454	11.7491	5.0154	5.49112
2017004841	com2017000902	46545	10.7482	low_asset	7766	8.95751	37.21	6	low_edu	1	0	1	1	1	3	0	0	0	0	1	sichuan	1	0	156	303		0	215.48	182.08	176.54	396.51	44651	0.081	0.45	2.90796	2.1548	1.8208	1.7654	3.9651	10.7066	6.83497	7.30884
2017004847	com2017000514	157029	11.9642	low_asset	36914	10.5163	9	15	high_edu	1	1	14	0	1	3	0	0	0	1	0	shandong	0	0.25	130	242		1	220.66	192.11	178.15	392.16	72807	0.074	0.55	9.6125	2.2066	1.9211	1.7815	3.9216	11.1956	6.17844	6.65649
2017004856	com2017000046	2164802	14.5878	middle_asset	72630	11.1931	29.16	16	high_edu	1	1	10	1	1	3	0	0	0	1	0	fujian	0	0.5	14	24	0	1	245.21	226.6	198.23	392.01	82677	0.081	0.65	5.44917	2.4521	2.266	1.9823	3.9201	11.3227	5.58252	6.06171
2017004860	com2017001313	1353788	14.1184	middle_asset	303881	12.6244	28.09	9	low_edu	1	1	7777	1	1	3	1	1	0	0	1	anhui	0	0	4	6		0	211.28	171.65	189.78	381.23	43401	0.085	0.47	6.05214	2.1128	1.7165	1.8978	3.8123	10.6782	5.19091	5.66727
2017004861	com2017000895	934783	13.7481	low_asset	155053	11.9515	9.61	12	mid_edu	1	1	6	1	1	6	0	0	0	0	1	shaanxi	0	0	147	273	0	0	216.12	194.92	157.95	391.85	57266	0.08	0.53	3.44143	2.1612	1.9492	1.5795	3.9185	10.9555	6.53697	7.0116
2017004862	com2017000700	441043	12.9969	low_asset	37850	10.5414	6.76	6	low_edu	1	1	8	0	1	3	0	0	0	0	1	shanxi	0	0.5	143	267	0	1	206.3	186.14	141.52	390.57	42060	0.07	0.56	4.57313	2.063	1.8614	1.4152	3.9057	10.6469	6.53735	7.01401
2017004865	com2017000258	66300	11.1019	low_asset	65659	11.0922	20.25	6	low_edu	1	1	5	1	1	4	0	1	0	1	0	henan	1	0	59	114		0	205.34	181.5	151.05	382.73	46674	0.078	0.45	7.68882	2.0534	1.815	1.5105	3.8273	10.7509	6.17154	6.64753
2017004869	com2017000837	384831	12.8606	low_asset	34131.5	10.438	15.21	9	low_edu	1	1	6	0	1	4	0	0	0	0	1	neimenggu（Inner Mongolia）	0	0	117	221	0	0	214.55	185.34	136.04	453.66	63764	0.04	0.52	0.493051	2.1455	1.8534	1.3604	4.5366	11.0629	6.76044	7.2373
2017004870	com2017000290	496432	13.1152	low_asset	67337.5	11.1175	16	13	mid_edu	1	1	8	1	1	5	0	0	0	0	1	hubei	1	0	73	138		0	226.75	199.53	189.08	385.07	60199	0.078	0.53	4.15	2.2675	1.9953	1.8908	3.8507	11.0054	5.73841	6.21239
2017004872	com2017000765	1787759	14.3965	middle_asset	102910	11.5416	25	9	low_edu	1	1	19	1	1	3	0	0	1	0	0	guangdong	0	0	33	62	1	0	240.95	225.52	195.87	373.79	80932	0.075	0.75	9.60389	2.4095	2.2552	1.9587	3.7379	11.3014	6.36544	6.84271
2017004877	com2017000009	215238	12.2795	low_asset	103721	11.5495	32.49	9	low_edu	1	1	5	0	1	1	0	0	0	0	1	zhejiang	0	0	165	327	0	0	264.85	239.33	251.29	373.77	92057	0.078	0.65	12.581	2.6485	2.3933	2.5129	3.7377	11.4302
2017004882	com2017001142	1650473	14.3166	middle_asset	104495	11.5569	31.36	12	mid_edu	1	1	7	1	1	2	0	0	0	0	1	henan	0	0	59	114	0	0	205.34	181.5	151.05	382.73	46674	0.078	0.45	7.68882	2.0534	1.815	1.5105	3.8273	10.7509	6.17154	6.64753
2017004892	com2017000309	4836353	15.3917	high_asset	298063	12.6051	12.96	15	high_edu	1	1	9	1	1	3	0	0	0	0	1	shanghai	0	0	150	285	0	0	278.11	258.98	259.81	374.54	126634	0.069	0.73	64.653	2.7811	2.5898	2.5981	3.7454	11.7491	5.0154	5.49112
2017004893	com2017000733	84970	11.3501	low_asset	56003.5	10.9332	17.64	15	high_edu	1	1	7777	1	1	3	0	0	0	0	1	jilin	0	0	91	176	0	0	208.2	175.49	154.68	413.47	54838	0.053	0.52	2.68526	2.082	1.7549	1.5468	4.1347	10.9121	6.96292	7.44022
2017004897	com2017001367	6807187	15.7335	high_asset	149212	11.9131	21.16	16	high_edu	1	1	4	1	1	2	0	1	0	1	0	guangdong	0	0	28	51	0	0	240.95	225.52	195.87	373.79	80932	0.075	0.75	9.60389	2.4095	2.2552	1.9587	3.7379	11.3014	6.36544	6.84271
2017004898	com2017000296	711700	13.4754	low_asset	47005.2	10.758	19.36	6	low_edu	1	1	5	1	1	4	0	0	0	0	1	chongqing	0	0	172	355	0	0	221.84	197.46	171.58	393.65	63442	0.093	0.53	5.02927	2.2184	1.9746	1.7158	3.9365	11.0579	6.54411	7.01798
2017004899	com2017000220	923501	13.7359	low_asset	123541	11.7243	14.44	16	high_edu	0	1	16	1	1	4	0	0	0	1	0	sichuan	0	0.333333	152	297	0	1	215.48	182.08	176.54	396.51	44651	0.081	0.45	2.90796	2.1548	1.8208	1.7654	3.9651	10.7066	6.83497	7.30884
2017004901	com2017000789	228932	12.3412	low_asset	44002.1	10.692	24.01	9	low_edu	1	1	15	1	1	3	0	0	0	0	1	tianjin	1	0	158	307		0	237.53	211.89	195.46	398.62	118944	0.036	0.65	26.075	2.3753	2.1189	1.9546	3.9862	11.6864	6.49037	6.96839
2017004907	com2017000577	135117	11.8139	low_asset	31552.5	10.3594	5.76	16	high_edu	0	1	18	1	0	5	0	0	0	0	1	shaanxi	0	0.333333	147	277	0	1	216.12	194.92	157.95	391.85	57266	0.08	0.53	3.44143	2.1612	1.9492	1.5795	3.9185	10.9555	6.53697	7.0116
2017004921	com2017000441	49397	10.8076	low_asset	28201.8	10.2471	28.09	6	low_edu	1	0	1	0	1	5	0	0	0	0	1	hebei	0	0	55	108	0	0	199.53	172.78	151.45	375.2	45387	0.067	0.54	6.15211	1.9953	1.7278	1.5145	3.752	10.723	6.45563	6.93296
2017004934	com2017001457	1723500	14.3599	middle_asset	108570	11.5951	14.44	16	high_edu	1	1	17	1	0	3	0	0	0	1	0	hebei	0	0.5	56	111	0	1	199.53	172.78	151.45	375.2	45387	0.067	0.54	6.15211	1.9953	1.7278	1.5145	3.752	10.723	6.45563	6.93296
2017004935	com2017000697	451715	13.0208	low_asset	27980	10.2392	24.01	12	mid_edu	1	1	4	0	1	3	1	0	0	0	1	hebei	0	0	55	108		0	199.53	172.78	151.45	375.2	45387	0.067	0.54	6.15211	1.9953	1.7278	1.5145	3.752	10.723	6.45563	6.93296
2017004939	com2017000772	77348.5	11.2561	low_asset	66385	11.1032	26.01	6	low_edu	1	1	5	1	1	2	1	0	0	0	1	liaoning	1	0	111	211		0	226.4	194.17	178.41	420.06	53527	0.042	0.62	6.262	2.264	1.9417	1.7841	4.2006	10.8879	6.76299	7.24069
2017004941	com2017001156	383000	12.8558	low_asset	57385	10.9575	7.29	12	mid_edu	0	1	1	1	1	1	0	0	1	0	0	liaoning	0	0	115	215	1	0	226.4	194.17	178.41	420.06	53527	0.042	0.62	6.262	2.264	1.9417	1.7841	4.2006	10.8879	6.76299	7.24069
2017004943	com2017000619	897406	13.7073	low_asset	45607.1	10.7278	21.16	15	high_edu	1	1	16	1	0	3	0	0	0	0	1	yunnan	0	0	161	317	0	0	203.76	167.96	158.79	403.67	34221	0.095	0.41	1.44641	2.0376	1.6796	1.5879	4.0367	10.4406	6.96877	7.44321
2017004944	com2017000566	656050	13.394	low_asset	26160	10.172	50.41	6	low_edu	1	1	3	1	1	1	0	0	0	0	1	hebei	0	0	51	98		0	199.53	172.78	151.45	375.2	45387	0.067	0.54	6.15211	1.9953	1.7278	1.5145	3.752	10.723	6.45563	6.93296
2017004955	com2017001119	903200	13.7137	low_asset	84205.2	11.341	5.29	12	mid_edu	0	1	6	0	1	3	0	0	0	1	0	zhejiang	0	0	168	333		0	264.85	239.33	251.29	373.77	92057	0.078	0.65	12.581	2.6485	2.3933	2.5129	3.7377	11.4302
2017004962	com2017000291	110720	11.6148	low_asset	54505	10.906	25	12	mid_edu	1	1	1	1	1	3	0	0	0	1	0	heilongjiang	1	0	69	134		0	209.93	174.68	164.06	409.72	41916	0.064	0.49	1.44065	2.0993	1.7468	1.6406	4.0972	10.6434	7.07239	7.54939
2017004966	com2017000433	236850	12.3752	low_asset	42414	10.6552	21.16	13	mid_edu	1	1	4	1	1	3	0	0	0	0	1	liaoning	0	0	110	209	0	0	226.4	194.17	178.41	420.06	53527	0.042	0.62	6.262	2.264	1.9417	1.7841	4.2006	10.8879	6.76299	7.24069
2017004973	com2017001348	8092000	15.9064	high_asset	208000	12.2453	4.84	6	low_edu	0	1	8	0	1	3	1	0	1	0	0	hebei	0	0	56	109		0	199.53	172.78	151.45	375.2	45387	0.067	0.54	6.15211	1.9953	1.7278	1.5145	3.752	10.723	6.45563	6.93296
2017004977	com2017000963	664400	13.4066	low_asset	133775	11.8039	22.09	15	high_edu	1	1	7777	1	1	3	0	0	0	1	0	hunan	0	0.333333	79	152	0	1	206.38	170.07	174.47	384.24	49558	0.08	0.46	4.67667	2.0638	1.7007	1.7447	3.8424	10.8109	5.98936	6.4637
2017004980	com2017000815	754663	13.534	low_asset	118784	11.6851	23.04	9	low_edu	1	1	16	1	1	1	0	0	0	0	1	beijing	0	0.5	10	17	0	1	276.38	268.39	234.17	379.48	128994	0.067	0.78	27.3353	2.7638	2.6839	2.3417	3.7948	11.7675	6.59274	7.07059
2017004984	com2017000898	289697	12.5766	low_asset	56807	10.9474	10.24	15	high_edu	1	1	19	1	0	2	0	0	0	0	1	hebei	0	0	55	107	0	0	199.53	172.78	151.45	375.2	45387	0.067	0.54	6.15211	1.9953	1.7278	1.5145	3.752	10.723	6.45563	6.93296
2017004991	com2017000213	304440	12.6262	low_asset	36337	10.5006	26.01	9	low_edu	1	1	5	1	1	5	0	0	0	0	1	hebei	1	0	51	101		0	199.53	172.78	151.45	375.2	45387	0.067	0.54	6.15211	1.9953	1.7278	1.5145	3.752	10.723	6.45563	6.93296
2017004992	com2017001228	273435	12.5188	low_asset	49050	10.8006	40.96	0	low_edu	1	0	3	1	1	3	0	0	0	0	1	zhejiang	0	0	168	336		0	264.85	239.33	251.29	373.77	92057	0.078	0.65	12.581	2.6485	2.3933	2.5129	3.7377	11.4302
2017005004	com2017000202	999105	13.8146	low_asset	154399	11.9473	34.81	9	low_edu	1	1	14	1	1	4	1	0	1	0	0	zhejiang	0	0	166	329	0	0	264.85	239.33	251.29	373.77	92057	0.078	0.65	12.581	2.6485	2.3933	2.5129	3.7377	11.4302
2017005008	com2017000896	390500	12.8752	low_asset	24105	10.0902	30.25	9	low_edu	1	1	15	1	1	3	0	0	0	0	1	sichuan	0	0	151	294	0	0	215.48	182.08	176.54	396.51	44651	0.081	0.45	2.90796	2.1548	1.8208	1.7654	3.9651	10.7066	6.83497	7.30884
2017005013	com2017000779	758075	13.5385	low_asset	1000	6.90776	12.96	15	high_edu	1	1	19	1	1	3	0	0	0	1	0	gansu	0	0	25	44	1	0	199.78	169.67	125.25	434.64	28497	0.036	0.44	1.21488	1.9978	1.6967	1.2525	4.3464	10.2576	6.92497	7.39958
2017005015	com2017000883	2473571	14.7212	middle_asset	186025	12.1336	16.81	16	high_edu	1	1	15	1	1	3	0	0	0	1	0	shandong	0	0	136	253	0	0	220.66	192.11	178.15	392.16	72807	0.074	0.55	9.6125	2.2066	1.9211	1.7815	3.9216	11.1956	6.17844	6.65649
2017005016	com2017000449	396822	12.8912	low_asset	60757	11.0146	24.01	9	low_edu	1	1	3	1	1	6	0	0	0	0	1	tianjin	1	0	158	307		0	237.53	211.89	195.46	398.62	118944	0.036	0.65	26.075	2.3753	2.1189	1.9546	3.9862	11.6864	6.49037	6.96839
2017005021	com2017000920	1346500	14.113	middle_asset	233770	12.3621	10.89	16	high_edu	1	1	7777	0	1	2	0	0	0	1	0	shanxi	0	0	139	260	1	0	206.3	186.14	141.52	390.57	42060	0.07	0.56	4.57313	2.063	1.8614	1.4152	3.9057	10.6469	6.53735	7.01401
2017005023	com2017000957	554000	13.2249	low_asset	91200	11.4208	22.09	13	mid_edu	1	1	19	1	1	4	0	0	0	0	1	jiangsu	0	0	98	189	0	0	244.01	215.94	218.62	382.84	107150	0.072	0.57	14.297	2.4401	2.1594	2.1862	3.8284	11.582	4.97363	5.45208
2017005029	com2017001263	403707	12.9084	low_asset	2850	7.95507	37.21	9	low_edu	1	1	3	1	1	2	0	1	0	1	0	hubei	1	0	73	139		0	226.75	199.53	189.08	385.07	60199	0.078	0.53	4.15	2.2675	1.9953	1.8908	3.8507	11.0054	5.73841	6.21239
2017005031	com2017001400	834395	13.6345	low_asset	52400	10.8667	34.81	9	low_edu	1	0	15	1	1	4	0	0	0	0	1	shandong	0	0	132	248	0	0	220.66	192.11	178.15	392.16	72807	0.074	0.55	9.6125	2.2066	1.9211	1.7815	3.9216	11.1956	6.17844	6.65649
2017005035	com2017000870	201110	12.2116	low_asset	68867	11.1399	27.04	12	mid_edu	0	1	15	1	1	2	0	0	0	1	0	guangdong	0	0.333333	33	64	0	1	240.95	225.52	195.87	373.79	80932	0.075	0.75	9.60389	2.4095	2.2552	1.9587	3.7379	11.3014	6.36544	6.84271
2017005036	com2017000481	244055	12.4051	low_asset	46844.5	10.7546	29.16	6	low_edu	1	1	6	1	1	3	0	0	0	0	1	ningxia	1	0	124	229		0	214.7	190.35	134.87	440.18	50765	0.078	0.51	2.05	2.147	1.9035	1.3487	4.4018	10.835	6.85333	7.32871
2017005049	com2017000308	1469497	14.2004	middle_asset	85460.5	11.3558	34.81	13	mid_edu	1	1	16	1	1	7	0	0	0	1	0	qinghai	0	0.25	127	234	1	1	195.15	159.59	136.5	419.14	44047	0.073	0.51	0.155278	1.9515	1.5959	1.365	4.1914	10.693	7.04262	7.51714
2017005050	com2017001227	6040806	15.614	high_asset	238618	12.3826	7.29	16	high_edu	1	1	4	1	0	3	0	0	0	1	0	fujian	0	0.333333	16	28	1	1	245.21	226.6	198.23	392.01	82677	0.081	0.65	5.44917	2.4521	2.266	1.9823	3.9201	11.3227	5.58252	6.06171
2017005053	com2017001054	396495	12.8904	low_asset	160320	11.9849	27.04	6	low_edu	1	1	5	0	1	5	1	0	1	0	0	guangdong	0	0	26	45		0	240.95	225.52	195.87	373.79	80932	0.075	0.75	9.60389	2.4095	2.2552	1.9587	3.7379	11.3014	6.36544	6.84271
2017005057	com2017001265	4554891	15.3317	high_asset	140742	11.8547	15.21	15	high_edu	1	1	15	1	1	5	0	0	0	1	0	shanghai	0	0.4	150	288	0	1	278.11	258.98	259.81	374.54	126634	0.069	0.73	64.653	2.7811	2.5898	2.5981	3.7454	11.7491	5.0154	5.49112
2017005061	com2017000296	860700	13.6655	low_asset	110032	11.6085	28.09	12	mid_edu	1	1	4	1	1	4	0	0	0	0	1	chongqing	0	0	172	355	0	0	221.84	197.46	171.58	393.65	63442	0.093	0.53	5.02927	2.2184	1.9746	1.7158	3.9365	11.0579	6.54411	7.01798
2017005064	com2017000006	777735	13.5641	low_asset	91081.5	11.4195	9	13	mid_edu	0	1	4	1	1	4	0	0	0	0	1	fujian	0	0.333333	18	31	1	1	245.21	226.6	198.23	392.01	82677	0.081	0.65	5.44917	2.4521	2.266	1.9823	3.9201	11.3227	5.58252	6.06171
2017005065	com2017000020	1165987	13.9691	middle_asset	102070	11.5334	12.96	15	high_edu	1	1	6	1	1	4	0	0	0	1	0	sichuan	0	0	151	290	1	0	215.48	182.08	176.54	396.51	44651	0.081	0.45	2.90796	2.1548	1.8208	1.7654	3.9651	10.7066	6.83497	7.30884
2017005066	com2017001452	1154266	13.959	middle_asset	150540	11.922	10.89	16	high_edu	1	1	14	1	1	2	0	0	0	1	0	shanghai	0	0.5	150	283	1	1	278.11	258.98	259.81	374.54	126634	0.069	0.73	64.653	2.7811	2.5898	2.5981	3.7454	11.7491	5.0154	5.49112
2017005071	com2017000355	477964	13.0773	low_asset	99609	11.509	26.01	16	high_edu	1	1	19	1	1	3	0	1	0	0	1	heilongjiang	0	0	66	129	0	0	209.93	174.68	164.06	409.72	41916	0.064	0.49	1.44065	2.0993	1.7468	1.6406	4.0972	10.6434	7.07239	7.54939
2017005074	com2017001437	4127800	15.2333	high_asset	618678	13.3353	22.09	16	high_edu	1	1	8	1	1	3	0	0	0	1	0	sichuan	0	0.5	151	294	0	1	215.48	182.08	176.54	396.51	44651	0.081	0.45	2.90796	2.1548	1.8208	1.7654	3.9651	10.7066	6.83497	7.30884
2017005075	com2017000774	3465042	15.0582	high_asset	134950	11.8127	29.16	15	high_edu	1	1	10	1	1	3	0	0	1	0	0	beijing	0	0.25	10	19	1	1	276.38	268.39	234.17	379.48	128994	0.067	0.78	27.3353	2.7638	2.6839	2.3417	3.7948	11.7675	6.59274	7.07059
2017005082	com2017000488	371034	12.824	low_asset	65307.6	11.0869	20.25	6	low_edu	1	1	6	1	1	1	0	0	0	0	1	jilin	0	0	92	178	0	0	208.2	175.49	154.68	413.47	54838	0.053	0.52	2.68526	2.082	1.7549	1.5468	4.1347	10.9121	6.96292	7.44022
2017005083	com2017000254	2216730	14.6115	middle_asset	270600	12.5084	15.21	6	low_edu	1	1	5	0	1	2	1	0	0	0	1	jiangsu	0	0	95	186	0	0	244.01	215.94	218.62	382.84	107150	0.072	0.57	14.297	2.4401	2.1594	2.1862	3.8284	11.582	4.97363	5.45208
2017005084	com2017000956	492906	13.1081	low_asset	21015.9	9.95304	10.89	12	mid_edu	0	1	3	1	1	6	0	1	0	0	1	zhejiang	0	0	169	339		0	264.85	239.33	251.29	373.77	92057	0.078	0.65	12.581	2.6485	2.3933	2.5129	3.7377	11.4302
2017005092	com2017000011	17007	9.74138	low_asset	3508.75	8.16302	4.84	12	mid_edu	0	1	3	0	0	8	1	0	1	0	0	guangdong	0	0.333333	33	60	1	1	240.95	225.52	195.87	373.79	80932	0.075	0.75	9.60389	2.4095	2.2552	1.9587	3.7379	11.3014	6.36544	6.84271
2017005093	com2017001284	140095	11.8501	low_asset	61270	11.023	29.16	9	low_edu	1	1	7	1	1	5	0	0	0	0	1	shanghai	0	0	150	281	0	0	278.11	258.98	259.81	374.54	126634	0.069	0.73	64.653	2.7811	2.5898	2.5981	3.7454	11.7491	5.0154	5.49112
2017005095	com2017000481	313731	12.6563	low_asset	38924	10.5694	32.49	0	low_edu	1	1	15	1	1	2	0	0	0	0	1	ningxia	1	0	124	229		0	214.7	190.35	134.87	440.18	50765	0.078	0.51	2.05	2.147	1.9035	1.3487	4.4018	10.835	6.85333	7.32871
2017005101	com2017000346	41500	10.6334	low_asset	32570	10.3911	13.69	9	low_edu	1	0	3	1	1	3	1	0	0	0	1	guangdong	0	0	28	53	1	0	240.95	225.52	195.87	373.79	80932	0.075	0.75	9.60389	2.4095	2.2552	1.9587	3.7379	11.3014	6.36544	6.84271
2017005103	com2017000311	488950	13.1	low_asset	60370	11.0082	20.25	9	low_edu	1	1	1	1	1	3	0	0	0	0	1	hubei	0	0.25	76	148	1	1	226.75	199.53	189.08	385.07	60199	0.078	0.53	4.15	2.2675	1.9953	1.8908	3.8507	11.0054	5.73841	6.21239
2017005113	com2017000303	2052877	14.5348	middle_asset	37301	10.5268	20.25	9	low_edu	1	1	15	1	0	3	0	0	0	0	1	zhejiang	0	0	165	327		0	264.85	239.33	251.29	373.77	92057	0.078	0.65	12.581	2.6485	2.3933	2.5129	3.7377	11.4302
2017005117	com2017000134	331338	12.7109	low_asset	82800	11.3242	32.49	9	low_edu	1	1	7	1	1	2	0	0	0	0	1	liaoning	0	0	115	216	1	0	226.4	194.17	178.41	420.06	53527	0.042	0.62	6.262	2.264	1.9417	1.7841	4.2006	10.8879	6.76299	7.24069
2017005118	com2017000285	9804277	16.0983	high_asset	103491	11.5472	28.09	9	low_edu	1	1	19	1	1	4	0	0	0	0	1	beijing	0	0	10	13	0	0	276.38	268.39	234.17	379.48	128994	0.067	0.78	27.3353	2.7638	2.6839	2.3417	3.7948	11.7675	6.59274	7.07059
2017005123	com2017000073	1504293	14.2238	middle_asset	114310	11.6467	39.69	9	low_edu	1	1	17	1	1	4	0	1	0	0	1	tianjin	0	0.5	158	310	1	1	237.53	211.89	195.46	398.62	118944	0.036	0.65	26.075	2.3753	2.1189	1.9546	3.9862	11.6864	6.49037	6.96839
2017005125	com2017001287	186313	12.1352	low_asset	33180	10.4097	17.64	6	low_edu	0	1	7	1	1	6	0	0	0	0	1	hubei	0	0	76	147		0	226.75	199.53	189.08	385.07	60199	0.078	0.53	4.15	2.2675	1.9953	1.8908	3.8507	11.0054	5.73841	6.21239
2017005126	com2017000997	1604926	14.2886	middle_asset	60521	11.0107	22.09	15	high_edu	1	1	3	1	1	2	0	1	1	0	0	sichuan	0	0.75	151	295	1	1	215.48	182.08	176.54	396.51	44651	0.081	0.45	2.90796	2.1548	1.8208	1.7654	3.9651	10.7066	6.83497	7.30884
2017005137	com2017000932	2538131	14.7469	middle_asset	170640	12.0473	11.56	12	mid_edu	1	1	19	1	1	2	0	0	0	1	0	jiangsu	0	0	95	186	0	0	244.01	215.94	218.62	382.84	107150	0.072	0.57	14.297	2.4401	2.1594	2.1862	3.8284	11.582	4.97363	5.45208
2017005141	com2017000372	2796000	14.8437	middle_asset	145091	11.8851	21.16	15	high_edu	1	1	12	1	1	1	0	1	1	0	0	zhejiang	0	0.25	165	325	1	1	264.85	239.33	251.29	373.77	92057	0.078	0.65	12.581	2.6485	2.3933	2.5129	3.7377	11.4302
2017005144	com2017000373	212592	12.2671	low_asset	140004	11.8494	13.69	15	high_edu	1	1	2	1	1	5	0	0	0	0	1	qinghai	0	0	126	232	0	0	195.15	159.59	136.5	419.14	44047	0.073	0.51	0.155278	1.9515	1.5959	1.365	4.1914	10.693	7.04262	7.51714
2017005153	com2017000960	913285	13.7248	low_asset	145100	11.8852	15.21	9	low_edu	1	1	4	1	1	3	0	0	0	0	1	ningxia	0	0	122	226		0	214.7	190.35	134.87	440.18	50765	0.078	0.51	2.05	2.147	1.9035	1.3487	4.4018	10.835	6.85333	7.32871
2017005157	com2017001227	2859650	14.8662	middle_asset	218868	12.2962	24.01	16	high_edu	1	1	17	1	1	4	0	0	0	0	1	fujian	0	0.5	16	28	1	1	245.21	226.6	198.23	392.01	82677	0.081	0.65	5.44917	2.4521	2.266	1.9823	3.9201	11.3227	5.58252	6.06171
2017005162	com2017000145	1631879	14.3052	middle_asset	620750	13.3387	43.56	0	low_edu	1	1	15	1	1	3	0	0	0	0	1	shanxi	1	0	141	265		0	206.3	186.14	141.52	390.57	42060	0.07	0.56	4.57313	2.063	1.8614	1.4152	3.9057	10.6469	6.53735	7.01401
2017005165	com2017000037	4455050	15.3095	high_asset	154700	11.9492	39.69	16	high_edu	1	1	17	1	0	2	0	1	1	0	0	tianjin	0	0	158	312	0	0	237.53	211.89	195.46	398.62	118944	0.036	0.65	26.075	2.3753	2.1189	1.9546	3.9862	11.6864	6.49037	6.96839
2017005178	com2017000403	760000	13.5411	low_asset	108250	11.5922	32.49	12	mid_edu	1	1	15	1	1	4	0	0	0	1	0	guangdong	0	0.333333	27	46	0	1	240.95	225.52	195.87	373.79	80932	0.075	0.75	9.60389	2.4095	2.2552	1.9587	3.7379	11.3014	6.36544	6.84271
2017005179	com2017000098	2183400	14.5964	middle_asset	10435	9.25292	6.25	16	high_edu	1	1	19	1	0	4	0	0	1	0	0	jiangsu	0	0	94	182	0	0	244.01	215.94	218.62	382.84	107150	0.072	0.57	14.297	2.4401	2.1594	2.1862	3.8284	11.582	4.97363	5.45208
2017005183	com2017001288	330295	12.7077	low_asset	39983	10.5962	22.09	9	low_edu	0	1	14	1	1	2	0	0	0	0	1	jilin	1	0	88	167		0	208.2	175.49	154.68	413.47	54838	0.053	0.52	2.68526	2.082	1.7549	1.5468	4.1347	10.9121	6.96292	7.44022
2017005184	com2017001195	1840863	14.4257	middle_asset	102628	11.5389	7.84	16	high_edu	1	1	3	1	1	1	0	0	0	0	1	sichuan	0	0	151	291	0	0	215.48	182.08	176.54	396.51	44651	0.081	0.45	2.90796	2.1548	1.8208	1.7654	3.9651	10.7066	6.83497	7.30884
2017005197	com2017000637	247500	12.4192	low_asset	21435	9.97278	16.81	6	low_edu	1	0	5	0	1	1	0	0	0	0	1	jilin	0	0	88	168	0	0	208.2	175.49	154.68	413.47	54838	0.053	0.52	2.68526	2.082	1.7549	1.5468	4.1347	10.9121	6.96292	7.44022
2017005202	com2017000753	615838	13.3307	low_asset	280035	12.5427	19.36	15	high_edu	1	1	7777	1	1	2	0	0	0	0	1	ningxia	0	0	121	225	1	0	214.7	190.35	134.87	440.18	50765	0.078	0.51	2.05	2.147	1.9035	1.3487	4.4018	10.835	6.85333	7.32871
2017005205	com2017000020	667611	13.4115	low_asset	193426	12.1727	6.25	16	high_edu	1	1	17	1	0	1	0	0	0	1	0	sichuan	0	0.333333	151	290	1	1	215.48	182.08	176.54	396.51	44651	0.081	0.45	2.90796	2.1548	1.8208	1.7654	3.9651	10.7066	6.83497	7.30884
2017005206	com2017000251	1026600	13.8418	middle_asset	168688	12.0358	10.24	15	high_edu	1	1	7	1	1	2	0	0	1	0	0	chongqing	0	0.333333	171	347	0	1	221.84	197.46	171.58	393.65	63442	0.093	0.53	5.02927	2.2184	1.9746	1.7158	3.9365	11.0579	6.54411	7.01798
2017005210	com2017001467	295350	12.5959	low_asset	60346	11.0078	26.01	9	low_edu	1	1	5	0	1	4	0	0	0	0	1	jiangsu	0	0	99	193	0	0	244.01	215.94	218.62	382.84	107150	0.072	0.57	14.297	2.4401	2.1594	2.1862	3.8284	11.582	4.97363	5.45208
2017005212	com2017001290	78400	11.2696	low_asset	54000	10.8967	31.36	12	mid_edu	1	1	6	1	1	2	0	0	1	0	0	liaoning	0	0	111	210		0	226.4	194.17	178.41	420.06	53527	0.042	0.62	6.262	2.264	1.9417	1.7841	4.2006	10.8879	6.76299	7.24069
2017005214	com2017000373	1005016	13.8205	middle_asset	160090	11.9835	23.04	15	high_edu	1	0	3	1	1	3	0	0	0	0	1	qinghai	0	0.333333	126	232	1	1	195.15	159.59	136.5	419.14	44047	0.073	0.51	0.155278	1.9515	1.5959	1.365	4.1914	10.693	7.04262	7.51714
2017005215	com2017000264	684032	13.4358	low_asset	64089	11.068	28.09	15	high_edu	1	0	16	1	1	1	0	0	0	0	1	hebei	1	0	51	99		0	199.53	172.78	151.45	375.2	45387	0.067	0.54	6.15211	1.9953	1.7278	1.5145	3.752	10.723	6.45563	6.93296
2017005226	com2017000849	1028900	13.844	middle_asset	40327	10.6048	12.96	9	low_edu	1	1	7	1	1	3	0	0	0	0	1	ningxia	1	0	124	229		0	214.7	190.35	134.87	440.18	50765	0.078	0.51	2.05	2.147	1.9035	1.3487	4.4018	10.835	6.85333	7.32871
2017005229	com2017000446	570699	13.2546	low_asset	139808	11.848	37.21	6	low_edu	1	1	15	1	1	3	0	0	0	0	1	liaoning	0	0	115	219	0	0	226.4	194.17	178.41	420.06	53527	0.042	0.62	6.262	2.264	1.9417	1.7841	4.2006	10.8879	6.76299	7.24069
2017005232	com2017001330	3130657	14.9568	high_asset	364105	12.8052	9	16	high_edu	1	1	9	1	0	2	0	0	0	1	0	guangdong	0	0.333333	28	51	0	1	240.95	225.52	195.87	373.79	80932	0.075	0.75	9.60389	2.4095	2.2552	1.9587	3.7379	11.3014	6.36544	6.84271
2017005237	com2017000898	276521	12.53	low_asset	20800	9.94271	10.24	13	mid_edu	0	1	15	1	0	2	0	0	0	0	1	hebei	0	0	55	107	0	0	199.53	172.78	151.45	375.2	45387	0.067	0.54	6.15211	1.9953	1.7278	1.5145	3.752	10.723	6.45563	6.93296
2017005238	com2017000674	222973	12.3148	low_asset	161394	11.9916	37.21	6	low_edu	1	1	3	1	1	3	1	1	0	1	0	guangdong	0	0.25	36	70	1	1	240.95	225.52	195.87	373.79	80932	0.075	0.75	9.60389	2.4095	2.2552	1.9587	3.7379	11.3014	6.36544	6.84271
2017005243	com2017000124	198889	12.2005	low_asset	163505	12.0046	7.84	12	mid_edu	0	1	3	1	1	2	0	0	0	1	0	zhejiang	0	0.333333	165	327	0	1	264.85	239.33	251.29	373.77	92057	0.078	0.65	12.581	2.6485	2.3933	2.5129	3.7377	11.4302
2017005245	com2017000850	1863000	14.4377	middle_asset	111350	11.6204	9	16	high_edu	1	1	9	1	1	3	0	0	1	0	0	beijing	0	0	10	18	1	0	276.38	268.39	234.17	379.48	128994	0.067	0.78	27.3353	2.7638	2.6839	2.3417	3.7948	11.7675	6.59274	7.07059
2017005248	com2017000792	243431	12.4026	low_asset	72500	11.1913	32.49	12	mid_edu	1	1	1	1	1	6	0	0	0	0	1	fujian	1	0	13	23		0	245.21	226.6	198.23	392.01	82677	0.081	0.65	5.44917	2.4521	2.266	1.9823	3.9201	11.3227	5.58252	6.06171
2017005249	com2017001293	421000	12.9504	low_asset	33070	10.4064	28.09	9	low_edu	1	1	7	1	1	3	0	0	0	0	1	liaoning	0	0	112	212	0	0	226.4	194.17	178.41	420.06	53527	0.042	0.62	6.262	2.264	1.9417	1.7841	4.2006	10.8879	6.76299	7.24069
2017005251	com2017000467	5939947	15.5972	high_asset	139771	11.8478	26.01	16	high_edu	1	1	4	1	1	2	0	0	0	1	0	guangdong	0	0.5	28	52	1	1	240.95	225.52	195.87	373.79	80932	0.075	0.75	9.60389	2.4095	2.2552	1.9587	3.7379	11.3014	6.36544	6.84271
2017005252	com2017000005	1762007	14.382	middle_asset	108251	11.5922	18.49	9	low_edu	1	1	19	0	1	2	1	0	0	1	0	zhejiang	1	0.333333	170	343		1	264.85	239.33	251.29	373.77	92057	0.078	0.65	12.581	2.6485	2.3933	2.5129	3.7377	11.4302
2017005256	com2017001049	390114	12.8742	low_asset	44781.5	10.7096	14.44	12	mid_edu	1	1	15	1	1	4	0	0	0	0	1	guangdong	0	0	30	56	0	0	240.95	225.52	195.87	373.79	80932	0.075	0.75	9.60389	2.4095	2.2552	1.9587	3.7379	11.3014	6.36544	6.84271
2017005259	com2017000260	2579354	14.763	middle_asset	129366	11.7704	24.01	9	low_edu	1	1	19	1	1	4	0	1	0	1	0	guangdong	0	0.333333	33	60	0	1	240.95	225.52	195.87	373.79	80932	0.075	0.75	9.60389	2.4095	2.2552	1.9587	3.7379	11.3014	6.36544	6.84271
2017005260	com2017000227	427639	12.966	low_asset	46010	10.7366	12.25	9	low_edu	1	0	5	1	1	6	0	0	0	0	1	hunan	1	0	85	163		0	206.38	170.07	174.47	384.24	49558	0.08	0.46	4.67667	2.0638	1.7007	1.7447	3.8424	10.8109	5.98936	6.4637
2017005270	com2017000993	2609133	14.7745	middle_asset	128476	11.7635	13.69	12	mid_edu	1	1	3	1	0	3	0	0	0	0	1	guangdong	0	0.333333	33	62	1	1	240.95	225.52	195.87	373.79	80932	0.075	0.75	9.60389	2.4095	2.2552	1.9587	3.7379	11.3014	6.36544	6.84271
2017005273	com2017000052	690154	13.4447	low_asset	31412	10.3549	15.21	12	mid_edu	1	1	3	1	1	4	0	0	0	0	1	ningxia	0	0	123	228	0	0	214.7	190.35	134.87	440.18	50765	0.078	0.51	2.05	2.147	1.9035	1.3487	4.4018	10.835	6.85333	7.32871
2017005279	com2017000007	3660338	15.1131	high_asset	157505	11.9672	17.64	16	high_edu	1	1	6	0	1	3	0	0	0	0	1	guangdong	0	0.4	33	61		1	240.95	225.52	195.87	373.79	80932	0.075	0.75	9.60389	2.4095	2.2552	1.9587	3.7379	11.3014	6.36544	6.84271
2017005282	com2017000840	328800	12.7032	low_asset	80491	11.2959	28.09	9	low_edu	1	1	5	1	1	4	0	0	0	0	1	shandong	1	0	132	244		0	220.66	192.11	178.15	392.16	72807	0.074	0.55	9.6125	2.2066	1.9211	1.7815	3.9216	11.1956	6.17844	6.65649
2017005286	com2017000311	399000	12.8967	low_asset	58335	10.974	30.25	12	mid_edu	1	0	7	0	1	4	0	0	0	1	0	hubei	0	0	76	148	0	0	226.75	199.53	189.08	385.07	60199	0.078	0.53	4.15	2.2675	1.9953	1.8908	3.8507	11.0054	5.73841	6.21239
2017005290	com2017001334	159818	11.9818	low_asset	56992	10.9507	9.61	15	high_edu	1	1	19	1	1	2	0	0	0	0	1	fujian	1	0	18	32		0	245.21	226.6	198.23	392.01	82677	0.081	0.65	5.44917	2.4521	2.266	1.9823	3.9201	11.3227	5.58252	6.06171
2017005291	com2017000349	187903	12.1437	low_asset	24350	10.1003	17.64	12	mid_edu	1	1	19	1	0	5	0	0	1	0	0	liaoning	0	0	109	206	0	0	226.4	194.17	178.41	420.06	53527	0.042	0.62	6.262	2.264	1.9417	1.7841	4.2006	10.8879	6.76299	7.24069
2017005298	com2017000725	1180986	13.9819	middle_asset	171571	12.0528	10.89	15	high_edu	1	0	12	1	1	3	0	1	1	0	0	zhejiang	0	0.333333	165	328	0	1	264.85	239.33	251.29	373.77	92057	0.078	0.65	12.581	2.6485	2.3933	2.5129	3.7377	11.4302
2017005300	com2017000478	457904	13.0344	low_asset	221300	12.3073	32.49	12	mid_edu	1	1	17	1	1	4	0	0	0	0	1	guangdong	0	0	33	64		0	240.95	225.52	195.87	373.79	80932	0.075	0.75	9.60389	2.4095	2.2552	1.9587	3.7379	11.3014	6.36544	6.84271
2017005303	com2017000224	1490949	14.2149	middle_asset	40313	10.6044	28.09	6	low_edu	1	1	15	1	1	6	1	0	0	0	1	shaanxi	0	0	149	280		0	216.12	194.92	157.95	391.85	57266	0.08	0.53	3.44143	2.1612	1.9492	1.5795	3.9185	10.9555	6.53697	7.0116
2017005309	com2017000749	472396	13.0656	low_asset	115985	11.6612	23.04	16	high_edu	1	1	1	1	1	3	0	0	0	0	1	heilongjiang	1	0	66	130		0	209.93	174.68	164.06	409.72	41916	0.064	0.49	1.44065	2.0993	1.7468	1.6406	4.0972	10.6434	7.07239	7.54939
2017005319	com2017000596	1426300	14.1706	middle_asset	61185	11.0217	21.16	13	mid_edu	1	1	15	1	1	2	0	1	0	0	1	tianjin	0	0	158	309	0	0	237.53	211.89	195.46	398.62	118944	0.036	0.65	26.075	2.3753	2.1189	1.9546	3.9862	11.6864	6.49037	6.96839
2017005326	com2017000547	2018455	14.5178	middle_asset	342350	12.7436	15.21	16	high_edu	1	1	11	1	1	4	0	0	0	0	1	guangdong	0	0	28	48	0	0	240.95	225.52	195.87	373.79	80932	0.075	0.75	9.60389	2.4095	2.2552	1.9587	3.7379	11.3014	6.36544	6.84271
2017005328	com2017001312	846953	13.6494	low_asset	138361	11.8376	7.84	16	high_edu	1	1	10	1	1	3	0	0	0	1	0	fujian	0	0	18	31	1	0	245.21	226.6	198.23	392.01	82677	0.081	0.65	5.44917	2.4521	2.266	1.9823	3.9201	11.3227	5.58252	6.06171
2017005330	com2017000380	71516	11.1777	low_asset	21259	9.96454	18.49	9	low_edu	1	1	3	1	1	5	0	0	0	0	1	henan	0	0	57	112		0	205.34	181.5	151.05	382.73	46674	0.078	0.45	7.68882	2.0534	1.815	1.5105	3.8273	10.7509	6.17154	6.64753
2017005332	com2017000041	441250	12.9974	low_asset	53121	10.8803	29.16	12	mid_edu	1	1	4	1	1	6	0	0	0	0	1	jilin	0	0	92	178	0	0	208.2	175.49	154.68	413.47	54838	0.053	0.52	2.68526	2.082	1.7549	1.5468	4.1347	10.9121	6.96292	7.44022
2017005333	com2017001307	393718	12.8834	low_asset	52336.8	10.8655	22.09	9	low_edu	1	1	5	1	1	5	0	0	0	1	0	yunnan	0	0	163	321	0	0	203.76	167.96	158.79	403.67	34221	0.095	0.41	1.44641	2.0376	1.6796	1.5879	4.0367	10.4406	6.96877	7.44321
2017005340	com2017001390	1668600	14.3275	middle_asset	181355	12.1082	7.84	16	high_edu	1	1	4	1	1	3	0	0	1	0	0	tianjin	0	0.25	158	308	0	1	237.53	211.89	195.46	398.62	118944	0.036	0.65	26.075	2.3753	2.1189	1.9546	3.9862	11.6864	6.49037	6.96839
2017005352	com2017001174	431810	12.9757	low_asset	16030.2	9.68223	14.44	9	low_edu	1	1	5	1	1	4	0	0	0	0	1	yunnan	1	0	164	322		0	203.76	167.96	158.79	403.67	34221	0.095	0.41	1.44641	2.0376	1.6796	1.5879	4.0367	10.4406	6.96877	7.44321
2017005355	com2017000775	405500	12.9129	low_asset	100800	11.5209	29.16	6	low_edu	1	0	5	1	1	7	0	0	0	1	0	chongqing	0	0	171	344		0	221.84	197.46	171.58	393.65	63442	0.093	0.53	5.02927	2.2184	1.9746	1.7158	3.9365	11.0579	6.54411	7.01798
2017005362	com2017001076	4892000	15.4031	high_asset	127574	11.7565	19.36	13	mid_edu	1	1	19	1	1	3	0	1	0	0	1	tianjin	0	0.25	158	309	1	1	237.53	211.89	195.46	398.62	118944	0.036	0.65	26.075	2.3753	2.1189	1.9546	3.9862	11.6864	6.49037	6.96839
2017005369	com2017000464	2248922	14.626	middle_asset	78000	11.2645	18.49	9	low_edu	1	1	7	1	1	3	0	0	0	0	1	shanghai	0	0	150	281	0	0	278.11	258.98	259.81	374.54	126634	0.069	0.73	64.653	2.7811	2.5898	2.5981	3.7454	11.7491	5.0154	5.49112
2017005371	com2017000578	3959096	15.1915	high_asset	213350	12.2707	27.04	15	high_edu	0	1	16	1	0	2	0	0	0	0	1	tianjin	0	0.5	158	308	0	1	237.53	211.89	195.46	398.62	118944	0.036	0.65	26.075	2.3753	2.1189	1.9546	3.9862	11.6864	6.49037	6.96839
2017005374	com2017000466	801000	13.5936	low_asset	188350	12.1461	19.36	16	high_edu	1	1	16	1	1	3	0	0	0	0	1	guizhou	0	0	45	83	0	0	193.29	160.98	132.74	410.01	37956	0.102	0.45	2.96667	1.9329	1.6098	1.3274	4.1001	10.5442	6.69075	7.16505
2017005379	com2017000785	1917128	14.4663	middle_asset	72131	11.1862	20.25	15	high_edu	1	1	19	1	1	7	0	0	0	0	1	guangdong	0	0	28	50	1	0	240.95	225.52	195.87	373.79	80932	0.075	0.75	9.60389	2.4095	2.2552	1.9587	3.7379	11.3014	6.36544	6.84271
2017005380	com2017001262	1554927	14.2569	middle_asset	4611.48	8.4363	4	12	mid_edu	0	1	7777	0	1	4	0	0	1	0	0	shanghai	0	0.5	150	284	0	1	278.11	258.98	259.81	374.54	126634	0.069	0.73	64.653	2.7811	2.5898	2.5981	3.7454	11.7491	5.0154	5.49112
2017005382	com2017001153	3921674	15.182	high_asset	212000	12.2643	22.09	16	high_edu	1	1	17	1	1	2	0	0	0	1	0	hebei	0	0.4	56	109	0	1	199.53	172.78	151.45	375.2	45387	0.067	0.54	6.15211	1.9953	1.7278	1.5145	3.752	10.723	6.45563	6.93296
2017005390	com2017000367	433182	12.9789	low_asset	146514	11.8949	22.09	9	low_edu	1	1	3	0	1	3	0	0	0	0	1	fujian	1	0	16	27		0	245.21	226.6	198.23	392.01	82677	0.081	0.65	5.44917	2.4521	2.266	1.9823	3.9201	11.3227	5.58252	6.06171
2017005395	com2017001271	1072179	13.8852	middle_asset	141635	11.861	22.09	9	low_edu	1	1	6	1	0	3	0	0	0	0	1	jiangxi	0	0.333333	104	198	0	1	208.35	170.86	182.48	379.14	43424	0.089	0.47	4.23235	2.0835	1.7086	1.8248	3.7914	10.6788	5.41824	5.8929
2017005397	com2017000949	277706	12.5343	low_asset	70218	11.1594	56.25	6	low_edu	1	1	15	1	1	2	0	0	0	1	0	anhui	0	0	3	5	0	0	211.28	171.65	189.78	381.23	43401	0.085	0.47	6.05214	2.1128	1.7165	1.8978	3.8123	10.6782	5.19091	5.66727
2017005400	com2017000964	349250	12.7635	low_asset	84224.9	11.3412	28.09	9	low_edu	1	1	7777	1	1	2	0	0	0	0	1	liaoning	0	0	115	216	1	0	226.4	194.17	178.41	420.06	53527	0.042	0.62	6.262	2.264	1.9417	1.7841	4.2006	10.8879	6.76299	7.24069
2017005403	com2017000806	180600	12.104	low_asset	40105	10.5993	5.29	16	high_edu	0	1	16	1	1	1	0	0	1	0	0	hubei	0	0	75	143	1	0	226.75	199.53	189.08	385.07	60199	0.078	0.53	4.15	2.2675	1.9953	1.8908	3.8507	11.0054	5.73841	6.21239
2017005404	com2017000641	7031829	15.766	high_asset	112989	11.635	16	12	mid_edu	0	0	18	1	1	5	0	0	0	1	0	shanghai	0	0	150	287	0	0	278.11	258.98	259.81	374.54	126634	0.069	0.73	64.653	2.7811	2.5898	2.5981	3.7454	11.7491	5.0154	5.49112
2017005406	com2017000802	2275449	14.6377	middle_asset	67722.8	11.1232	25	12	mid_edu	1	1	3	1	1	3	0	0	0	0	1	jiangsu	0	0	94	185	0	0	244.01	215.94	218.62	382.84	107150	0.072	0.57	14.297	2.4401	2.1594	2.1862	3.8284	11.582	4.97363	5.45208
2017005409	com2017000559	447593	13.0116	low_asset	131000	11.783	21.16	6	low_edu	1	1	10	1	0	6	0	0	0	0	1	fujian	1	0	13	23		0	245.21	226.6	198.23	392.01	82677	0.081	0.65	5.44917	2.4521	2.266	1.9823	3.9201	11.3227	5.58252	6.06171
2017005411	com2017000386	1530500	14.2411	middle_asset	74005	11.2119	23.04	9	low_edu	1	1	8	1	1	1	0	0	0	0	1	beijing	0	0	10	16		0	276.38	268.39	234.17	379.48	128994	0.067	0.78	27.3353	2.7638	2.6839	2.3417	3.7948	11.7675	6.59274	7.07059
2017005413	com2017000155	2773556	14.8356	middle_asset	260175	12.4691	6.25	19	high_edu	1	1	9	1	1	1	0	1	0	1	0	guangdong	0	0.333333	28	51	0	1	240.95	225.52	195.87	373.79	80932	0.075	0.75	9.60389	2.4095	2.2552	1.9587	3.7379	11.3014	6.36544	6.84271
2017005422	com2017000966	9692671	16.0869	high_asset	347502	12.7585	20.25	16	high_edu	1	1	19	1	1	3	0	0	0	1	0	fujian	0	0.5	12	21	0	1	245.21	226.6	198.23	392.01	82677	0.081	0.65	5.44917	2.4521	2.266	1.9823	3.9201	11.3227	5.58252	6.06171
2017005425	com2017000797	1696410	14.344	middle_asset	105294	11.5645	24.01	6	low_edu	0	1	1	1	0	2	0	0	1	0	0	zhejiang	0	0.5	165	325	0	1	264.85	239.33	251.29	373.77	92057	0.078	0.65	12.581	2.6485	2.3933	2.5129	3.7377	11.4302
2017005426	com2017000214	836226	13.6367	low_asset	90046.2	11.4081	13.69	16	high_edu	1	1	15	0	1	3	1	0	0	0	1	hunan	0	0	79	153	0	0	206.38	170.07	174.47	384.24	49558	0.08	0.46	4.67667	2.0638	1.7007	1.7447	3.8424	10.8109	5.98936	6.4637
2017005428	com2017000768	995480	13.811	low_asset	7570	8.93195	24.01	9	low_edu	1	0	7777	1	1	4	0	0	0	1	0	yunnan	0	0	161	317	0	0	203.76	167.96	158.79	403.67	34221	0.095	0.41	1.44641	2.0376	1.6796	1.5879	4.0367	10.4406	6.96877	7.44321
2017005429	com2017001199	361946	12.7993	low_asset	35428.3	10.4753	16	15	high_edu	1	1	3	1	1	1	0	0	0	0	1	liaoning	0	0	115	219	0	0	226.4	194.17	178.41	420.06	53527	0.042	0.62	6.262	2.264	1.9417	1.7841	4.2006	10.8879	6.76299	7.24069
2017005434	com2017000328	440711	12.9961	low_asset	50768	10.835	17.64	9	low_edu	1	1	5	1	1	4	0	0	0	0	1	hebei	1	0.333333	51	101		1	199.53	172.78	151.45	375.2	45387	0.067	0.54	6.15211	1.9953	1.7278	1.5145	3.752	10.723	6.45563	6.93296
2017005435	com2017001174	455491	13.0291	low_asset	35496	10.4772	13.69	6	low_edu	1	1	3	1	1	4	0	0	0	0	1	yunnan	1	0	164	322		0	203.76	167.96	158.79	403.67	34221	0.095	0.41	1.44641	2.0376	1.6796	1.5879	4.0367	10.4406	6.96877	7.44321
2017005437	com2017001310	1684080	14.3367	middle_asset	107009	11.5807	18.49	9	low_edu	1	1	5	1	1	4	0	0	0	0	1	shandong	0	0	130	241	1	0	220.66	192.11	178.15	392.16	72807	0.074	0.55	9.6125	2.2066	1.9211	1.7815	3.9216	11.1956	6.17844	6.65649
2017005441	com2017000103	51228	10.844	low_asset	30749.5	10.3336	43.56	6	low_edu	1	1	5	1	1	6	0	0	0	0	1	jiangsu	1	0	99	193		0	244.01	215.94	218.62	382.84	107150	0.072	0.57	14.297	2.4401	2.1594	2.1862	3.8284	11.582	4.97363	5.45208
2017005442	com2017000809	33260	10.4121	low_asset	8400	9.03599	22.09	9	low_edu	1	0	1	1	1	3	0	0	0	0	1	heilongjiang	1	0	69	134		0	209.93	174.68	164.06	409.72	41916	0.064	0.49	1.44065	2.0993	1.7468	1.6406	4.0972	10.6434	7.07239	7.54939
2017005444	com2017000310	589623	13.2872	low_asset	33030.8	10.4052	20.25	9	low_edu	0	1	6	1	0	6	0	0	0	0	1	neimenggu（Inner Mongolia）	0	0	118	222	1	0	214.55	185.34	136.04	453.66	63764	0.04	0.52	0.493051	2.1455	1.8534	1.3604	4.5366	11.0629	6.76044	7.2373
2017005445	com2017000303	1855321	14.4336	middle_asset	109070	11.5997	29.16	9	low_edu	1	1	3	1	1	5	0	0	0	0	1	zhejiang	0	0	165	327	0	0	264.85	239.33	251.29	373.77	92057	0.078	0.65	12.581	2.6485	2.3933	2.5129	3.7377	11.4302
2017005448	com2017000963	1333800	14.1035	middle_asset	21450	9.97348	36	9	low_edu	1	1	4	0	1	5	0	0	0	0	1	hunan	0	0	79	152	0	0	206.38	170.07	174.47	384.24	49558	0.08	0.46	4.67667	2.0638	1.7007	1.7447	3.8424	10.8109	5.98936	6.4637
2017005449	com2017001260	632196	13.357	low_asset	77875	11.2629	9.61	19	high_edu	0	1	3	1	1	3	0	1	0	1	0	beijing	0	0.666667	10	17	0	1	276.38	268.39	234.17	379.48	128994	0.067	0.78	27.3353	2.7638	2.6839	2.3417	3.7948	11.7675	6.59274	7.07059
2017005459	com2017000436	536988	13.1937	low_asset	93250	11.443	24.01	12	mid_edu	1	1	16	1	1	1	1	0	0	1	0	zhejiang	0	0.333333	168	337	0	1	264.85	239.33	251.29	373.77	92057	0.078	0.65	12.581	2.6485	2.3933	2.5129	3.7377	11.4302
2017005461	com2017000821	207249	12.2417	low_asset	49009	10.7998	22.09	9	low_edu	1	0	15	1	1	3	0	0	0	0	1	shaanxi	0	0	147	278	0	0	216.12	194.92	157.95	391.85	57266	0.08	0.53	3.44143	2.1612	1.9492	1.5795	3.9185	10.9555	6.53697	7.0116
2017005464	com2017000326	406065	12.9143	low_asset	82091	11.3156	12.96	13	mid_edu	1	1	7	1	1	4	0	0	0	0	1	hunan	0	0.666667	81	157	0	1	206.38	170.07	174.47	384.24	49558	0.08	0.46	4.67667	2.0638	1.7007	1.7447	3.8424	10.8109	5.98936	6.4637
2017005465	com2017000260	1669716	14.3282	middle_asset	141681	11.8613	18.49	16	high_edu	1	1	5	1	1	1	0	0	0	0	1	guangdong	0	0	33	60	0	0	240.95	225.52	195.87	373.79	80932	0.075	0.75	9.60389	2.4095	2.2552	1.9587	3.7379	11.3014	6.36544	6.84271
2017005468	com2017001361	46800	10.7536	low_asset	7177	8.87864	29.16	0	low_edu	0	1	5	0	1	1	0	0	0	0	1	sichuan	1	0	152	297		0	215.48	182.08	176.54	396.51	44651	0.081	0.45	2.90796	2.1548	1.8208	1.7654	3.9651	10.7066	6.83497	7.30884
2017005469	com2017001330	2031152	14.5241	middle_asset	237211	12.3767	9.61	16	high_edu	1	1	10	1	1	1	0	0	0	1	0	guangdong	0	0.5	28	51	1	1	240.95	225.52	195.87	373.79	80932	0.075	0.75	9.60389	2.4095	2.2552	1.9587	3.7379	11.3014	6.36544	6.84271
2017005470	com2017000603	1796612	14.4014	middle_asset	227971	12.337	16	12	mid_edu	1	0	17	1	1	3	0	0	0	1	0	henan	0	0	60	117	1	0	205.34	181.5	151.05	382.73	46674	0.078	0.45	7.68882	2.0534	1.815	1.5105	3.8273	10.7509	6.17154	6.64753
2017005472	com2017000220	689000	13.443	low_asset	44175	10.6959	12.96	15	high_edu	1	1	6	0	1	4	0	0	0	0	1	sichuan	0	0	152	297	1	0	215.48	182.08	176.54	396.51	44651	0.081	0.45	2.90796	2.1548	1.8208	1.7654	3.9651	10.7066	6.83497	7.30884
2017005479	com2017000208	6056000	15.6166	high_asset	85161.5	11.3523	24.01	15	high_edu	1	1	3	1	1	4	0	0	0	0	1	zhejiang	0	0	165	328	0	0	264.85	239.33	251.29	373.77	92057	0.078	0.65	12.581	2.6485	2.3933	2.5129	3.7377	11.4302
2017005481	com2017000770	404100	12.9094	low_asset	20300	9.91838	24.01	9	low_edu	1	1	15	1	1	4	0	0	0	0	1	ningxia	0	0	123	228	0	0	214.7	190.35	134.87	440.18	50765	0.078	0.51	2.05	2.147	1.9035	1.3487	4.4018	10.835	6.85333	7.32871
2017005485	com2017000395	464020	13.0477	low_asset	156140	11.9585	19.36	16	high_edu	1	1	19	1	1	3	0	0	0	1	0	hubei	0	0	77	149	0	0	226.75	199.53	189.08	385.07	60199	0.078	0.53	4.15	2.2675	1.9953	1.8908	3.8507	11.0054	5.73841	6.21239
2017005488	com2017000938	1488143	14.213	middle_asset	138592	11.8393	9.61	16	high_edu	1	1	5	1	1	2	0	0	0	0	1	gansu	0	0.333333	25	44	1	1	199.78	169.67	125.25	434.64	28497	0.036	0.44	1.21488	1.9978	1.6967	1.2525	4.3464	10.2576	6.92497	7.39958
2017005490	com2017001032	987000	13.8024	low_asset	20070	9.90698	27.04	15	high_edu	1	1	3	1	1	2	0	1	0	0	1	shaanxi	0	0.25	147	277	0	1	216.12	194.92	157.95	391.85	57266	0.08	0.53	3.44143	2.1612	1.9492	1.5795	3.9185	10.9555	6.53697	7.0116
2017005496	com2017001024	2513289	14.7371	middle_asset	177233	12.0852	16.81	16	high_edu	1	1	16	1	1	2	0	0	0	1	0	fujian	0	0.5	19	35	1	1	245.21	226.6	198.23	392.01	82677	0.081	0.65	5.44917	2.4521	2.266	1.9823	3.9201	11.3227	5.58252	6.06171
2017005497	com2017000887	733900	13.5061	low_asset	221739	12.3093	12.25	15	high_edu	1	1	14	1	1	5	0	0	0	0	1	henan	0	0	64	122	0	0	205.34	181.5	151.05	382.73	46674	0.078	0.45	7.68882	2.0534	1.815	1.5105	3.8273	10.7509	6.17154	6.64753
2017005499	com2017000508	720372	13.4875	low_asset	12000	9.39266	26.01	9	low_edu	1	1	15	1	1	4	0	0	0	0	1	hubei	0	0	75	142	0	0	226.75	199.53	189.08	385.07	60199	0.078	0.53	4.15	2.2675	1.9953	1.8908	3.8507	11.0054	5.73841	6.21239
2017005500	com2017000477	960063	13.7748	low_asset	350124	12.766	17.64	13	mid_edu	1	1	19	1	1	4	0	1	1	0	0	qinghai	1	0	126	232		0	195.15	159.59	136.5	419.14	44047	0.073	0.51	0.155278	1.9515	1.5959	1.365	4.1914	10.693	7.04262	7.51714
2017005501	com2017000746	77191	11.254	low_asset	75003.5	11.2253	5.76	13	mid_edu	0	1	1	0	0	2	1	0	1	0	0	chongqing	0	0	171	347	0	0	221.84	197.46	171.58	393.65	63442	0.093	0.53	5.02927	2.2184	1.9746	1.7158	3.9365	11.0579	6.54411	7.01798
2017005504	com2017000840	253000	12.4411	low_asset	28350	10.2524	46.24	9	low_edu	0	1	1	1	1	5	0	0	0	0	1	shandong	1	0	132	244		0	220.66	192.11	178.15	392.16	72807	0.074	0.55	9.6125	2.2066	1.9211	1.7815	3.9216	11.1956	6.17844	6.65649
2017005505	com2017000863	4251000	15.2627	high_asset	226105	12.3288	9.61	19	high_edu	0	1	9	1	1	6	0	1	0	1	0	shanghai	0	0	150	286	0	0	278.11	258.98	259.81	374.54	126634	0.069	0.73	64.653	2.7811	2.5898	2.5981	3.7454	11.7491	5.0154	5.49112
2017005511	com2017000878	2506201	14.7343	middle_asset	84080.5	11.3395	51.84	9	low_edu	1	1	18	1	1	3	0	0	0	0	1	tianjin	0	0.4	158	310	0	1	237.53	211.89	195.46	398.62	118944	0.036	0.65	26.075	2.3753	2.1189	1.9546	3.9862	11.6864	6.49037	6.96839
2017005513	com2017000964	490500	13.1032	low_asset	79035	11.2776	24.01	15	high_edu	1	1	7	1	1	4	0	0	0	1	0	liaoning	0	0	115	216	0	0	226.4	194.17	178.41	420.06	53527	0.042	0.62	6.262	2.264	1.9417	1.7841	4.2006	10.8879	6.76299	7.24069
2017005518	com2017001135	1183297	13.9838	middle_asset	211300	12.261	7.29	15	high_edu	1	1	10	1	1	6	0	0	0	0	1	fujian	0	0.666667	16	28	1	1	245.21	226.6	198.23	392.01	82677	0.081	0.65	5.44917	2.4521	2.266	1.9823	3.9201	11.3227	5.58252	6.06171
2017005520	com2017000619	436300	12.9861	low_asset	81028	11.3026	6.76	6	low_edu	1	1	15	0	0	6	0	0	0	1	0	yunnan	0	0	161	317	1	0	203.76	167.96	158.79	403.67	34221	0.095	0.41	1.44641	2.0376	1.6796	1.5879	4.0367	10.4406	6.96877	7.44321
2017005521	com2017000676	7345400	15.8096	high_asset	161070	11.9896	30.25	16	high_edu	0	1	18	1	0	5	1	0	0	1	0	sichuan	0	0.4	151	291	0	1	215.48	182.08	176.54	396.51	44651	0.081	0.45	2.90796	2.1548	1.8208	1.7654	3.9651	10.7066	6.83497	7.30884
2017005529	com2017000349	1179690	13.9808	middle_asset	27877.4	10.2356	23.04	15	high_edu	1	1	17	1	0	2	0	1	0	0	1	liaoning	0	0.333333	109	206	1	1	226.4	194.17	178.41	420.06	53527	0.042	0.62	6.262	2.264	1.9417	1.7841	4.2006	10.8879	6.76299	7.24069
2017005535	com2017000695	391939	12.8789	low_asset	57306.3	10.9562	10.24	13	mid_edu	1	1	5	0	1	3	0	0	0	1	0	jiangsu	0	0	98	190	1	0	244.01	215.94	218.62	382.84	107150	0.072	0.57	14.297	2.4401	2.1594	2.1862	3.8284	11.582	4.97363	5.45208
2017005539	com2017000860	40597	10.6114	low_asset	30210.8	10.316	6.25	9	low_edu	1	1	6	0	1	4	1	0	0	0	1	sichuan	0	0	151	296	0	0	215.48	182.08	176.54	396.51	44651	0.081	0.45	2.90796	2.1548	1.8208	1.7654	3.9651	10.7066	6.83497	7.30884
2017005544	com2017001355	394534	12.8855	low_asset	63125.8	11.0529	34.81	9	low_edu	1	1	5	1	1	2	0	0	0	0	1	liaoning	0	0.333333	107	202	1	1	226.4	194.17	178.41	420.06	53527	0.042	0.62	6.262	2.264	1.9417	1.7841	4.2006	10.8879	6.76299	7.24069
2017005545	com2017000533	71760	11.1811	low_asset	57252.5	10.9552	16	12	mid_edu	1	1	3	1	1	4	0	0	0	0	1	shandong	0	0	136	254	0	0	220.66	192.11	178.15	392.16	72807	0.074	0.55	9.6125	2.2066	1.9211	1.7815	3.9216	11.1956	6.17844	6.65649
2017005547	com2017000269	2850768	14.8631	middle_asset	165675	12.0178	10.24	15	high_edu	1	1	6	1	1	2	0	0	0	0	1	jiangsu	0	0	94	184	0	0	244.01	215.94	218.62	382.84	107150	0.072	0.57	14.297	2.4401	2.1594	2.1862	3.8284	11.582	4.97363	5.45208
2017005551	com2017001336	39830	10.5924	low_asset	39373	10.5808	25	15	high_edu	1	1	17	1	1	3	1	0	0	0	1	henan	1	0	64	121		0	205.34	181.5	151.05	382.73	46674	0.078	0.45	7.68882	2.0534	1.815	1.5105	3.8273	10.7509	6.17154	6.64753
2017005554	com2017001068	1520950	14.2348	middle_asset	234220	12.364	6.76	15	high_edu	1	1	7	0	1	3	1	0	1	0	0	hunan	0	0.25	79	152	1	1	206.38	170.07	174.47	384.24	49558	0.08	0.46	4.67667	2.0638	1.7007	1.7447	3.8424	10.8109	5.98936	6.4637
2017005556	com2017000695	267352	12.4963	low_asset	39012.5	10.5716	19.36	6	low_edu	1	1	5	0	1	4	0	0	0	1	0	jiangsu	0	0	98	190	1	0	244.01	215.94	218.62	382.84	107150	0.072	0.57	14.297	2.4401	2.1594	2.1862	3.8284	11.582	4.97363	5.45208
2017005557	com2017001064	3092709	14.9446	high_asset	348086	12.7602	11.56	19	high_edu	1	1	9	1	1	5	0	0	0	1	0	guangdong	0	0.333333	28	51	0	1	240.95	225.52	195.87	373.79	80932	0.075	0.75	9.60389	2.4095	2.2552	1.9587	3.7379	11.3014	6.36544	6.84271
2017005558	com2017001441	516709	13.1552	low_asset	146654	11.8958	26.01	6	low_edu	1	1	7777	1	1	4	0	0	0	0	1	fujian	1	0	16	29		0	245.21	226.6	198.23	392.01	82677	0.081	0.65	5.44917	2.4521	2.266	1.9823	3.9201	11.3227	5.58252	6.06171
2017005560	com2017001398	1936000	14.4761	middle_asset	209649	12.2532	9.61	16	high_edu	1	1	7777	1	1	3	1	0	0	1	0	henan	0	0	63	120	0	0	205.34	181.5	151.05	382.73	46674	0.078	0.45	7.68882	2.0534	1.815	1.5105	3.8273	10.7509	6.17154	6.64753
2017005561	com2017001385	980000	13.7953	low_asset	92140	11.4311	24.01	16	high_edu	1	1	10	1	1	5	0	1	1	0	0	jilin	0	0.25	90	174	0	1	208.2	175.49	154.68	413.47	54838	0.053	0.52	2.68526	2.082	1.7549	1.5468	4.1347	10.9121	6.96292	7.44022
2017005562	com2017001326	143053	11.871	low_asset	35274	10.4709	15.21	6	low_edu	1	0	3	1	1	3	0	0	0	1	0	hebei	1	0	56	110		0	199.53	172.78	151.45	375.2	45387	0.067	0.54	6.15211	1.9953	1.7278	1.5145	3.752	10.723	6.45563	6.93296
2017005568	com2017000863	6396000	15.6712	high_asset	109050	11.5996	22.09	12	mid_edu	0	1	8	1	0	2	0	0	0	0	1	shanghai	0	0.333333	150	286	1	1	278.11	258.98	259.81	374.54	126634	0.069	0.73	64.653	2.7811	2.5898	2.5981	3.7454	11.7491	5.0154	5.49112
2017005570	com2017001447	2025750	14.5215	middle_asset	102675	11.5393	33.64	9	low_edu	1	1	3	0	1	4	0	1	0	0	1	jiangsu	0	0	96	187	0	0	244.01	215.94	218.62	382.84	107150	0.072	0.57	14.297	2.4401	2.1594	2.1862	3.8284	11.582	4.97363	5.45208
2017005571	com2017000154	1051940	13.8661	middle_asset	335050	12.722	30.25	15	high_edu	1	0	2	1	1	3	0	0	0	1	0	qinghai	0	0	126	232	1	0	195.15	159.59	136.5	419.14	44047	0.073	0.51	0.155278	1.9515	1.5959	1.365	4.1914	10.693	7.04262	7.51714
2017005573	com2017000766	716940	13.4827	low_asset	65000	11.0821	36	0	low_edu	1	0	5	1	1	8	0	0	0	1	0	jiangxi	1	0	105	200		0	208.35	170.86	182.48	379.14	43424	0.089	0.47	4.23235	2.0835	1.7086	1.8248	3.7914	10.6788	5.41824	5.8929
2017005575	com2017001078	1103000	13.9135	middle_asset	60000	11.0021	29.16	16	high_edu	1	1	15	1	0	3	0	0	0	0	1	chongqing	0	0	171	351		0	221.84	197.46	171.58	393.65	63442	0.093	0.53	5.02927	2.2184	1.9746	1.7158	3.9365	11.0579	6.54411	7.01798
2017005576	com2017000719	5885700	15.588	high_asset	685350	13.4377	29.16	15	high_edu	1	1	15	1	1	2	0	0	0	1	0	shanghai	0	0.25	150	282	1	1	278.11	258.98	259.81	374.54	126634	0.069	0.73	64.653	2.7811	2.5898	2.5981	3.7454	11.7491	5.0154	5.49112
2017005577	com2017001457	1318529	14.092	middle_asset	110875	11.6162	23.04	12	mid_edu	1	1	7	1	0	3	0	0	0	0	1	hebei	0	0	56	111	1	0	199.53	172.78	151.45	375.2	45387	0.067	0.54	6.15211	1.9953	1.7278	1.5145	3.752	10.723	6.45563	6.93296
2017005579	com2017000923	532500	13.1853	low_asset	32400	10.3859	42.25	6	low_edu	1	1	15	1	1	6	0	0	0	0	1	shandong	0	0	133	249		0	220.66	192.11	178.15	392.16	72807	0.074	0.55	9.6125	2.2066	1.9211	1.7815	3.9216	11.1956	6.17844	6.65649
2017005583	com2017001278	410172	12.9243	low_asset	39500	10.5841	36	6	low_edu	1	1	1	1	1	4	0	0	0	0	1	zhejiang	0	0	168	336	0	0	264.85	239.33	251.29	373.77	92057	0.078	0.65	12.581	2.6485	2.3933	2.5129	3.7377	11.4302
2017005590	com2017001088	313831	12.6566	low_asset	23400	10.0605	21.16	9	low_edu	1	1	5	1	1	3	0	0	0	1	0	anhui	0	0	6	8	0	0	211.28	171.65	189.78	381.23	43401	0.085	0.47	6.05214	2.1128	1.7165	1.8978	3.8123	10.6782	5.19091	5.66727
2017005597	com2017000080	1161400	13.9651	middle_asset	99425	11.5072	31.36	9	low_edu	1	1	5	1	1	7	0	0	0	0	1	guangdong	1	0	28	49		0	240.95	225.52	195.87	373.79	80932	0.075	0.75	9.60389	2.4095	2.2552	1.9587	3.7379	11.3014	6.36544	6.84271
2017005598	com2017001232	385779	12.863	low_asset	215185	12.2793	10.89	16	high_edu	1	1	13	1	1	6	0	1	0	1	0	shandong	0	0	130	241	0	0	220.66	192.11	178.15	392.16	72807	0.074	0.55	9.6125	2.2066	1.9211	1.7815	3.9216	11.1956	6.17844	6.65649
2017005603	com2017001013	262519	12.4781	low_asset	24334	10.0996	33.64	12	mid_edu	0	1	5	1	0	1	0	0	0	0	1	henan	0	0	64	122	0	0	205.34	181.5	151.05	382.73	46674	0.078	0.45	7.68882	2.0534	1.815	1.5105	3.8273	10.7509	6.17154	6.64753
2017005608	com2017000106	3845518	15.1624	high_asset	254239	12.446	28.09	15	high_edu	1	1	6	1	1	2	0	1	1	0	0	shanghai	0	0.5	150	287	0	1	278.11	258.98	259.81	374.54	126634	0.069	0.73	64.653	2.7811	2.5898	2.5981	3.7454	11.7491	5.0154	5.49112
2017005609	com2017000943	2941193	14.8943	middle_asset	122641	11.717	19.36	12	mid_edu	1	1	17	1	1	4	0	1	0	1	0	hubei	0	0.25	75	142		1	226.75	199.53	189.08	385.07	60199	0.078	0.53	4.15	2.2675	1.9953	1.8908	3.8507	11.0054	5.73841	6.21239
2017005610	com2017001448	408808	12.921	low_asset	11037.8	9.30908	14.44	6	low_edu	1	1	5	1	1	3	0	0	0	0	1	sichuan	0	0	153	299	0	0	215.48	182.08	176.54	396.51	44651	0.081	0.45	2.90796	2.1548	1.8208	1.7654	3.9651	10.7066	6.83497	7.30884
2017005611	com2017000056	999475	13.815	low_asset	76315.1	11.2426	24.01	16	high_edu	1	1	16	1	1	4	0	0	0	1	0	jiangxi	0	0	101	195	0	0	208.35	170.86	182.48	379.14	43424	0.089	0.47	4.23235	2.0835	1.7086	1.8248	3.7914	10.6788	5.41824	5.8929
2017005621	com2017001012	80000	11.2898	low_asset	50755	10.8348	43.56	9	low_edu	1	1	5	0	1	5	1	0	0	0	1	jilin	0	0	91	175	0	0	208.2	175.49	154.68	413.47	54838	0.053	0.52	2.68526	2.082	1.7549	1.5468	4.1347	10.9121	6.96292	7.44022
2017005623	com2017000994	1162200	13.9658	middle_asset	140535	11.8532	8.41	16	high_edu	1	1	6	0	0	3	0	0	0	1	0	hebei	0	0	52	102	0	0	199.53	172.78	151.45	375.2	45387	0.067	0.54	6.15211	1.9953	1.7278	1.5145	3.752	10.723	6.45563	6.93296
2017005625	com2017001145	1905233	14.4601	middle_asset	118971	11.6866	22.09	12	mid_edu	1	1	15	1	0	2	0	0	0	0	1	shanghai	0	0	150	281	1	0	278.11	258.98	259.81	374.54	126634	0.069	0.73	64.653	2.7811	2.5898	2.5981	3.7454	11.7491	5.0154	5.49112
2017005633	com2017000788	4546148	15.3298	high_asset	216632	12.286	25	12	mid_edu	0	1	6	1	0	4	0	0	0	0	1	jiangsu	0	0.6	94	185	1	1	244.01	215.94	218.62	382.84	107150	0.072	0.57	14.297	2.4401	2.1594	2.1862	3.8284	11.582	4.97363	5.45208
2017005634	com2017000739	947036	13.7611	low_asset	104720	11.559	14.44	13	mid_edu	1	1	7	1	1	3	0	0	0	0	1	hunan	1	0.5	78	150		1	206.38	170.07	174.47	384.24	49558	0.08	0.46	4.67667	2.0638	1.7007	1.7447	3.8424	10.8109	5.98936	6.4637
2017005635	com2017001175	319311	12.6739	low_asset	44430.5	10.7017	13.69	9	low_edu	1	1	7777	0	1	4	0	0	0	0	1	henan	1	0	58	113		0	205.34	181.5	151.05	382.73	46674	0.078	0.45	7.68882	2.0534	1.815	1.5105	3.8273	10.7509	6.17154	6.64753
2017005636	com2017000827	748700	13.5261	low_asset	52009.5	10.8592	42.25	6	low_edu	1	1	3	1	1	2	0	0	0	0	1	zhejiang	1	0	169	339		0	264.85	239.33	251.29	373.77	92057	0.078	0.65	12.581	2.6485	2.3933	2.5129	3.7377	11.4302
2017005641	com2017001467	1380008	14.1376	middle_asset	105000	11.5617	27.04	12	mid_edu	1	1	3	1	0	3	1	0	0	0	1	jiangsu	0	0	99	193	0	0	244.01	215.94	218.62	382.84	107150	0.072	0.57	14.297	2.4401	2.1594	2.1862	3.8284	11.582	4.97363	5.45208
2017005643	com2017001015	525000	13.1712	low_asset	65428	11.0887	18.49	13	mid_edu	1	1	14	0	1	5	0	0	0	0	1	jiangxi	0	0	100	194	1	0	208.35	170.86	182.48	379.14	43424	0.089	0.47	4.23235	2.0835	1.7086	1.8248	3.7914	10.6788	5.41824	5.8929
2017005644	com2017001283	25334	10.1399	low_asset	2345.7	7.76034	12.25	6	low_edu	0	1	14	1	1	3	0	0	0	0	1	sichuan	1	0	153	299		0	215.48	182.08	176.54	396.51	44651	0.081	0.45	2.90796	2.1548	1.8208	1.7654	3.9651	10.7066	6.83497	7.30884
2017005650	com2017000320	460660	13.0404	low_asset	99645	11.5094	24.01	9	low_edu	1	1	5	0	1	1	0	0	0	0	1	sichuan	1	0	156	303		0	215.48	182.08	176.54	396.51	44651	0.081	0.45	2.90796	2.1548	1.8208	1.7654	3.9651	10.7066	6.83497	7.30884
2017005656	com2017001085	2449000	14.7112	middle_asset	232076	12.3548	17.64	16	high_edu	1	1	9	1	1	5	0	0	0	0	1	guangdong	0	0	27	46		0	240.95	225.52	195.87	373.79	80932	0.075	0.75	9.60389	2.4095	2.2552	1.9587	3.7379	11.3014	6.36544	6.84271
2017005658	com2017000588	239680	12.3871	low_asset	55019.5	10.9154	20.25	9	low_edu	1	1	3	0	1	4	0	0	0	0	1	guangdong	1	0	30	55		0	240.95	225.52	195.87	373.79	80932	0.075	0.75	9.60389	2.4095	2.2552	1.9587	3.7379	11.3014	6.36544	6.84271
2017005663	com2017000817	301100	12.6152	low_asset	13204	9.48828	53.29	9	low_edu	0	1	15	1	1	4	0	0	0	0	1	hubei	0	0	75	144	0	0	226.75	199.53	189.08	385.07	60199	0.078	0.53	4.15	2.2675	1.9953	1.8908	3.8507	11.0054	5.73841	6.21239
2017005666	com2017001005	1840000	14.4253	middle_asset	190525	12.1575	6.25	15	high_edu	0	1	10	1	1	3	0	1	0	1	0	liaoning	0	0.333333	109	206	0	1	226.4	194.17	178.41	420.06	53527	0.042	0.62	6.262	2.264	1.9417	1.7841	4.2006	10.8879	6.76299	7.24069
2017005669	com2017000116	2991341	14.9112	middle_asset	103047	11.5429	28.09	16	high_edu	1	1	10	1	1	4	0	0	0	0	1	guangxi	0	0	40	74		0	207.23	176.33	153.46	406.94	38102	0.073	0.48	2.62375	2.0723	1.7633	1.5346	4.0694	10.548	6.71914	7.19492
2017005672	com2017001055	1545700	14.251	middle_asset	218771	12.2958	21.16	9	low_edu	1	1	4	1	1	3	0	0	0	1	0	hainan	0	0.333333	48	87	1	1	230.33	192.26	184.91	438.59	48430	0.07	0.51	4.72941	2.3033	1.9226	1.8491	4.3859	10.7879	6.79724	7.27466
2017005674	com2017000275	5663814	15.5496	high_asset	272085	12.5139	27.04	16	high_edu	1	1	17	1	1	4	0	0	0	0	1	guangdong	0	0.4	33	64	1	1	240.95	225.52	195.87	373.79	80932	0.075	0.75	9.60389	2.4095	2.2552	1.9587	3.7379	11.3014	6.36544	6.84271
2017005678	com2017000534	3747992	15.1367	high_asset	157192	11.9652	16.81	15	high_edu	1	1	9	1	1	3	0	0	1	0	0	shaanxi	0	0.4	147	277	0	1	216.12	194.92	157.95	391.85	57266	0.08	0.53	3.44143	2.1612	1.9492	1.5795	3.9185	10.9555	6.53697	7.0116
2017005680	com2017000993	2035963	14.5265	middle_asset	260389	12.4699	10.24	16	high_edu	1	1	14	1	1	7	1	0	0	0	1	guangdong	0	0.4	33	62	0	1	240.95	225.52	195.87	373.79	80932	0.075	0.75	9.60389	2.4095	2.2552	1.9587	3.7379	11.3014	6.36544	6.84271
2017005690	com2017000040	388353	12.8697	low_asset	94648	11.4579	8.41	16	high_edu	1	1	3	1	1	2	0	0	0	1	0	beijing	0	0.5	10	14	0	1	276.38	268.39	234.17	379.48	128994	0.067	0.78	27.3353	2.7638	2.6839	2.3417	3.7948	11.7675	6.59274	7.07059
2017005694	com2017001471	72600	11.1927	low_asset	46232.2	10.7414	20.25	9	low_edu	1	1	7	1	1	5	0	0	0	0	1	shanxi	1	0	143	268		0	206.3	186.14	141.52	390.57	42060	0.07	0.56	4.57313	2.063	1.8614	1.4152	3.9057	10.6469	6.53735	7.01401
2017005697	com2017001107	435578	12.9844	low_asset	107000	11.5806	19.36	9	low_edu	1	1	7	1	1	3	0	0	0	0	1	sichuan	0	0	151	296		0	215.48	182.08	176.54	396.51	44651	0.081	0.45	2.90796	2.1548	1.8208	1.7654	3.9651	10.7066	6.83497	7.30884
2017005703	com2017001072	326143	12.6951	low_asset	45400	10.7233	27.04	9	low_edu	1	1	9	1	1	2	0	0	0	0	1	heilongjiang	0	0	67	131	0	0	209.93	174.68	164.06	409.72	41916	0.064	0.49	1.44065	2.0993	1.7468	1.6406	4.0972	10.6434	7.07239	7.54939
2017005708	com2017000963	2800100	14.8452	middle_asset	129050	11.768	26.01	12	mid_edu	1	1	15	0	0	4	0	0	0	1	0	hunan	0	0	79	152	0	0	206.38	170.07	174.47	384.24	49558	0.08	0.46	4.67667	2.0638	1.7007	1.7447	3.8424	10.8109	5.98936	6.4637
2017005711	com2017000461	332110	12.7132	low_asset	42000	10.6454	27.04	9	low_edu	1	0	5	1	1	3	0	0	0	0	1	liaoning	0	0	114	214		0	226.4	194.17	178.41	420.06	53527	0.042	0.62	6.262	2.264	1.9417	1.7841	4.2006	10.8879	6.76299	7.24069
2017005719	com2017001344	104450	11.5565	low_asset	32502.4	10.3891	9.61	15	high_edu	1	1	16	1	0	5	0	0	0	0	1	guangxi	0	0	39	73	0	0	207.23	176.33	153.46	406.94	38102	0.073	0.48	2.62375	2.0723	1.7633	1.5346	4.0694	10.548	6.71914	7.19492
2017005724	com2017000214	2088280	14.5519	middle_asset	149022	11.9119	12.25	16	high_edu	1	1	7777	1	1	3	0	0	0	0	1	hunan	0	0.5	79	153	0	1	206.38	170.07	174.47	384.24	49558	0.08	0.46	4.67667	2.0638	1.7007	1.7447	3.8424	10.8109	5.98936	6.4637
2017005725	com2017001349	1784029	14.3944	middle_asset	347550	12.7587	28.09	12	mid_edu	1	1	1	1	1	3	0	0	0	0	1	sichuan	0	0	151	295	0	0	215.48	182.08	176.54	396.51	44651	0.081	0.45	2.90796	2.1548	1.8208	1.7654	3.9651	10.7066	6.83497	7.30884
2017005729	com2017001464	300592	12.6135	low_asset	84021	11.3388	21.16	9	low_edu	1	1	4	0	1	3	0	0	0	0	1	sichuan	0	0	151	295	1	0	215.48	182.08	176.54	396.51	44651	0.081	0.45	2.90796	2.1548	1.8208	1.7654	3.9651	10.7066	6.83497	7.30884
2017005732	com2017000723	165800	12.0185	low_asset	84000	11.3386	12.25	6	low_edu	1	1	10	1	1	6	0	0	0	0	1	shaanxi	0	0	147	275	0	0	216.12	194.92	157.95	391.85	57266	0.08	0.53	3.44143	2.1612	1.9492	1.5795	3.9185	10.9555	6.53697	7.0116
2017005735	com2017001245	44400	10.701	low_asset	10546	9.2635	49	6	low_edu	1	0	7	1	1	2	0	0	0	0	1	jiangsu	1	0	98	192		0	244.01	215.94	218.62	382.84	107150	0.072	0.57	14.297	2.4401	2.1594	2.1862	3.8284	11.582	4.97363	5.45208
2017005746	com2017001238	578700	13.2685	low_asset	23119	10.0484	28.09	6	low_edu	1	1	5	1	1	2	0	0	0	0	1	hebei	0	0	51	99	0	0	199.53	172.78	151.45	375.2	45387	0.067	0.54	6.15211	1.9953	1.7278	1.5145	3.752	10.723	6.45563	6.93296
2017005748	com2017000502	573665	13.2598	low_asset	40780.6	10.616	12.25	15	high_edu	0	1	7	1	1	1	0	1	0	0	1	jilin	0	0	88	169	1	0	208.2	175.49	154.68	413.47	54838	0.053	0.52	2.68526	2.082	1.7549	1.5468	4.1347	10.9121	6.96292	7.44022
2017005749	com2017001371	6769000	15.7279	high_asset	222007	12.3105	8.41	16	high_edu	1	1	10	1	0	3	1	1	0	1	0	zhejiang	0	0	168	332	0	0	264.85	239.33	251.29	373.77	92057	0.078	0.65	12.581	2.6485	2.3933	2.5129	3.7377	11.4302
2017005752	com2017000381	312200	12.6514	low_asset	81470	11.308	9	13	mid_edu	0	1	7	1	1	3	0	0	0	1	0	guangdong	0	0	33	60	1	0	240.95	225.52	195.87	373.79	80932	0.075	0.75	9.60389	2.4095	2.2552	1.9587	3.7379	11.3014	6.36544	6.84271
2017005757	com2017000423	321332	12.6802	low_asset	35070	10.4651	10.24	12	mid_edu	1	1	5	1	1	3	0	0	0	0	1	hubei	0	0	75	144		0	226.75	199.53	189.08	385.07	60199	0.078	0.53	4.15	2.2675	1.9953	1.8908	3.8507	11.0054	5.73841	6.21239
2017005761	com2017000416	384000	12.8584	low_asset	139475	11.8456	10.89	13	mid_edu	1	1	10	0	0	7	0	0	1	0	0	hunan	0	0.333333	80	154	1	1	206.38	170.07	174.47	384.24	49558	0.08	0.46	4.67667	2.0638	1.7007	1.7447	3.8424	10.8109	5.98936	6.4637
2017005769	com2017001469	440108	12.9948	low_asset	13880	9.5382	53.29	6	low_edu	1	1	8	0	1	4	0	0	0	0	1	chongqing	0	0	171	346	0	0	221.84	197.46	171.58	393.65	63442	0.093	0.53	5.02927	2.2184	1.9746	1.7158	3.9365	11.0579	6.54411	7.01798
2017005770	com2017001361	823110	13.6208	low_asset	131480	11.7866	22.09	6	low_edu	0	1	5	1	1	2	0	1	0	0	1	sichuan	1	0	152	297		0	215.48	182.08	176.54	396.51	44651	0.081	0.45	2.90796	2.1548	1.8208	1.7654	3.9651	10.7066	6.83497	7.30884
2017005773	com2017001014	4035385	15.2106	high_asset	46862	10.755	32.49	12	mid_edu	1	1	19	1	1	2	0	0	1	0	0	shanghai	0	0.5	150	288	0	1	278.11	258.98	259.81	374.54	126634	0.069	0.73	64.653	2.7811	2.5898	2.5981	3.7454	11.7491	5.0154	5.49112
2017005777	com2017000032	385078	12.8612	low_asset	103889	11.5511	28.09	12	mid_edu	1	1	15	1	1	4	1	0	0	1	0	fujian	0	0.5	18	31	0	1	245.21	226.6	198.23	392.01	82677	0.081	0.65	5.44917	2.4521	2.266	1.9823	3.9201	11.3227	5.58252	6.06171
2017005780	com2017000208	3705000	15.1252	high_asset	169410	12.0401	23.04	6	low_edu	1	1	5	1	1	5	0	0	0	0	1	zhejiang	0	0.333333	165	328	0	1	264.85	239.33	251.29	373.77	92057	0.078	0.65	12.581	2.6485	2.3933	2.5129	3.7377	11.4302
2017005782	com2017000065	1590300	14.2794	middle_asset	144135	11.8785	37.21	9	low_edu	1	1	11	1	1	4	0	0	0	0	1	shandong	0	0	130	239	0	0	220.66	192.11	178.15	392.16	72807	0.074	0.55	9.6125	2.2066	1.9211	1.7815	3.9216	11.1956	6.17844	6.65649
2017005785	com2017000802	1834730	14.4224	middle_asset	141966	11.8633	31.36	12	mid_edu	1	1	8	1	1	3	0	0	1	0	0	jiangsu	0	0.5	94	185	0	1	244.01	215.94	218.62	382.84	107150	0.072	0.57	14.297	2.4401	2.1594	2.1862	3.8284	11.582	4.97363	5.45208
2017005794	com2017000492	458016	13.0347	low_asset	78192	11.2669	18.49	9	low_edu	1	1	19	1	0	4	0	1	1	0	0	hubei	0	0	73	138	0	0	226.75	199.53	189.08	385.07	60199	0.078	0.53	4.15	2.2675	1.9953	1.8908	3.8507	11.0054	5.73841	6.21239
2017005799	com2017001279	4408564	15.2991	high_asset	275350	12.5258	12.25	16	high_edu	1	1	5	1	1	5	0	0	1	0	0	beijing	0	0.4	10	17	0	1	276.38	268.39	234.17	379.48	128994	0.067	0.78	27.3353	2.7638	2.6839	2.3417	3.7948	11.7675	6.59274	7.07059
2017005801	com2017000150	712200	13.4761	low_asset	115035	11.653	29.16	9	low_edu	1	1	15	1	1	2	0	0	0	0	1	sichuan	0	0	151	294	0	0	215.48	182.08	176.54	396.51	44651	0.081	0.45	2.90796	2.1548	1.8208	1.7654	3.9651	10.7066	6.83497	7.30884
2017005805	com2017000620	1683000	14.3361	middle_asset	119552	11.6915	28.09	12	mid_edu	1	1	15	1	1	3	0	0	0	1	0	shanghai	0	0	150	285	0	0	278.11	258.98	259.81	374.54	126634	0.069	0.73	64.653	2.7811	2.5898	2.5981	3.7454	11.7491	5.0154	5.49112
2017005807	com2017000561	1402089	14.1535	middle_asset	118845	11.6856	11.56	15	high_edu	1	1	7	1	1	4	0	0	0	1	0	zhejiang	0	0.5	168	337	0	1	264.85	239.33	251.29	373.77	92057	0.078	0.65	12.581	2.6485	2.3933	2.5129	3.7377	11.4302
2017005809	com2017000920	488532	13.0992	low_asset	40105	10.5993	20.25	12	mid_edu	1	1	7	1	1	2	0	0	0	0	1	shanxi	0	0	139	260	0	0	206.3	186.14	141.52	390.57	42060	0.07	0.56	4.57313	2.063	1.8614	1.4152	3.9057	10.6469	6.53735	7.01401
2017005810	com2017000046	271002	12.5099	low_asset	61320	11.0239	30.25	6	low_edu	1	1	3	1	0	2	0	0	0	0	1	fujian	0	0	14	24	0	0	245.21	226.6	198.23	392.01	82677	0.081	0.65	5.44917	2.4521	2.266	1.9823	3.9201	11.3227	5.58252	6.06171
2017005813	com2017001349	2639682	14.7862	middle_asset	658618	13.3979	31.36	15	high_edu	1	1	19	1	1	4	0	0	0	1	0	sichuan	0	0.333333	151	295	1	1	215.48	182.08	176.54	396.51	44651	0.081	0.45	2.90796	2.1548	1.8208	1.7654	3.9651	10.7066	6.83497	7.30884
2017005815	com2017000311	318800	12.6723	low_asset	78800	11.2747	20.25	6	low_edu	1	1	8	1	1	2	0	0	0	0	1	hubei	0	0	76	148		0	226.75	199.53	189.08	385.07	60199	0.078	0.53	4.15	2.2675	1.9953	1.8908	3.8507	11.0054	5.73841	6.21239
2017005817	com2017001243	107765	11.5877	low_asset	41117.5	10.6242	37.21	6	low_edu	1	1	8	1	1	3	0	0	0	0	1	shandong	0	0.333333	131	243	1	1	220.66	192.11	178.15	392.16	72807	0.074	0.55	9.6125	2.2066	1.9211	1.7815	3.9216	11.1956	6.17844	6.65649
2017005820	com2017000993	1610423	14.292	middle_asset	13779.5	9.53094	24.01	12	mid_edu	1	1	19	1	1	7	0	1	1	0	0	guangdong	0	0	33	62	0	0	240.95	225.52	195.87	373.79	80932	0.075	0.75	9.60389	2.4095	2.2552	1.9587	3.7379	11.3014	6.36544	6.84271
2017005821	com2017000345	388311	12.8696	low_asset	14917.5	9.61029	29.16	9	low_edu	1	0	15	1	0	3	0	0	0	0	1	hunan	0	0	79	153	0	0	206.38	170.07	174.47	384.24	49558	0.08	0.46	4.67667	2.0638	1.7007	1.7447	3.8424	10.8109	5.98936	6.4637
2017005822	com2017000886	148989	11.9116	low_asset	51017.5	10.8399	16	12	mid_edu	1	1	2	1	1	1	0	0	1	0	0	hainan	0	0	50	96	1	0	230.33	192.26	184.91	438.59	48430	0.07	0.51	4.72941	2.3033	1.9226	1.8491	4.3859	10.7879	6.79724	7.27466
2017005824	com2017000524	2491329	14.7283	middle_asset	208746	12.2489	22.09	9	low_edu	1	1	9	1	1	3	1	0	1	0	0	shanghai	0	0.333333	150	284	0	1	278.11	258.98	259.81	374.54	126634	0.069	0.73	64.653	2.7811	2.5898	2.5981	3.7454	11.7491	5.0154	5.49112
2017005825	com2017000504	213000	12.269	low_asset	96735	11.4797	17.64	6	low_edu	1	1	3	0	1	1	0	0	0	0	1	liaoning	0	0	115	219	1	0	226.4	194.17	178.41	420.06	53527	0.042	0.62	6.262	2.264	1.9417	1.7841	4.2006	10.8879	6.76299	7.24069
2017005836	com2017000010	982871	13.7982	low_asset	683789	13.4354	23.04	15	high_edu	1	1	4	1	1	3	0	1	0	1	0	heilongjiang	0	0	65	124	1	0	209.93	174.68	164.06	409.72	41916	0.064	0.49	1.44065	2.0993	1.7468	1.6406	4.0972	10.6434	7.07239	7.54939
2017005837	com2017000878	1903153	14.459	middle_asset	149186	11.9129	42.25	9	low_edu	1	1	5	1	1	2	0	0	0	0	1	tianjin	0	0	158	310	0	0	237.53	211.89	195.46	398.62	118944	0.036	0.65	26.075	2.3753	2.1189	1.9546	3.9862	11.6864	6.49037	6.96839
2017005839	com2017000048	667180	13.4108	low_asset	117468	11.6739	19.36	12	mid_edu	1	1	3	1	1	4	1	0	0	1	0	qinghai	0	0	126	231	0	0	195.15	159.59	136.5	419.14	44047	0.073	0.51	0.155278	1.9515	1.5959	1.365	4.1914	10.693	7.04262	7.51714
2017005841	com2017000678	1017516	13.8329	middle_asset	5725	8.6526	34.81	12	mid_edu	1	1	19	1	1	5	0	0	0	0	1	guangdong	1	0	35	69		0	240.95	225.52	195.87	373.79	80932	0.075	0.75	9.60389	2.4095	2.2552	1.9587	3.7379	11.3014	6.36544	6.84271
2017005842	com2017001334	2429000	14.703	middle_asset	107826	11.5883	22.09	12	mid_edu	1	1	1	1	1	5	0	0	0	0	1	fujian	1	0	18	32		0	245.21	226.6	198.23	392.01	82677	0.081	0.65	5.44917	2.4521	2.266	1.9823	3.9201	11.3227	5.58252	6.06171
2017005844	com2017000729	696514	13.4538	low_asset	102950	11.542	16.81	6	low_edu	1	1	3	0	0	2	0	0	0	1	0	zhejiang	0	0.333333	165	325	0	1	264.85	239.33	251.29	373.77	92057	0.078	0.65	12.581	2.6485	2.3933	2.5129	3.7377	11.4302
2017005846	com2017000253	85910	11.3611	low_asset	4070	8.3114	40.96	9	low_edu	1	1	5	1	1	4	0	0	0	0	1	ningxia	1	0	121	225		0	214.7	190.35	134.87	440.18	50765	0.078	0.51	2.05	2.147	1.9035	1.3487	4.4018	10.835	6.85333	7.32871
2017005847	com2017000375	848270	13.651	low_asset	81335	11.3063	16	9	low_edu	1	1	3	1	1	4	0	0	0	0	1	shandong	0	0	134	251	0	0	220.66	192.11	178.15	392.16	72807	0.074	0.55	9.6125	2.2066	1.9211	1.7815	3.9216	11.1956	6.17844	6.65649
2017005860	com2017001332	218513	12.2946	low_asset	98926.7	11.5021	34.81	9	low_edu	1	1	17	1	0	2	0	0	0	1	0	liaoning	0	0	111	211	0	0	226.4	194.17	178.41	420.06	53527	0.042	0.62	6.262	2.264	1.9417	1.7841	4.2006	10.8879	6.76299	7.24069
2017005861	com2017000378	5999097	15.6071	high_asset	224950	12.3236	12.25	15	high_edu	1	1	15	1	0	3	0	0	0	1	0	shanghai	0	0.5	150	285	0	1	278.11	258.98	259.81	374.54	126634	0.069	0.73	64.653	2.7811	2.5898	2.5981	3.7454	11.7491	5.0154	5.49112
2017005867	com2017001301	556613	13.2296	low_asset	71935	11.1835	16.81	9	low_edu	1	0	3	1	1	3	0	0	0	0	1	chongqing	0	0	171	344	1	0	221.84	197.46	171.58	393.65	63442	0.093	0.53	5.02927	2.2184	1.9746	1.7158	3.9365	11.0579	6.54411	7.01798
2017005871	com2017000271	611505	13.3237	low_asset	102475	11.5374	15.21	9	low_edu	1	1	6	1	0	6	0	0	0	0	1	sichuan	0	0	154	300	0	0	215.48	182.08	176.54	396.51	44651	0.081	0.45	2.90796	2.1548	1.8208	1.7654	3.9651	10.7066	6.83497	7.30884
2017005875	com2017000732	804500	13.598	low_asset	109600	11.6046	10.89	9	low_edu	1	1	5	0	1	3	0	0	0	0	1	jiangsu	0	0	93	180		0	244.01	215.94	218.62	382.84	107150	0.072	0.57	14.297	2.4401	2.1594	2.1862	3.8284	11.582	4.97363	5.45208
2017005876	com2017000899	126575	11.7486	low_asset	56456.1	10.9412	30.25	12	mid_edu	1	1	7	1	1	3	0	0	0	0	1	guangxi	0	0	39	73	0	0	207.23	176.33	153.46	406.94	38102	0.073	0.48	2.62375	2.0723	1.7633	1.5346	4.0694	10.548	6.71914	7.19492
2017005886	com2017001457	3356841	15.0265	high_asset	103412	11.5465	12.96	19	high_edu	1	1	13	1	1	5	0	0	0	0	1	hebei	0	0	56	111		0	199.53	172.78	151.45	375.2	45387	0.067	0.54	6.15211	1.9953	1.7278	1.5145	3.752	10.723	6.45563	6.93296
2017005887	com2017001396	723674	13.4921	low_asset	435700	12.9847	13.69	16	high_edu	1	1	16	1	1	5	0	0	0	0	1	sichuan	0	0	151	293	1	0	215.48	182.08	176.54	396.51	44651	0.081	0.45	2.90796	2.1548	1.8208	1.7654	3.9651	10.7066	6.83497	7.30884
2017005893	com2017001284	59594	10.9953	low_asset	33070	10.4064	34.81	9	low_edu	1	1	15	1	1	2	0	0	0	0	1	shanghai	0	0	150	281	0	0	278.11	258.98	259.81	374.54	126634	0.069	0.73	64.653	2.7811	2.5898	2.5981	3.7454	11.7491	5.0154	5.49112
2017005894	com2017000434	677150	13.4256	low_asset	128014	11.7599	15.21	9	low_edu	1	1	7	1	1	6	1	0	0	0	1	shaanxi	0	0	149	280	0	0	216.12	194.92	157.95	391.85	57266	0.08	0.53	3.44143	2.1612	1.9492	1.5795	3.9185	10.9555	6.53697	7.0116
2017005902	com2017000154	284188	12.5574	low_asset	133010	11.7982	5.76	15	high_edu	1	1	2	1	1	4	0	0	1	0	0	qinghai	0	0	126	232	1	0	195.15	159.59	136.5	419.14	44047	0.073	0.51	0.155278	1.9515	1.5959	1.365	4.1914	10.693	7.04262	7.51714
2017005906	com2017000781	366862	12.8127	low_asset	266514	12.4932	26.01	9	low_edu	1	1	15	1	1	4	0	0	0	0	1	gansu	0	0	21	38	1	0	199.78	169.67	125.25	434.64	28497	0.036	0.44	1.21488	1.9978	1.6967	1.2525	4.3464	10.2576	6.92497	7.39958
2017005908	com2017000229	402648	12.9058	low_asset	49250.5	10.8047	17.64	12	mid_edu	1	1	14	1	1	3	0	0	0	0	1	henan	0	0	63	120	0	0	205.34	181.5	151.05	382.73	46674	0.078	0.45	7.68882	2.0534	1.815	1.5105	3.8273	10.7509	6.17154	6.64753
2017005914	com2017001096	1776043	14.3899	middle_asset	206129	12.2363	15.21	15	high_edu	1	1	7	1	1	3	0	0	0	1	0	guangdong	0	0.333333	28	47	0	1	240.95	225.52	195.87	373.79	80932	0.075	0.75	9.60389	2.4095	2.2552	1.9587	3.7379	11.3014	6.36544	6.84271
2017005927	com2017000811	355938	12.7825	low_asset	83125.5	11.3281	28.09	6	low_edu	1	1	3	1	1	2	0	0	0	0	1	zhejiang	0	0	169	340	1	0	264.85	239.33	251.29	373.77	92057	0.078	0.65	12.581	2.6485	2.3933	2.5129	3.7377	11.4302
2017005928	com2017000964	3301256	15.0098	high_asset	300672	12.6138	29.16	16	high_edu	1	1	18	1	1	5	0	0	0	1	0	liaoning	0	0.333333	115	216	0	1	226.4	194.17	178.41	420.06	53527	0.042	0.62	6.262	2.264	1.9417	1.7841	4.2006	10.8879	6.76299	7.24069
2017005929	com2017000917	1013752	13.8292	middle_asset	91348	11.4224	11.56	16	high_edu	1	0	15	1	0	2	0	1	0	1	0	heilongjiang	0	0.5	66	129	1	1	209.93	174.68	164.06	409.72	41916	0.064	0.49	1.44065	2.0993	1.7468	1.6406	4.0972	10.6434	7.07239	7.54939
2017005932	com2017000198	255070	12.4493	low_asset	37014.1	10.5191	13.69	9	low_edu	1	1	3	1	1	4	0	0	0	0	1	hubei	1	0	71	136		0	226.75	199.53	189.08	385.07	60199	0.078	0.53	4.15	2.2675	1.9953	1.8908	3.8507	11.0054	5.73841	6.21239
2017005935	com2017000659	551816	13.221	low_asset	61512	11.027	21.16	13	mid_edu	1	1	2	1	1	2	0	0	0	0	1	anhui	0	0	3	5		0	211.28	171.65	189.78	381.23	43401	0.085	0.47	6.05214	2.1128	1.7165	1.8978	3.8123	10.6782	5.19091	5.66727
2017005938	com2017001433	455648	13.0295	low_asset	1065.97	6.97164	5.29	13	mid_edu	0	1	18	0	0	3	0	0	0	1	0	shanxi	0	0	139	259	0	0	206.3	186.14	141.52	390.57	42060	0.07	0.56	4.57313	2.063	1.8614	1.4152	3.9057	10.6469	6.53735	7.01401
2017005939	com2017000591	430434	12.9725	low_asset	109455	11.6033	19.36	9	low_edu	1	1	3	1	1	3	0	0	0	1	0	jiangsu	1	0	98	191		0	244.01	215.94	218.62	382.84	107150	0.072	0.57	14.297	2.4401	2.1594	2.1862	3.8284	11.582	4.97363	5.45208
2017005940	com2017000794	158533	11.9737	low_asset	4695	8.45425	21.16	6	low_edu	1	1	3	1	1	2	0	0	0	1	0	shandong	1	0	130	239		0	220.66	192.11	178.15	392.16	72807	0.074	0.55	9.6125	2.2066	1.9211	1.7815	3.9216	11.1956	6.17844	6.65649
2017005942	com2017000856	6528000	15.6916	high_asset	321185	12.6798	10.89	16	high_edu	1	1	16	1	1	5	0	0	0	0	1	shanghai	0	0.5	150	282	1	1	278.11	258.98	259.81	374.54	126634	0.069	0.73	64.653	2.7811	2.5898	2.5981	3.7454	11.7491	5.0154	5.49112
2017005945	com2017000716	344000	12.7484	low_asset	80574	11.2969	26.01	6	low_edu	1	1	3	1	1	3	0	0	0	0	1	guangdong	0	0	28	53	0	0	240.95	225.52	195.87	373.79	80932	0.075	0.75	9.60389	2.4095	2.2552	1.9587	3.7379	11.3014	6.36544	6.84271
2017005946	com2017000193	624515	13.3447	low_asset	89464.8	11.4016	29.16	9	low_edu	1	1	15	1	1	4	0	0	0	0	1	guangxi	0	0	39	73	0	0	207.23	176.33	153.46	406.94	38102	0.073	0.48	2.62375	2.0723	1.7633	1.5346	4.0694	10.548	6.71914	7.19492
2017005947	com2017000239	583491	13.2768	low_asset	100450	11.5174	10.89	13	mid_edu	1	1	4	1	1	3	0	0	0	0	1	sichuan	1	0	157	306		0	215.48	182.08	176.54	396.51	44651	0.081	0.45	2.90796	2.1548	1.8208	1.7654	3.9651	10.7066	6.83497	7.30884
2017005949	com2017000198	467050	13.0542	low_asset	260400	12.47	16	9	low_edu	1	1	3	1	1	7	0	0	0	0	1	hubei	1	0	71	136		0	226.75	199.53	189.08	385.07	60199	0.078	0.53	4.15	2.2675	1.9953	1.8908	3.8507	11.0054	5.73841	6.21239
2017005954	com2017000404	119650	11.6923	low_asset	50581.5	10.8313	24.01	6	low_edu	0	1	3	1	1	4	0	0	0	1	0	anhui	1	0	8	10		0	211.28	171.65	189.78	381.23	43401	0.085	0.47	6.05214	2.1128	1.7165	1.8978	3.8123	10.6782	5.19091	5.66727
2017005959	com2017000040	2617351	14.7777	middle_asset	214048	12.274	16	12	mid_edu	1	1	7777	1	1	1	0	0	0	1	0	beijing	0	0.5	10	14	1	1	276.38	268.39	234.17	379.48	128994	0.067	0.78	27.3353	2.7638	2.6839	2.3417	3.7948	11.7675	6.59274	7.07059
2017005960	com2017000916	7630978	15.8477	high_asset	144883	11.8837	12.96	16	high_edu	1	1	5	1	1	4	0	0	0	1	0	beijing	0	0	10	14	0	0	276.38	268.39	234.17	379.48	128994	0.067	0.78	27.3353	2.7638	2.6839	2.3417	3.7948	11.7675	6.59274	7.07059
2017005967	com2017000043	2141512	14.577	middle_asset	245957	12.4129	12.96	22	high_edu	1	1	19	1	0	4	1	0	0	1	0	fujian	0	0	16	28	0	0	245.21	226.6	198.23	392.01	82677	0.081	0.65	5.44917	2.4521	2.266	1.9823	3.9201	11.3227	5.58252	6.06171
2017005969	com2017001005	1392630	14.1467	middle_asset	82075	11.3154	22.09	12	mid_edu	1	1	3	1	1	7	0	0	0	0	1	liaoning	0	0.25	109	206	0	1	226.4	194.17	178.41	420.06	53527	0.042	0.62	6.262	2.264	1.9417	1.7841	4.2006	10.8879	6.76299	7.24069
2017005971	com2017001245	1314100	14.0887	middle_asset	85701	11.3586	37.21	9	low_edu	1	1	15	1	1	2	1	0	0	0	1	jiangsu	1	0	98	192		0	244.01	215.94	218.62	382.84	107150	0.072	0.57	14.297	2.4401	2.1594	2.1862	3.8284	11.582	4.97363	5.45208
2017005974	com2017001370	65844	11.095	low_asset	58945	10.9844	20.25	12	mid_edu	1	1	5	1	1	3	0	0	0	0	1	hubei	0	0	76	147		0	226.75	199.53	189.08	385.07	60199	0.078	0.53	4.15	2.2675	1.9953	1.8908	3.8507	11.0054	5.73841	6.21239
2017005982	com2017000478	178200	12.0907	low_asset	146202	11.8927	6.25	19	high_edu	0	1	9	1	0	6	0	0	1	0	0	guangdong	0	0.25	33	64	0	1	240.95	225.52	195.87	373.79	80932	0.075	0.75	9.60389	2.4095	2.2552	1.9587	3.7379	11.3014	6.36544	6.84271
2017005984	com2017001199	406495	12.9153	low_asset	103727	11.5495	11.56	13	mid_edu	1	1	7	1	1	5	0	1	0	0	1	liaoning	0	0.333333	115	219	0	1	226.4	194.17	178.41	420.06	53527	0.042	0.62	6.262	2.264	1.9417	1.7841	4.2006	10.8879	6.76299	7.24069
2017005996	com2017000236	447000	13.0103	low_asset	47000	10.7579	14.44	9	low_edu	1	1	3	0	0	8	0	0	0	1	0	jiangsu	0	0	98	191		0	244.01	215.94	218.62	382.84	107150	0.072	0.57	14.297	2.4401	2.1594	2.1862	3.8284	11.582	4.97363	5.45208
2017005998	com2017000303	405986	12.9141	low_asset	151391	11.9276	7.29	12	mid_edu	1	1	9	1	1	2	0	0	0	1	0	zhejiang	0	0.333333	165	327	0	1	264.85	239.33	251.29	373.77	92057	0.078	0.65	12.581	2.6485	2.3933	2.5129	3.7377	11.4302
2017006000	com2017000531	724039	13.4926	low_asset	65090	11.0835	23.04	6	low_edu	1	0	7	1	1	5	0	0	0	0	1	hunan	0	0	86	164	1	0	206.38	170.07	174.47	384.24	49558	0.08	0.46	4.67667	2.0638	1.7007	1.7447	3.8424	10.8109	5.98936	6.4637
2017006003	com2017000129	489800	13.1018	low_asset	52290	10.8646	28.09	6	low_edu	1	1	15	1	1	2	0	0	0	1	0	hubei	1	0.333333	71	136		1	226.75	199.53	189.08	385.07	60199	0.078	0.53	4.15	2.2675	1.9953	1.8908	3.8507	11.0054	5.73841	6.21239
2017006009	com2017000995	223009	12.315	low_asset	58260.5	10.9727	9	15	high_edu	1	1	3	1	1	2	0	0	0	0	1	liaoning	0	0	107	202	1	0	226.4	194.17	178.41	420.06	53527	0.042	0.62	6.262	2.264	1.9417	1.7841	4.2006	10.8879	6.76299	7.24069
2017006010	com2017000826	4629085	15.3479	high_asset	91550	11.4246	23.04	9	low_edu	1	1	7	1	0	2	0	0	0	0	1	jiangsu	0	0	94	184		0	244.01	215.94	218.62	382.84	107150	0.072	0.57	14.297	2.4401	2.1594	2.1862	3.8284	11.582	4.97363	5.45208
2017006013	com2017000143	873232	13.68	low_asset	66007	11.0975	16	9	low_edu	1	1	15	1	1	3	0	0	0	0	1	sichuan	0	0	151	290	0	0	215.48	182.08	176.54	396.51	44651	0.081	0.45	2.90796	2.1548	1.8208	1.7654	3.9651	10.7066	6.83497	7.30884
2017006014	com2017001299	104850	11.5603	low_asset	27970	10.2389	34.81	9	low_edu	1	0	5	1	1	3	0	0	0	1	0	liaoning	0	0	113	213	0	0	226.4	194.17	178.41	420.06	53527	0.042	0.62	6.262	2.264	1.9417	1.7841	4.2006	10.8879	6.76299	7.24069
2017006017	com2017000540	266000	12.4913	low_asset	60000	11.0021	31.36	9	low_edu	1	1	5	1	1	4	0	0	0	0	1	hubei	0	0	76	146		0	226.75	199.53	189.08	385.07	60199	0.078	0.53	4.15	2.2675	1.9953	1.8908	3.8507	11.0054	5.73841	6.21239
2017006032	com2017000807	644724	13.3766	low_asset	37705	10.5375	38.44	12	mid_edu	1	1	13	1	1	2	0	0	0	0	1	guangdong	0	0	35	68	0	0	240.95	225.52	195.87	373.79	80932	0.075	0.75	9.60389	2.4095	2.2552	1.9587	3.7379	11.3014	6.36544	6.84271
2017006034	com2017000735	895924	13.7056	low_asset	109290	11.6018	37.21	9	low_edu	0	1	14	0	1	4	0	0	0	1	0	shaanxi	0	0	147	273	0	0	216.12	194.92	157.95	391.85	57266	0.08	0.53	3.44143	2.1612	1.9492	1.5795	3.9185	10.9555	6.53697	7.0116
2017006067	com2017001131	1513041	14.2296	middle_asset	77570	11.2589	21.16	16	high_edu	0	1	16	1	0	3	0	0	0	0	1	hebei	0	0.25	56	111	1	1	199.53	172.78	151.45	375.2	45387	0.067	0.54	6.15211	1.9953	1.7278	1.5145	3.752	10.723	6.45563	6.93296
2017006069	com2017000867	4798194	15.3837	high_asset	167292	12.0275	28.09	12	mid_edu	1	1	15	1	0	8	0	1	0	0	1	guizhou	0	0	44	82	0	0	193.29	160.98	132.74	410.01	37956	0.102	0.45	2.96667	1.9329	1.6098	1.3274	4.1001	10.5442	6.69075	7.16505
2017006071	com2017000790	1143700	13.9498	middle_asset	187950	12.1439	25	13	mid_edu	1	1	10	1	1	4	0	1	0	1	0	jiangxi	0	0.5	104	198	1	1	208.35	170.86	182.48	379.14	43424	0.089	0.47	4.23235	2.0835	1.7086	1.8248	3.7914	10.6788	5.41824	5.8929
2017006081	com2017001226	544500	13.2076	low_asset	52666	10.8717	16	15	high_edu	1	1	17	1	1	4	0	0	0	0	1	hubei	1	0	75	141		0	226.75	199.53	189.08	385.07	60199	0.078	0.53	4.15	2.2675	1.9953	1.8908	3.8507	11.0054	5.73841	6.21239
2017006082	com2017000185	198079	12.1964	low_asset	64820	11.0794	25	9	low_edu	1	1	5	1	1	3	0	0	0	0	1	hubei	1	0	76	148		0	226.75	199.53	189.08	385.07	60199	0.078	0.53	4.15	2.2675	1.9953	1.8908	3.8507	11.0054	5.73841	6.21239
2017006087	com2017000870	4611516	15.3441	high_asset	177925	12.0891	19.36	16	high_edu	1	1	4	1	0	2	0	0	0	0	1	guangdong	0	0.25	33	64	1	1	240.95	225.52	195.87	373.79	80932	0.075	0.75	9.60389	2.4095	2.2552	1.9587	3.7379	11.3014	6.36544	6.84271
2017006088	com2017001130	808885	13.6034	low_asset	73663.3	11.2073	20.25	15	high_edu	1	1	18	0	1	4	0	0	0	0	1	zhejiang	0	0	168	335	0	0	264.85	239.33	251.29	373.77	92057	0.078	0.65	12.581	2.6485	2.3933	2.5129	3.7377	11.4302
2017006089	com2017000786	576200	13.2642	low_asset	97298	11.4855	12.96	9	low_edu	1	1	7	1	1	2	1	0	0	0	1	sichuan	0	0	156	304	0	0	215.48	182.08	176.54	396.51	44651	0.081	0.45	2.90796	2.1548	1.8208	1.7654	3.9651	10.7066	6.83497	7.30884
2017006092	com2017001234	280220	12.5433	low_asset	94070.9	11.4518	29.16	12	mid_edu	1	1	7777	1	1	5	0	0	0	0	1	fujian	1	0	16	27		0	245.21	226.6	198.23	392.01	82677	0.081	0.65	5.44917	2.4521	2.266	1.9823	3.9201	11.3227	5.58252	6.06171
2017006095	com2017000117	324105	12.6888	low_asset	1035	6.94216	18.49	12	mid_edu	1	1	5	1	1	2	0	0	0	0	1	beijing	0	0	11	20	0	0	276.38	268.39	234.17	379.48	128994	0.067	0.78	27.3353	2.7638	2.6839	2.3417	3.7948	11.7675	6.59274	7.07059
2017006098	com2017000516	77230	11.2545	low_asset	2230	7.70976	21.16	0	low_edu	1	0	5	1	1	4	0	0	0	0	1	henan	1	0	61	118		0	205.34	181.5	151.05	382.73	46674	0.078	0.45	7.68882	2.0534	1.815	1.5105	3.8273	10.7509	6.17154	6.64753
2017006100	com2017000006	1679650	14.3341	middle_asset	126050	11.7444	17.64	15	high_edu	1	1	6	1	0	4	0	0	0	0	1	fujian	0	0.5	18	31		1	245.21	226.6	198.23	392.01	82677	0.081	0.65	5.44917	2.4521	2.266	1.9823	3.9201	11.3227	5.58252	6.06171
2017006104	com2017001246	7934159	15.8867	high_asset	254035	12.4452	23.04	22	high_edu	1	1	16	1	1	3	0	0	0	1	0	jiangsu	0	0.4	94	182	0	1	244.01	215.94	218.62	382.84	107150	0.072	0.57	14.297	2.4401	2.1594	2.1862	3.8284	11.582	4.97363	5.45208
2017006111	com2017000729	8533986	15.9596	high_asset	395028	12.8867	15.21	12	mid_edu	1	1	19	1	0	9	0	1	0	0	1	zhejiang	0	0	165	325	1	0	264.85	239.33	251.29	373.77	92057	0.078	0.65	12.581	2.6485	2.3933	2.5129	3.7377	11.4302
2017006118	com2017000321	356500	12.7841	low_asset	65417.5	11.0885	15.21	16	high_edu	1	1	17	1	0	3	0	0	0	0	1	jilin	0	0	89	173	0	0	208.2	175.49	154.68	413.47	54838	0.053	0.52	2.68526	2.082	1.7549	1.5468	4.1347	10.9121	6.96292	7.44022
2017006119	com2017000726	167000	12.0257	low_asset	14250	9.56451	34.81	9	low_edu	1	1	7777	1	1	6	0	0	0	0	1	anhui	1	0	2	3		0	211.28	171.65	189.78	381.23	43401	0.085	0.47	6.05214	2.1128	1.7165	1.8978	3.8123	10.6782	5.19091	5.66727
2017006121	com2017000100	29210	10.2823	low_asset	5350	8.58485	44.89	6	low_edu	1	1	15	1	1	2	0	0	0	0	1	chongqing	1	0	171	348		0	221.84	197.46	171.58	393.65	63442	0.093	0.53	5.02927	2.2184	1.9746	1.7158	3.9365	11.0579	6.54411	7.01798
2017006124	com2017000976	843327	13.6451	low_asset	500800	13.124	28.09	9	low_edu	1	1	15	0	1	5	0	0	0	1	0	jilin	0	0	88	170	0	0	208.2	175.49	154.68	413.47	54838	0.053	0.52	2.68526	2.082	1.7549	1.5468	4.1347	10.9121	6.96292	7.44022
2017006127	com2017001374	238305	12.3813	low_asset	43724.5	10.6857	25	9	low_edu	1	1	6	1	1	3	0	0	0	0	1	ningxia	0	0	123	227	0	0	214.7	190.35	134.87	440.18	50765	0.078	0.51	2.05	2.147	1.9035	1.3487	4.4018	10.835	6.85333	7.32871
2017006132	com2017000539	381320	12.8514	low_asset	30166	10.3145	18.49	9	low_edu	1	1	6	1	1	3	0	0	0	0	1	sichuan	1	0	157	306		0	215.48	182.08	176.54	396.51	44651	0.081	0.45	2.90796	2.1548	1.8208	1.7654	3.9651	10.7066	6.83497	7.30884
2017006137	com2017001078	866012	13.6717	low_asset	120000	11.6952	20.25	15	high_edu	1	1	19	1	1	3	0	0	0	0	1	chongqing	0	0	171	351		0	221.84	197.46	171.58	393.65	63442	0.093	0.53	5.02927	2.2184	1.9746	1.7158	3.9365	11.0579	6.54411	7.01798
2017006139	com2017000464	1497418	14.2193	middle_asset	140559	11.8534	17.64	12	mid_edu	1	1	9	1	1	4	0	0	0	0	1	shanghai	0	0	150	281	0	0	278.11	258.98	259.81	374.54	126634	0.069	0.73	64.653	2.7811	2.5898	2.5981	3.7454	11.7491	5.0154	5.49112
2017006140	com2017000426	131901	11.7898	low_asset	79550	11.2841	30.25	9	low_edu	1	1	8	1	1	4	0	0	0	0	1	jiangsu	0	0	94	183	0	0	244.01	215.94	218.62	382.84	107150	0.072	0.57	14.297	2.4401	2.1594	2.1862	3.8284	11.582	4.97363	5.45208
2017006144	com2017000887	300135	12.612	low_asset	138134	11.836	28.09	12	mid_edu	1	1	10	1	1	2	0	0	0	0	1	henan	0	0.333333	64	122	0	1	205.34	181.5	151.05	382.73	46674	0.078	0.45	7.68882	2.0534	1.815	1.5105	3.8273	10.7509	6.17154	6.64753
2017006145	com2017001000	3495837	15.0671	high_asset	134020	11.8057	29.16	12	mid_edu	1	1	3	1	1	4	0	0	1	0	0	shanghai	0	0.5	150	288	0	1	278.11	258.98	259.81	374.54	126634	0.069	0.73	64.653	2.7811	2.5898	2.5981	3.7454	11.7491	5.0154	5.49112
2017006146	com2017000972	1705392	14.3493	middle_asset	101880	11.5316	23.04	13	mid_edu	1	1	3	1	1	3	0	0	0	0	1	qinghai	0	0	127	233	0	0	195.15	159.59	136.5	419.14	44047	0.073	0.51	0.155278	1.9515	1.5959	1.365	4.1914	10.693	7.04262	7.51714
2017006159	com2017001198	2449200	14.7113	middle_asset	56700	10.9455	25	9	low_edu	1	1	5	1	1	4	0	0	0	0	1	neimenggu（Inner Mongolia）	1	0	118	222		0	214.55	185.34	136.04	453.66	63764	0.04	0.52	0.493051	2.1455	1.8534	1.3604	4.5366	11.0629	6.76044	7.2373
2017006161	com2017001081	4672151	15.3571	high_asset	320850	12.6787	30.25	13	mid_edu	1	1	3	1	1	4	1	1	0	0	1	jiangsu	0	0	96	187	1	0	244.01	215.94	218.62	382.84	107150	0.072	0.57	14.297	2.4401	2.1594	2.1862	3.8284	11.582	4.97363	5.45208
2017006163	com2017001004	401072	12.9019	low_asset	49662.1	10.813	19.36	6	low_edu	1	1	5	1	1	4	0	0	0	0	1	hebei	1	0	51	97		0	199.53	172.78	151.45	375.2	45387	0.067	0.54	6.15211	1.9953	1.7278	1.5145	3.752	10.723	6.45563	6.93296
2017006168	com2017000461	818742	13.6155	low_asset	95200	11.4637	16.81	16	high_edu	1	1	17	1	1	3	0	0	0	1	0	liaoning	0	0	114	214	1	0	226.4	194.17	178.41	420.06	53527	0.042	0.62	6.262	2.264	1.9417	1.7841	4.2006	10.8879	6.76299	7.24069
2017006172	com2017000855	421387	12.9513	low_asset	23932	10.083	16	9	low_edu	1	1	15	1	1	2	0	0	0	0	1	jiangxi	0	0	105	200	1	0	208.35	170.86	182.48	379.14	43424	0.089	0.47	4.23235	2.0835	1.7086	1.8248	3.7914	10.6788	5.41824	5.8929
2017006175	com2017000016	1647800	14.315	middle_asset	118400	11.6818	54.76	16	high_edu	1	1	17	1	1	2	0	0	0	1	0	gansu	0	0.5	21	39		1	199.78	169.67	125.25	434.64	28497	0.036	0.44	1.21488	1.9978	1.6967	1.2525	4.3464	10.2576	6.92497	7.39958
2017006176	com2017001115	138047	11.8353	low_asset	10487.2	9.25792	16.81	15	high_edu	0	1	16	0	1	3	0	0	0	1	0	guangdong	1	0	31	58		0	240.95	225.52	195.87	373.79	80932	0.075	0.75	9.60389	2.4095	2.2552	1.9587	3.7379	11.3014	6.36544	6.84271
2017006187	com2017000718	456242	13.0308	low_asset	33449	10.4178	29.16	12	mid_edu	1	1	19	1	1	7	0	0	0	1	0	jiangxi	1	0	101	195		0	208.35	170.86	182.48	379.14	43424	0.089	0.47	4.23235	2.0835	1.7086	1.8248	3.7914	10.6788	5.41824	5.8929
2017006194	com2017000480	304438	12.6262	low_asset	89309	11.3999	8.41	12	mid_edu	1	1	8	0	0	6	0	0	0	0	1	jilin	0	0	92	177	1	0	208.2	175.49	154.68	413.47	54838	0.053	0.52	2.68526	2.082	1.7549	1.5468	4.1347	10.9121	6.96292	7.44022
2017006198	com2017000597	126100	11.7448	low_asset	72070	11.1854	10.24	16	high_edu	1	1	9	1	0	1	0	0	0	0	1	shaanxi	0	0	147	275	1	0	216.12	194.92	157.95	391.85	57266	0.08	0.53	3.44143	2.1612	1.9492	1.5795	3.9185	10.9555	6.53697	7.0116
2017006199	com2017001321	124273	11.7302	low_asset	67008.8	11.1126	15.21	9	low_edu	1	1	7777	1	1	5	0	0	0	1	0	anhui	1	0	1	1		0	211.28	171.65	189.78	381.23	43401	0.085	0.47	6.05214	2.1128	1.7165	1.8978	3.8123	10.6782	5.19091	5.66727
2017006201	com2017001312	4117583	15.2308	high_asset	260571	12.4706	10.24	19	high_edu	0	1	7	1	1	4	0	0	0	0	1	fujian	0	0.5	18	31	0	1	245.21	226.6	198.23	392.01	82677	0.081	0.65	5.44917	2.4521	2.266	1.9823	3.9201	11.3227	5.58252	6.06171
2017006204	com2017000174	3275300	15.0019	high_asset	72870	11.1964	36	12	mid_edu	1	1	7	1	1	3	0	0	0	1	0	tianjin	0	0.25	158	312	0	1	237.53	211.89	195.46	398.62	118944	0.036	0.65	26.075	2.3753	2.1189	1.9546	3.9862	11.6864	6.49037	6.96839
2017006205	com2017000165	3189249	14.9753	high_asset	77035	11.252	28.09	12	mid_edu	1	1	7777	1	0	3	0	0	0	0	1	shanghai	0	0	150	287	0	0	278.11	258.98	259.81	374.54	126634	0.069	0.73	64.653	2.7811	2.5898	2.5981	3.7454	11.7491	5.0154	5.49112
2017006206	com2017000813	86000	11.3621	low_asset	67614	11.1216	22.09	9	low_edu	1	1	5	1	1	3	0	0	1	0	0	jilin	1	0	92	177		0	208.2	175.49	154.68	413.47	54838	0.053	0.52	2.68526	2.082	1.7549	1.5468	4.1347	10.9121	6.96292	7.44022
2017006217	com2017000490	4053819	15.2152	high_asset	169744	12.042	11.56	15	high_edu	1	1	11	1	1	3	0	0	0	1	0	guangdong	0	0.5	33	63	0	1	240.95	225.52	195.87	373.79	80932	0.075	0.75	9.60389	2.4095	2.2552	1.9587	3.7379	11.3014	6.36544	6.84271
2017006218	com2017001112	571019	13.2552	low_asset	72435	11.1904	11.56	16	high_edu	1	1	6	1	1	4	0	0	0	0	1	liaoning	0	0.25	115	216	0	1	226.4	194.17	178.41	420.06	53527	0.042	0.62	6.262	2.264	1.9417	1.7841	4.2006	10.8879	6.76299	7.24069
2017006226	com2017000490	301209	12.6156	low_asset	33687.2	10.4249	10.89	16	high_edu	1	1	9	1	1	7	0	1	1	0	0	guangdong	0	0.5	33	63	0	1	240.95	225.52	195.87	373.79	80932	0.075	0.75	9.60389	2.4095	2.2552	1.9587	3.7379	11.3014	6.36544	6.84271
2017006235	com2017000099	50626	10.8322	low_asset	24525	10.1074	17.64	13	mid_edu	1	1	17	1	1	4	0	1	0	1	0	yunnan	1	0	159	314		0	203.76	167.96	158.79	403.67	34221	0.095	0.41	1.44641	2.0376	1.6796	1.5879	4.0367	10.4406	6.96877	7.44321
2017006240	com2017000856	6564000	15.6971	high_asset	273235	12.5181	31.36	12	mid_edu	1	1	19	1	1	5	0	0	0	0	1	shanghai	0	0	150	282	1	0	278.11	258.98	259.81	374.54	126634	0.069	0.73	64.653	2.7811	2.5898	2.5981	3.7454	11.7491	5.0154	5.49112
2017006241	com2017001351	138325	11.8374	low_asset	77379	11.2565	29.16	9	low_edu	1	1	3	0	1	6	0	0	0	0	1	heilongjiang	0	0.333333	68	133	0	1	209.93	174.68	164.06	409.72	41916	0.064	0.49	1.44065	2.0993	1.7468	1.6406	4.0972	10.6434	7.07239	7.54939
2017006243	com2017000569	531705	13.1838	low_asset	48000	10.779	22.09	9	low_edu	1	1	4	1	1	1	0	0	0	0	1	shandong	0	0	136	254	1	0	220.66	192.11	178.15	392.16	72807	0.074	0.55	9.6125	2.2066	1.9211	1.7815	3.9216	11.1956	6.17844	6.65649
2017006247	com2017000636	1423555	14.1687	middle_asset	618616	13.3352	17.64	9	low_edu	1	1	15	1	1	1	0	1	0	1	0	liaoning	0	0.25	115	219	0	1	226.4	194.17	178.41	420.06	53527	0.042	0.62	6.262	2.264	1.9417	1.7841	4.2006	10.8879	6.76299	7.24069
2017006248	com2017001131	2150572	14.5812	middle_asset	94718.5	11.4587	32.49	6	low_edu	1	1	15	1	1	8	0	0	0	0	1	hebei	0	0	56	111	1	0	199.53	172.78	151.45	375.2	45387	0.067	0.54	6.15211	1.9953	1.7278	1.5145	3.752	10.723	6.45563	6.93296
2017006249	com2017000449	179950	12.1004	low_asset	53034.2	10.8787	24.01	9	low_edu	1	1	1	1	1	2	0	0	0	1	0	tianjin	1	0	158	307		0	237.53	211.89	195.46	398.62	118944	0.036	0.65	26.075	2.3753	2.1189	1.9546	3.9862	11.6864	6.49037	6.96839
2017006250	com2017001015	492091	13.1064	low_asset	99975	11.5127	19.36	13	mid_edu	1	1	1	1	1	2	0	0	0	1	0	jiangxi	0	0	100	194	0	0	208.35	170.86	182.48	379.14	43424	0.089	0.47	4.23235	2.0835	1.7086	1.8248	3.7914	10.6788	5.41824	5.8929
2017006252	com2017000420	1222895	14.0167	middle_asset	72000	11.1844	23.04	9	low_edu	1	1	12	1	1	6	0	0	0	0	1	shanghai	0	0	150	288		0	278.11	258.98	259.81	374.54	126634	0.069	0.73	64.653	2.7811	2.5898	2.5981	3.7454	11.7491	5.0154	5.49112
2017006254	com2017001016	311629	12.6496	low_asset	49021	10.8	20.25	9	low_edu	1	1	19	1	0	3	0	0	0	0	1	liaoning	0	0	115	217	0	0	226.4	194.17	178.41	420.06	53527	0.042	0.62	6.262	2.264	1.9417	1.7841	4.2006	10.8879	6.76299	7.24069
2017006256	com2017000310	452500	13.0225	low_asset	39114	10.5742	15.21	9	low_edu	1	1	8	0	0	4	0	0	0	0	1	neimenggu（Inner Mongolia）	0	0	118	222	1	0	214.55	185.34	136.04	453.66	63764	0.04	0.52	0.493051	2.1455	1.8534	1.3604	4.5366	11.0629	6.76044	7.2373
2017006265	com2017000861	745491	13.5218	low_asset	92978.8	11.4401	27.04	9	low_edu	1	1	3	1	1	5	0	0	0	0	1	jiangsu	0	0	93	180	0	0	244.01	215.94	218.62	382.84	107150	0.072	0.57	14.297	2.4401	2.1594	2.1862	3.8284	11.582	4.97363	5.45208
2017006268	com2017000554	700000	13.4588	low_asset	98065	11.4934	29.16	12	mid_edu	1	1	3	1	1	3	0	0	0	0	1	zhejiang	0	0	165	326	0	0	264.85	239.33	251.29	373.77	92057	0.078	0.65	12.581	2.6485	2.3933	2.5129	3.7377	11.4302
2017006271	com2017000816	542523	13.204	low_asset	72185	11.187	22.09	12	mid_edu	1	1	1	1	1	6	0	0	0	0	1	gansu	0	0	23	41	1	0	199.78	169.67	125.25	434.64	28497	0.036	0.44	1.21488	1.9978	1.6967	1.2525	4.3464	10.2576	6.92497	7.39958
2017006277	com2017000800	795100	13.5862	low_asset	26549.2	10.1868	39.69	9	low_edu	1	1	19	1	1	9	0	0	0	0	1	jiangxi	1	0	105	200		0	208.35	170.86	182.48	379.14	43424	0.089	0.47	4.23235	2.0835	1.7086	1.8248	3.7914	10.6788	5.41824	5.8929
2017006278	com2017001005	3260836	14.9975	high_asset	121687	11.7092	16.81	16	high_edu	1	1	19	1	1	5	0	0	0	0	1	liaoning	0	0.25	109	206	0	1	226.4	194.17	178.41	420.06	53527	0.042	0.62	6.262	2.264	1.9417	1.7841	4.2006	10.8879	6.76299	7.24069
2017006282	com2017001424	94300	11.4542	low_asset	23905	10.0818	17.64	6	low_edu	1	0	3	1	1	5	0	0	0	0	1	guangdong	1	0	34	65		0	240.95	225.52	195.87	373.79	80932	0.075	0.75	9.60389	2.4095	2.2552	1.9587	3.7379	11.3014	6.36544	6.84271
2017006285	com2017001131	1556212	14.2578	middle_asset	84602.3	11.3457	23.04	13	mid_edu	1	1	19	1	1	3	0	0	0	0	1	hebei	0	0	56	111	0	0	199.53	172.78	151.45	375.2	45387	0.067	0.54	6.15211	1.9953	1.7278	1.5145	3.752	10.723	6.45563	6.93296
2017006287	com2017001023	32747	10.3966	low_asset	16930	9.73684	18.49	9	low_edu	1	0	5	0	1	6	0	0	0	1	0	heilongjiang	1	0	65	123		0	209.93	174.68	164.06	409.72	41916	0.064	0.49	1.44065	2.0993	1.7468	1.6406	4.0972	10.6434	7.07239	7.54939
2017006298	com2017000416	321350	12.6803	low_asset	44510.5	10.7035	13.69	16	high_edu	1	1	16	1	1	7	0	0	1	0	0	hunan	0	0	80	154	0	0	206.38	170.07	174.47	384.24	49558	0.08	0.46	4.67667	2.0638	1.7007	1.7447	3.8424	10.8109	5.98936	6.4637
2017006309	com2017001276	401660	12.9034	low_asset	24000	10.0858	30.25	12	mid_edu	1	1	6	0	0	3	0	0	0	0	1	guangxi	0	0	41	77		0	207.23	176.33	153.46	406.94	38102	0.073	0.48	2.62375	2.0723	1.7633	1.5346	4.0694	10.548	6.71914	7.19492
2017006319	com2017000353	152400	11.9343	low_asset	80839	11.3002	19.36	9	low_edu	1	1	7	1	1	4	0	0	0	0	1	shanxi	1	0	139	258		0	206.3	186.14	141.52	390.57	42060	0.07	0.56	4.57313	2.063	1.8614	1.4152	3.9057	10.6469	6.53735	7.01401
2017006331	com2017000569	288333	12.5719	low_asset	61032	11.0192	17.64	9	low_edu	1	1	3	1	1	3	0	0	0	0	1	shandong	0	0	136	254		0	220.66	192.11	178.15	392.16	72807	0.074	0.55	9.6125	2.2066	1.9211	1.7815	3.9216	11.1956	6.17844	6.65649
2017006336	com2017001078	2007976	14.5126	middle_asset	241805	12.3959	13.69	15	high_edu	1	1	15	1	1	6	0	0	0	0	1	chongqing	0	0	171	351	0	0	221.84	197.46	171.58	393.65	63442	0.093	0.53	5.02927	2.2184	1.9746	1.7158	3.9365	11.0579	6.54411	7.01798
2017006343	com2017000163	529493	13.1797	low_asset	59070	10.9865	23.04	12	mid_edu	1	1	7777	1	1	4	0	0	0	0	1	gansu	0	0	20	37		0	199.78	169.67	125.25	434.64	28497	0.036	0.44	1.21488	1.9978	1.6967	1.2525	4.3464	10.2576	6.92497	7.39958
2017006346	com2017001447	1667809	14.327	middle_asset	172620	12.0588	25	9	low_edu	1	1	5	0	1	5	0	0	0	0	1	jiangsu	0	0	96	187	0	0	244.01	215.94	218.62	382.84	107150	0.072	0.57	14.297	2.4401	2.1594	2.1862	3.8284	11.582	4.97363	5.45208
2017006347	com2017001050	1095617	13.9068	middle_asset	144150	11.8786	33.64	9	low_edu	1	1	15	1	1	5	0	0	0	0	1	zhejiang	0	0.333333	165	326	0	1	264.85	239.33	251.29	373.77	92057	0.078	0.65	12.581	2.6485	2.3933	2.5129	3.7377	11.4302
2017006350	com2017000041	627430	13.3494	low_asset	84392.5	11.3432	18.49	15	high_edu	1	1	10	1	0	3	0	0	0	1	0	jilin	0	0.5	92	178	0	1	208.2	175.49	154.68	413.47	54838	0.053	0.52	2.68526	2.082	1.7549	1.5468	4.1347	10.9121	6.96292	7.44022
2017006351	com2017001385	64150	11.069	low_asset	23534	10.0662	25	9	low_edu	0	1	1	0	1	3	0	0	0	0	1	jilin	0	0	90	174		0	208.2	175.49	154.68	413.47	54838	0.053	0.52	2.68526	2.082	1.7549	1.5468	4.1347	10.9121	6.96292	7.44022
2017006353	com2017001085	763124	13.5452	low_asset	73140.8	11.2001	15.21	13	mid_edu	1	1	4	1	1	5	0	0	0	1	0	guangdong	0	0	27	46	0	0	240.95	225.52	195.87	373.79	80932	0.075	0.75	9.60389	2.4095	2.2552	1.9587	3.7379	11.3014	6.36544	6.84271
2017006354	com2017000052	708878	13.4714	low_asset	178220	12.0908	16	16	high_edu	1	1	10	1	0	3	0	1	0	1	0	ningxia	0	0	123	228	0	0	214.7	190.35	134.87	440.18	50765	0.078	0.51	2.05	2.147	1.9035	1.3487	4.4018	10.835	6.85333	7.32871
2017006356	com2017000219	109328	11.6021	low_asset	11536	9.35323	17.64	9	low_edu	1	1	3	0	1	4	1	0	0	0	1	guangdong	1	0	34	65		0	240.95	225.52	195.87	373.79	80932	0.075	0.75	9.60389	2.4095	2.2552	1.9587	3.7379	11.3014	6.36544	6.84271
2017006357	com2017000856	4129500	15.2337	high_asset	159002	11.9767	12.25	16	high_edu	1	1	16	1	1	3	0	0	1	0	0	shanghai	0	0	150	282	0	0	278.11	258.98	259.81	374.54	126634	0.069	0.73	64.653	2.7811	2.5898	2.5981	3.7454	11.7491	5.0154	5.49112
2017006358	com2017000863	4425500	15.3029	high_asset	10001	9.21044	34.81	12	mid_edu	1	1	3	1	1	3	0	0	0	1	0	shanghai	0	0.666667	150	286	0	1	278.11	258.98	259.81	374.54	126634	0.069	0.73	64.653	2.7811	2.5898	2.5981	3.7454	11.7491	5.0154	5.49112
2017006363	com2017001041	508587	13.1394	low_asset	115700	11.6588	12.25	16	high_edu	1	1	17	1	0	5	0	0	0	0	1	henan	0	0	59	115	1	0	205.34	181.5	151.05	382.73	46674	0.078	0.45	7.68882	2.0534	1.815	1.5105	3.8273	10.7509	6.17154	6.64753
2017006364	com2017000901	237800	12.3792	low_asset	144018	11.8777	23.04	9	low_edu	1	1	19	1	1	5	1	0	0	0	1	hunan	1	0	81	157		0	206.38	170.07	174.47	384.24	49558	0.08	0.46	4.67667	2.0638	1.7007	1.7447	3.8424	10.8109	5.98936	6.4637
2017006366	com2017001470	707000	13.4688	low_asset	161652	11.9932	18.49	16	high_edu	1	1	16	1	1	4	0	0	0	1	0	liaoning	0	0	115	217	0	0	226.4	194.17	178.41	420.06	53527	0.042	0.62	6.262	2.264	1.9417	1.7841	4.2006	10.8879	6.76299	7.24069
2017006370	com2017000105	2031225	14.5241	middle_asset	34008	10.4344	26.01	6	low_edu	1	1	5	1	1	6	0	0	0	0	1	shanghai	1	0	150	282	0	0	278.11	258.98	259.81	374.54	126634	0.069	0.73	64.653	2.7811	2.5898	2.5981	3.7454	11.7491	5.0154	5.49112
2017006377	com2017000758	3007931	14.9168	high_asset	11084.9	9.31334	26.01	9	low_edu	1	1	15	1	1	7	0	0	0	0	1	shanxi	0	0	137	255	0	0	206.3	186.14	141.52	390.57	42060	0.07	0.56	4.57313	2.063	1.8614	1.4152	3.9057	10.6469	6.53735	7.01401
[truncated: 8,516 more rows]
